# Supplementary material for: Retention of OsNMD3 in the cytoplasm disturbs protein synthesis efficiency and affects plant development in rice
Source: J Exp Bot. 2014 Apr 10;65(12):3055–69. doi: 10.1093/jxb/eru150 (PMC4071826; doi:10.1093/jxb/eru150)
Supplement: Supplementary Data [file supp_eru150_Supplementary_Data_S1.xls]

## Sheet: Supplementary Dataset 1
Supplementary Data S1. Genes upregulated or downregulated 2-fold in RNAseq data of L1 compared with wild type.
Gene ID	Gene length	WT Expression	L1 Expression	WT RPKM	L1 RPKM	log2 Ratio(L1/WT)	Up-Down-Regulation(L1/WT)	P value	FDR	Description	GO Component	GO Function	GO Process	Blast nr
LOC_Os03g02470	1389	0	1374	0.001	157.616	17.2661	Up	0	0	cDNA|expressed protein	-	-	-	gi|108705852|gb|ABF93647.1|/0/expressed protein [Oryza sativa Japonica Group]
LOC_Os10g04800	156	0	67	0.001	68.433	16.0624	Up	0	0	cDNA|expressed protein	GO:0031410//cytoplasmic vesicle	-	-	gi|115481074|ref|NP_001064130.1|/4.31872e-15/Os10g0137300 [Oryza sativa Japonica Group]
LOC_Os07g06834	1248	0	521	0.001	66.5179	16.0215	Up	0	0	cDNA|expressed protein	-	-	-	gi|297725401|ref|NP_001175064.1|/9.76252e-83/Os07g0162450 [Oryza sativa Japonica Group]
LOC_Os01g21250	282	0	72	0.001	40.6817	15.3121	Up	0	0	cDNA|late embryogenesis abundant protein, putative, expressed	GO:0043231//intracellular membrane-bounded organelle	-	GO:0009414//response to water deprivation;GO:0006979//response to oxidative stress;GO:0007275//multicellular organismal development	gi|115436230|ref|NP_001042873.1|/5.92056e-25/Os01g0314800 [Oryza sativa Japonica Group]
LOC_Os09g23530	1542	0	220	0.001	22.7329	14.4725	Up	0	0	cDNA|dehydrogenase, putative, expressed	-	GO:0005488//binding;GO:0003824//catalytic activity	-	gi|115479031|ref|NP_001063109.1|/2.15106e-154/Os09g0399800 [Oryza sativa Japonica Group]
LOC_Os12g36240	258	0	36	0.001	22.233	14.4404	Up	3.06432e-11	1.832e-10	cDNA|inhibitor I family protein, putative, expressed	-	GO:0004866//endopeptidase inhibitor activity	GO:0006950//response to stress	gi|115488972|ref|NP_001066973.1|/7.38948e-28/Os12g0548700 [Oryza sativa Japonica Group]
LOC_Os12g26290	2833	0	368	0.001	20.6975	14.3372	Up	0	0	cDNA|alpha-DOX2, putative, expressed	-	GO:0016702//oxidoreductase activity, acting on single donors with incorporation of molecular oxygen, incorporation of two atoms of oxygen;GO:0016702//oxidoreductase activity, acting on single donors with incorporation of molecular oxygen, incorporation of two atoms of oxygen;GO:0016209//antioxidant activity;GO:0005506//iron ion binding;GO:0016702//oxidoreductase activity, acting on single donors …	GO:0009062//fatty acid catabolic process;GO:0009607//response to biotic stimulus;GO:0010033//response to organic substance;GO:0006950//response to stress;GO:0009062//fatty acid catabolic process;GO:0009607//response to biotic stimulus;GO:0010033//response to organic substance;GO:0006950//response to stress;GO:0009062//fatty acid catabolic process;GO:0009607//response to biotic stimulus;GO:0010033…	gi|224099169|ref|XP_002311389.1|/0/predicted protein [Populus trichocarpa]
LOC_Os12g36830	898	0	116	0.001	20.5825	14.3291	Up	0	0	cDNA|pathogenesis-related Bet v I family protein, putative, expressed	-	-	GO:0050896//response to stimulus	gi|115489014|ref|NP_001066994.1|/1.69007e-85/Os12g0555000 [Oryza sativa Japonica Group]
LOC_Os10g28350	943	0	89	0.001	15.0381	13.8763	Up	0	0	cDNA|1,2-dihydroxy-3-keto-5-methylthiopentene dioxygenase protein, putative, expressed	-	GO:0043169//cation binding;GO:0016702//oxidoreductase activity, acting on single donors with incorporation of molecular oxygen, incorporation of two atoms of oxygen	GO:0043102	gi|115482050|ref|NP_001064618.1|/9.6814e-119/Os10g0419400 [Oryza sativa Japonica Group]
LOC_Os12g36220	545	0	50	0.001	14.618	13.8355	Up	2.22044e-15	2.41141e-14	cDNA|inhibitor I family protein, putative, expressed	-	GO:0004866//endopeptidase inhibitor activity	GO:0006950//response to stress	gi|297729275|ref|NP_001177001.1|/1.87998e-32/Os12g0548650 [Oryza sativa Japonica Group]
LOC_Os03g43100	1155	0	83	0.001	11.4502	13.4831	Up	0	0	cDNA|expressed protein	-	-	-	gi|115454219|ref|NP_001050710.1|/3.89509e-45/Os03g0629800 [Oryza sativa Japonica Group]
LOC_Os02g56700	1747	0	111	0.001	10.1239	13.3055	Up	0	0	cDNA|dehydrogenase, putative, expressed	-	GO:0048037//cofactor binding	GO:0008152//metabolic process	gi|115449479|ref|NP_001048476.1|/4.54807e-180/Os02g0811800 [Oryza sativa Japonica Group]
LOC_Os07g05840	2105	0	133	0.001	10.0674	13.2974	Up	0	0	cDNA|expressed protein	-	-	-	gi|218199103|gb|EEC81530.1|/0/hypothetical protein OsI_24930 [Oryza sativa Indica Group]
LOC_Os06g51050	1257	0	79	0.001	10.014	13.2897	Up	0	0	cDNA|CHIT7 - Chitinase family protein precursor, expressed	GO:0031410//cytoplasmic vesicle	GO:0004563//beta-N-acetylhexosaminidase activity;GO:0004568//chitinase activity;GO:0030247//polysaccharide binding	GO:0005996//monosaccharide metabolic process;GO:0009607//response to biotic stimulus;GO:0006026	gi|125556809|gb|EAZ02415.1|/6.03626e-165/hypothetical protein OsI_24517 [Oryza sativa Indica Group]
LOC_Os10g21352	438	0	27	0.001	9.82212	13.2618	Up	1.309e-08	6.16053e-08	cDNA|chloroplast 30S ribosomal protein S19, putative, expressed	GO:0030529//ribonucleoprotein complex;GO:0009536//plastid	GO:0003723//RNA binding;GO:0005198//structural molecule activity	GO:0010467//gene expression	gi|1213601|emb|CAA33927.1|/2.98307e-48/ribosomal protein S19 [Oryza sativa Japonica Group]
LOC_Os05g36210	374	0	20	0.001	8.52068	13.0568	Up	1.45534e-06	5.44024e-06	cDNA|expressed protein	-	-	-	gi|218199104|gb|EEC81531.1|/1.84037e-34/hypothetical protein OsI_24931 [Oryza sativa Indica Group]
LOC_Os10g33360	300	0	15	0.001	7.96683	12.9598	Up	4.21122e-05	0.000131494	cDNA|expressed protein	-	-	-	gi|110289239|gb|AAP54238.2|/4.60725e-25/hypothetical protein LOC_Os10g33360 [Oryza sativa Japonica Group]
LOC_Os10g38206	363	0	17	0.001	7.46205	12.8654	Up	1.09605e-05	3.68256e-05	cDNA|NADPH-dependent oxidoreductase, putative, expressed	GO:0031224//intrinsic to membrane;GO:0009534//chloroplast thylakoid;GO:0031410//cytoplasmic vesicle	GO:0048037//cofactor binding;GO:0050136//NADH dehydrogenase (quinone) activity	GO:0051234//establishment of localization;GO:0006091//generation of precursor metabolites and energy	gi|11466792|ref|NP_039388.1|/5.9429e-57/NADH dehydrogenase subunit 3 [Oryza sativa Japonica Group]
LOC_Os08g37660	1120	0	49	0.001	6.97098	12.7671	Up	4.66294e-15	5.01905e-14	cDNA|plastocyanin-like domain containing protein, putative, expressed	GO:0031410//cytoplasmic vesicle	-	-	gi|115476948|ref|NP_001062070.1|/5.10911e-80/Os08g0482600 [Oryza sativa Japonica Group]
LOC_Os08g27490	921	0	39	0.001	6.74715	12.7201	Up	4.06852e-12	2.62015e-11	cDNA|expressed protein	GO:0043231//intracellular membrane-bounded organelle;GO:0031410//cytoplasmic vesicle	GO:0016765//transferase activity, transferring alkyl or aryl (other than methyl) groups	GO:0008652//cellular amino acid biosynthetic process	gi|32488301|emb|CAE03367.1|/1.55947e-73/OSJNBb0065L13.10 [Oryza sativa Japonica Group]
LOC_Os03g13140	1066	0	45	0.001	6.72622	12.7156	Up	7.14984e-14	6.61552e-13	cDNA|non-symbiotic hemoglobin 2, putative, expressed	-	GO:0005506//iron ion binding;GO:0005506//iron ion binding	GO:0015669//gas transport;GO:0015669//gas transport	gi|115451751|ref|NP_001049476.1|/4.0289e-88/Os03g0233900 [Oryza sativa Japonica Group]
LOC_Os06g11210	1528	0	59	0.001	6.1524	12.5869	Up	0	0	cDNA|12-oxophytodienoate reductase, putative, expressed	-	GO:0003824//catalytic activity;GO:0000166//nucleotide binding	GO:0006950//response to stress;GO:0009694//jasmonic acid metabolic process	gi|115467082|ref|NP_001057140.1|/0/Os06g0215600 [Oryza sativa Japonica Group]
LOC_Os06g39120	1225	0	44	0.001	5.72311	12.4826	Up	1.40332e-13	1.1594e-12	cDNA|expressed protein	GO:0031410//cytoplasmic vesicle	-	-	gi|215686487|dbj|BAG87748.1|/6.01611e-45/unnamed protein product [Oryza sativa Japonica Group]
LOC_Os07g32700	891	0	31	0.001	5.5437	12.4366	Up	8.86716e-10	4.62938e-09	cDNA|retrotransposon protein, putative, unclassified, expressed	-	-	-	-
LOC_Os03g05225	669	0	23	0.001	5.47794	12.4194	Up	1.9324e-07	8.05111e-07	cDNA|expressed protein	GO:0043231//intracellular membrane-bounded organelle	-	-	gi|108706159|gb|ABF93954.1|/5.75965e-129/expressed protein [Oryza sativa Japonica Group]
LOC_Os07g32710	1402	0	46	0.001	5.22788	12.352	Up	3.64154e-14	3.56986e-13	cDNA|retrotransposon protein, putative, unclassified, expressed	-	-	-	-
LOC_Os08g25860	510	0	16	0.001	4.9988	12.2874	Up	2.14842e-05	6.94982e-05	cDNA|expressed protein	-	-	-	gi|125603097|gb|EAZ42422.1|/4.47287e-67/hypothetical protein OsJ_26999 [Oryza sativa Japonica Group]
LOC_Os06g15430	1115	0	33	0.001	4.71579	12.2033	Up	2.30784e-10	1.27918e-09	cDNA|expressed protein	-	-	-	gi|108705852|gb|ABF93647.1|/3.67858e-127/expressed protein [Oryza sativa Japonica Group]
LOC_Os06g38660	514	0	14	0.001	4.33991	12.0834	Up	8.2546e-05	0.000245513	cDNA|expressed protein	GO:0043231//intracellular membrane-bounded organelle	-	-	gi|115468704|ref|NP_001057951.1|/1.93002e-33/Os06g0586000 [Oryza sativa Japonica Group]
LOC_Os01g72205	735	0	19	0.001	4.11891	12.008	Up	2.85268e-06	1.02835e-05	cDNA|proline synthetase co-transcribed bacterial homolog protein, putative, expressed	-	GO:0048037//cofactor binding	-	gi|222619875|gb|EEE56007.1|/8.15683e-114/hypothetical protein OsJ_04770 [Oryza sativa Japonica Group]
LOC_Os04g43090	542	0	13	0.001	3.82173	11.9	Up	0.000161803	0.000461942	cDNA|expressed protein	GO:0043231//intracellular membrane-bounded organelle	-	-	gi|53791722|dbj|BAD53317.1|/2.17244e-57/unknown protein [Oryza sativa Japonica Group]
LOC_Os01g16980	712	0	17	0.001	3.80439	11.8934	Up	1.09605e-05	3.68302e-05	cDNA|expressed protein	GO:0031410//cytoplasmic vesicle	-	-	gi|297719831|ref|NP_001172277.1|/3.24377e-48/Os01g0276900 [Oryza sativa Japonica Group]
LOC_Os01g02130	945	0	22	0.001	3.70942	11.857	Up	3.78778e-07	1.51773e-06	cDNA|expressed protein	GO:0031410//cytoplasmic vesicle	-	-	gi|115434098|ref|NP_001041807.1|/1.99756e-55/Os01g0111700 [Oryza sativa Japonica Group]
LOC_Os05g48860	860	0	19	0.001	3.52023	11.7815	Up	2.85268e-06	1.02863e-05	cDNA|interferon-induced guanylate-binding protein 2, putative, expressed	-	GO:0032561//guanyl ribonucleotide binding;GO:0017111//nucleoside-triphosphatase activity	GO:0009207	gi|115465449|ref|NP_001056324.1|/1.8843e-78/Os05g0563100 [Oryza sativa Japonica Group]
LOC_Os02g05780	549	0	12	0.001	3.48277	11.766	Up	0.000317158	0.000868597	cDNA|expressed protein	GO:0030312//external encapsulating structure;GO:0009532//plastid stroma;GO:0009526//plastid envelope;GO:0005576//extracellular region	GO:0046914//transition metal ion binding;GO:0016616//oxidoreductase activity, acting on the CH-OH group of donors, NAD or NADP as acceptor;GO:0048037//cofactor binding	GO:0010038//response to metal ion;GO:0008652//cellular amino acid biosynthetic process	gi|51535976|dbj|BAD38057.1|/6.54713e-89/ketol-acid reductoisomerase-like protein [Oryza sativa Japonica Group]
LOC_Os07g48970	3104	0	67	0.001	3.43929	11.7479	Up	0	0	cDNA|OsPOP17 - Putative Prolyl Oligopeptidase homologue, expressed	GO:0043231//intracellular membrane-bounded organelle;GO:0043231//intracellular membrane-bounded organelle	GO:0070011//peptidase activity, acting on L-amino acid peptides;GO:0070011//peptidase activity, acting on L-amino acid peptides	GO:0019538//protein metabolic process;GO:0019538//protein metabolic process	gi|115474215|ref|NP_001060706.1|/0/Os07g0689400 [Oryza sativa Japonica Group]
LOC_Os09g28160	1072	0	23	0.001	3.4186	11.7392	Up	1.9324e-07	8.05362e-07	cDNA|phosphate carrier protein, mitochondrial precursor, putative, expressed	GO:0019866//organelle inner membrane;GO:0031224//intrinsic to membrane	GO:0005488//binding	GO:0051234//establishment of localization	gi|115479519|ref|NP_001063353.1|/2.5758e-142/Os09g0454600 [Oryza sativa Japonica Group]
LOC_Os03g12510	803	0	17	0.001	3.37325	11.7199	Up	1.09605e-05	3.68534e-05	cDNA|non-symbiotic hemoglobin 2, putative, expressed	-	GO:0005506//iron ion binding	GO:0015669//gas transport	gi|115451673|ref|NP_001049437.1|/1.92097e-90/Os03g0226200 [Oryza sativa Japonica Group]
LOC_Os09g17810	2176	0	43	0.001	3.14866	11.6205	Up	2.75336e-13	2.10295e-12	cDNA|leucine zipper protein-like, putative, expressed	-	-	-	gi|115478699|ref|NP_001062943.1|/0/Os09g0347300 [Oryza sativa Japonica Group]
LOC_Os01g66840	1203	0	23	0.001	3.04634	11.5729	Up	1.9324e-07	8.05236e-07	cDNA|pectinacetylesterase domain containing protein, expressed	GO:0031410//cytoplasmic vesicle;GO:0043231//intracellular membrane-bounded organelle	-	-	gi|57899796|dbj|BAD87541.1|/0/putative pectinacetylesterase precursor [Oryza sativa Japonica Group]
LOC_Os06g13190	789	0	15	0.001	3.02921	11.5647	Up	4.21122e-05	0.000131556	cDNA|expressed protein	-	-	-	gi|115467322|ref|NP_001057260.1|/2.81892e-30/Os06g0239200 [Oryza sativa Japonica Group]
LOC_Os03g48770	863	0	16	0.001	2.9541	11.5285	Up	2.14842e-05	6.94898e-05	cDNA|Cupin domain containing protein, expressed	GO:0005576//extracellular region;GO:0031410//cytoplasmic vesicle;GO:0030312//external encapsulating structure	GO:0046914//transition metal ion binding;GO:0016623	GO:0008152//metabolic process	gi|115454733|ref|NP_001050967.1|/1.69085e-127/Os03g0693900 [Oryza sativa Japonica Group]
LOC_Os12g09660	1727	0	32	0.001	2.95239	11.5277	Up	4.52372e-10	2.4346e-09	cDNA|expressed protein	-	-	-	gi|77553867|gb|ABA96663.1|/0/expressed protein [Oryza sativa Japonica Group]
LOC_Os11g47520	1179	0	21	0.001	2.83806	11.4707	Up	7.42462e-07	2.8782e-06	cDNA|glycosyl hydrolase, putative, expressed	GO:0031410//cytoplasmic vesicle	GO:0016798//hydrolase activity, acting on glycosyl bonds;GO:0043167//ion binding	GO:0044238//primary metabolic process	gi|115486753|ref|NP_001068520.1|/1.41102e-152/Os11g0701100 [Oryza sativa Japonica Group]
LOC_Os08g42910	1774	0	31	0.001	2.78435	11.4431	Up	8.86716e-10	4.63028e-09	cDNA|peptidase, M24 family protein, putative, expressed	GO:0044424//intracellular part	GO:0043169//cation binding;GO:0008238//exopeptidase activity;GO:0008237//metallopeptidase activity	GO:0006464//protein modification process;GO:0051604//protein maturation	gi|38636687|dbj|BAD03108.1|/0/putative methionyl aminopeptidase (EC 3.4.11.18) F6E13.31 [Oryza sativa Japonica Group]
LOC_Os10g05250	2427	0	42	0.001	2.75737	11.4291	Up	5.40012e-13	3.9097e-12	cDNA|protein kinase domain containing protein, expressed	GO:0043231//intracellular membrane-bounded organelle	-	-	gi|31430123|gb|AAP52081.1|/0/Protein kinase domain containing protein, expressed [Oryza sativa Japonica Group]
LOC_Os01g14550	1042	0	18	0.001	2.75246	11.4265	Up	5.59166e-06	1.94785e-05	cDNA|pathogen-related protein, putative, expressed	-	-	GO:0006950//response to stress	gi|125525173|gb|EAY73287.1|/7.5225e-123/hypothetical protein OsI_01161 [Oryza sativa Indica Group]
LOC_Os12g02060	876	0	15	0.001	2.72837	11.4138	Up	4.21122e-05	0.000131479	cDNA|peroxidase precursor, putative, expressed	GO:0031410//cytoplasmic vesicle	GO:0016209//antioxidant activity;GO:0005506//iron ion binding;GO:0003824//catalytic activity	GO:0006950//response to stress;GO:0008152//metabolic process	gi|77553424|gb|ABA96220.1|/4.23995e-166/Cationic peroxidase 1 precursor, putative, expressed [Oryza sativa Japonica Group]
LOC_Os05g03370	1758	0	30	0.001	2.71906	11.4089	Up	1.7381e-09	8.82235e-09	cDNA|transposon protein, putative, unclassified, expressed	-	-	-	gi|115464959|ref|NP_001056079.1|/3.91975e-155/Os05g0521800 [Oryza sativa Japonica Group]
LOC_Os10g28080	1295	0	22	0.001	2.70688	11.4024	Up	3.78778e-07	1.5175e-06	cDNA|glycosyl hydrolase, putative, expressed	GO:0031410//cytoplasmic vesicle	GO:0016798//hydrolase activity, acting on glycosyl bonds;GO:0043167//ion binding	GO:0005975//carbohydrate metabolic process	gi|115482028|ref|NP_001064607.1|/2.31994e-159/Os10g0416500 [Oryza sativa Japonica Group]
LOC_Os08g01490	2232	0	36	0.001	2.56995	11.3275	Up	3.06432e-11	1.83241e-10	cDNA|cytochrome P450, putative, expressed	-	GO:0046872//metal ion binding	-	gi|115474383|ref|NP_001060788.1|/0/Os08g0105800 [Oryza sativa Japonica Group]
LOC_Os01g58024	838	0	13	0.001	2.47181	11.2714	Up	0.000161803	0.000461843	cDNA|NADPH-dependent oxidoreductase, putative, expressed	GO:0009534//chloroplast thylakoid	GO:0048037//cofactor binding;GO:0050136//NADH dehydrogenase (quinone) activity	GO:0051234//establishment of localization;GO:0006091//generation of precursor metabolites and energy	gi|42795490|gb|AAS46057.1|/4.42491e-93/NADH dehydrogenase subunit J [Oryza sativa Indica Group]
LOC_Os07g46910	1259	0	19	0.001	2.4046	11.2316	Up	2.85268e-06	1.02877e-05	cDNA|sex determination protein tasselseed-2, putative, expressed	GO:0043231//intracellular membrane-bounded organelle	-	-	gi|115473917|ref|NP_001060557.1|/4.27302e-102/Os07g0664200 [Oryza sativa Japonica Group]
LOC_Os01g24500	1344	0	20	0.001	2.37108	11.2113	Up	1.45534e-06	5.43795e-06	cDNA|expressed protein	GO:0044464//cell part	-	-	gi|53791856|dbj|BAD53942.1|/0/hypothetical protein [Oryza sativa Japonica Group]
LOC_Os01g71860	2378	0	35	0.001	2.34516	11.1955	Up	6.00658e-11	3.50393e-10	cDNA|glycosyl hydrolases family 17, putative, expressed	GO:0031410//cytoplasmic vesicle	GO:0016798//hydrolase activity, acting on glycosyl bonds;GO:0043167//ion binding	GO:0044238//primary metabolic process	gi|115442217|ref|NP_001045388.1|/0/Os01g0947000 [Oryza sativa Japonica Group]
LOC_Os03g48030	1311	0	19	0.001	2.30923	11.1732	Up	2.85268e-06	1.02849e-05	cDNA|integral membrane HPP family protein, putative, expressed	GO:0031224//intrinsic to membrane;GO:0009528//plastid inner membrane	-	-	gi|115454641|ref|NP_001050921.1|/7.12935e-116/Os03g0684700 [Oryza sativa Japonica Group]
LOC_Os10g37160	1878	0	27	0.001	2.29078	11.1616	Up	1.309e-08	6.15945e-08	cDNA|transposon protein, putative, unclassified, expressed	GO:0031410//cytoplasmic vesicle	GO:0016491//oxidoreductase activity;GO:0005506//iron ion binding	GO:0006091//generation of precursor metabolites and energy	gi|115482932|ref|NP_001065059.1|/0/Os10g0515900 [Oryza sativa Japonica Group]
LOC_Os04g01710	1421	0	20	0.001	2.2426	11.131	Up	1.45534e-06	5.43948e-06	cDNA|cysteine proteinase At4g11310 precursor, putative, expressed	GO:0031410//cytoplasmic vesicle	GO:0016787//hydrolase activity	-	gi|115456838|ref|NP_001052019.1|/0/Os04g0107700 [Oryza sativa Japonica Group]
LOC_Os08g40680	1099	0	15	0.001	2.17475	11.0866	Up	4.21122e-05	0.000131509	cDNA|glycosyl hydrolase, putative, expressed	GO:0031410//cytoplasmic vesicle	-	-	gi|42408507|dbj|BAD09686.1|/1.1549e-161/putative chitinase [Oryza sativa Japonica Group]
LOC_Os10g26840	1788	0	24	0.001	2.13875	11.0626	Up	9.85842e-08	4.25757e-07	cDNA|transposon protein, putative, unclassified	-	-	-	gi|31432015|gb|AAP53707.1|/0/hAT family dimerisation domain containing protein [Oryza sativa Japonica Group]
LOC_Os07g32680	1424	0	19	0.001	2.12598	11.0539	Up	2.85268e-06	1.02905e-05	cDNA|retrotransposon protein, putative, unclassified, expressed	GO:0031410//cytoplasmic vesicle	-	-	gi|125600396|gb|EAZ39972.1|/5.71009e-13/hypothetical protein OsJ_24408 [Oryza sativa Japonica Group]
LOC_Os05g13960	1575	0	21	0.001	2.12449	11.0529	Up	7.42462e-07	2.87736e-06	cDNA|transposon protein, putative, Pong sub-class, expressed	-	-	-	gi|115462739|ref|NP_001054969.1|/0/Os05g0227800 [Oryza sativa Japonica Group]
LOC_Os10g39260	1512	0	20	0.001	2.10763	11.0414	Up	1.45534e-06	5.43719e-06	cDNA|aspartic proteinase nepenthesin, putative, expressed	GO:0031410//cytoplasmic vesicle	-	-	gi|115483166|ref|NP_001065176.1|/0/Os10g0537800 [Oryza sativa Japonica Group]
LOC_Os05g44620	2128	0	28	0.001	2.09653	11.0338	Up	6.67808e-09	3.21429e-08	cDNA|transposon protein, putative, unclassified, expressed	-	-	-	gi|115464959|ref|NP_001056079.1|/0/Os05g0521800 [Oryza sativa Japonica Group]
LOC_Os11g47600	1293	0	17	0.001	2.09491	11.0327	Up	1.09605e-05	3.68395e-05	cDNA|glycosyl hydrolase, putative, expressed	GO:0031410//cytoplasmic vesicle	-	-	gi|115486773|ref|NP_001068530.1|/4.6593e-160/Os11g0702100 [Oryza sativa Japonica Group]
LOC_Os01g03360	1174	0	15	0.001	2.03582	10.9914	Up	4.21122e-05	0.000131525	cDNA|BBTI5 - Bowman-Birk type bran trypsin inhibitor precursor, expressed	GO:0031410//cytoplasmic vesicle	GO:0004866//endopeptidase inhibitor activity	-	gi|297719583|ref|NP_001172153.1|/6.74428e-155/Os01g0124400 [Oryza sativa Japonica Group]
LOC_Os08g10150	2565	0	32	0.001	1.98783	10.957	Up	4.52372e-10	2.43509e-09	cDNA|SHR5-receptor-like kinase, putative, expressed	-	-	-	gi|115475237|ref|NP_001061215.1|/0/Os08g0201700 [Oryza sativa Japonica Group]
LOC_Os02g56370	2491	0	31	0.001	1.98291	10.9534	Up	8.86716e-10	4.63119e-09	cDNA|OsWAK20 - OsWAK receptor-like protein kinase, expressed	GO:0031410//cytoplasmic vesicle	-	-	gi|47497193|dbj|BAD19239.1|/0/putative wall-associated serine/threonine kinase [Oryza sativa Japonica Group]
LOC_Os01g71830	1206	0	15	0.001	1.9818	10.9526	Up	4.21122e-05	0.000131586	cDNA|glycosyl hydrolases family 17, putative, expressed	GO:0031410//cytoplasmic vesicle	GO:0043167//ion binding;GO:0008422//beta-glucosidase activity	GO:0044238//primary metabolic process;GO:0006950//response to stress	gi|115442213|ref|NP_001045386.1|/0/Os01g0946700 [Oryza sativa Japonica Group]
LOC_Os08g10080	1316	0	16	0.001	1.93722	10.9198	Up	2.14842e-05	6.94645e-05	cDNA|no apical meristem protein, putative, expressed	-	-	-	gi|115475233|ref|NP_001061213.1|/7.10894e-148/Os08g0200600 [Oryza sativa Japonica Group]
LOC_Os08g24630	1207	0	14	0.001	1.84815	10.8519	Up	8.2546e-05	0.000245568	cDNA|protein kinase domain containing protein, expressed	GO:0043231//intracellular membrane-bounded organelle;GO:0031410//cytoplasmic vesicle	GO:0004672//protein kinase activity;GO:0032559//adenyl ribonucleotide binding	GO:0006464//protein modification process	gi|297726319|ref|NP_001175523.1|/5.87927e-178/Os08g0334200 [Oryza sativa Japonica Group]
LOC_Os08g30250	2982	0	33	0.001	1.76328	10.784	Up	2.30784e-10	1.27892e-09	cDNA|transposon protein, putative, CACTA, En/Spm sub-class, expressed	-	-	-	gi|125589761|gb|EAZ30111.1|/0/hypothetical protein OsJ_14172 [Oryza sativa Japonica Group]
LOC_Os12g18560	1187	0	13	0.001	1.74505	10.7691	Up	0.000161803	0.000462041	cDNA|invertase/pectin methylesterase inhibitor family protein, putative, expressed	GO:0031410//cytoplasmic vesicle	-	-	gi|115488184|ref|NP_001066579.1|/4.24283e-64/Os12g0283400 [Oryza sativa Japonica Group]
LOC_Os04g06734	1101	0	12	0.001	1.73664	10.7621	Up	0.000317158	0.000868954	cDNA|expressed protein	-	-	-	gi|222628320|gb|EEE60452.1|/1.70986e-88/hypothetical protein OsJ_13698 [Oryza sativa Japonica Group]
LOC_Os10g21310	1662	0	18	0.001	1.72567	10.7529	Up	5.59166e-06	1.9481e-05	cDNA|photosystem II P680 chlorophyll A apoprotein, putative, expressed	GO:0009521;GO:0031224//intrinsic to membrane;GO:0009534//chloroplast thylakoid	GO:0046906//tetrapyrrole binding	GO:0051234//establishment of localization;GO:0006464//protein modification process;GO:0022900//electron transport chain	gi|50233997|ref|YP_052775.1|/0/photosystem II 47 kDa protein [Oryza nivara]
LOC_Os09g26840	1282	0	13	0.001	1.61574	10.658	Up	0.000161803	0.000461893	cDNA|expressed protein	-	-	-	gi|115479369|ref|NP_001063278.1|/1.3942e-132/Os09g0439800 [Oryza sativa Japonica Group]
LOC_Os01g50530	1236	0	12	0.001	1.54696	10.5952	Up	0.000317158	0.000869043	cDNA|cytochrome P450, putative, expressed	GO:0043231//intracellular membrane-bounded organelle;GO:0031410//cytoplasmic vesicle	GO:0046872//metal ion binding;GO:0016491//oxidoreductase activity	GO:0060918//auxin transport;GO:0009813//flavonoid biosynthetic process;GO:0009933//meristem structural organization;GO:0010346;GO:0016109	gi|125571715|gb|EAZ13230.1|/0/hypothetical protein OsJ_03151 [Oryza sativa Japonica Group]
LOC_Os05g30720	1995	0	19	0.001	1.51749	10.5675	Up	2.85268e-06	1.02932e-05	cDNA|transposon protein, putative, unclassified, expressed	-	-	-	gi|222631344|gb|EEE63476.1|/0/hypothetical protein OsJ_18290 [Oryza sativa Japonica Group]
LOC_Os07g35410	2435	0	23	0.001	1.50503	10.5556	Up	1.9324e-07	8.04985e-07	cDNA|TKL_IRAK_DUF26-lc.18 - DUF26 kinases have homology to DUF26 containing loci, expressed	GO:0031410//cytoplasmic vesicle	GO:0004672//protein kinase activity;GO:0000166//nucleotide binding	-	gi|218199770|gb|EEC82197.1|/0/hypothetical protein OsI_26339 [Oryza sativa Indica Group]
LOC_Os10g02070	1285	0	12	0.001	1.48797	10.5391	Up	0.000317158	0.000868864	cDNA|peroxidase precursor, putative, expressed	GO:0031410//cytoplasmic vesicle	GO:0016209//antioxidant activity;GO:0005506//iron ion binding;GO:0003824//catalytic activity	GO:0006950//response to stress;GO:0008152//metabolic process	gi|115480876|ref|NP_001064031.1|/0/Os10g0109600 [Oryza sativa Japonica Group]
LOC_Os08g01570	1890	0	17	0.001	1.43319	10.485	Up	1.09605e-05	3.68209e-05	cDNA|retrotransposon protein, putative, unclassified, expressed	-	GO:0016787//hydrolase activity	-	gi|115474393|ref|NP_001060793.1|/0/Os08g0106900 [Oryza sativa Japonica Group]
LOC_Os01g71670	1349	0	12	0.001	1.41738	10.469	Up	0.000317158	0.000868419	cDNA|glycosyl hydrolases family 17, putative, expressed	GO:0031410//cytoplasmic vesicle	GO:0043167//ion binding;GO:0008422//beta-glucosidase activity	GO:0044238//primary metabolic process;GO:0006950//response to stress	gi|115442185|ref|NP_001045372.1|/0/Os01g0944700 [Oryza sativa Japonica Group]
LOC_Os11g44340	2418	0	21	0.001	1.38382	10.4344	Up	7.42462e-07	2.87695e-06	cDNA|calmodulin binding protein, putative, expressed	-	-	-	gi|108864637|gb|ABA95147.2|/0/hypothetical protein LOC_Os11g44340 [Oryza sativa Japonica Group]
LOC_Os06g36080	3444	0	29	0.001	1.34168	10.3898	Up	3.40692e-09	1.68384e-08	cDNA|kinesin motor domain containing protein, expressed	GO:0043231//intracellular membrane-bounded organelle	-	-	gi|218198377|gb|EEC80804.1|/0/hypothetical protein OsI_23351 [Oryza sativa Indica Group]
LOC_Os10g30610	2977	0	25	0.001	1.33806	10.3859	Up	5.02942e-08	2.24095e-07	cDNA|white-brown complex homolog protein, putative, expressed	GO:0043231//intracellular membrane-bounded organelle;GO:0031410//cytoplasmic vesicle;GO:0043231//intracellular membrane-bounded organelle;GO:0031410//cytoplasmic vesicle	GO:0017111//nucleoside-triphosphatase activity;GO:0032559//adenyl ribonucleotide binding;GO:0017111//nucleoside-triphosphatase activity;GO:0032559//adenyl ribonucleotide binding	GO:0009207;GO:0009207	gi|78708733|gb|ABB47708.1|/0/ABC transporter family protein, putative, expressed [Oryza sativa Japonica Group]
LOC_Os06g36910	2064	0	17	0.001	1.31237	10.358	Up	1.09605e-05	3.68487e-05	cDNA|pentatricopeptide, putative, expressed	GO:0043231//intracellular membrane-bounded organelle	-	-	gi|115468576|ref|NP_001057887.1|/0/Os06g0565000 [Oryza sativa Japonica Group]
LOC_Os04g02920	2552	0	21	0.001	1.31116	10.3566	Up	7.42462e-07	2.87862e-06	cDNA|leucine-rich repeat family protein, putative, expressed	-	-	-	gi|218194249|gb|EEC76676.1|/0/hypothetical protein OsI_14655 [Oryza sativa Indica Group]
LOC_Os11g40970	3813	0	31	0.001	1.29542	10.3392	Up	8.86716e-10	4.63209e-09	cDNA|receptor-like protein kinase precursor, putative, expressed	GO:0043231//intracellular membrane-bounded organelle;GO:0031410//cytoplasmic vesicle	-	-	gi|125601631|gb|EAZ41207.1|/0/hypothetical protein OsJ_25710 [Oryza sativa Japonica Group]
LOC_Os11g43990	1888	0	15	0.001	1.26592	10.306	Up	4.21122e-05	0.000131571	cDNA|expressed protein	-	-	-	gi|115486537|ref|NP_001068412.1|/0/Os11g0661800 [Oryza sativa Japonica Group]
LOC_Os03g39110	1565	0	12	0.001	1.22175	10.2547	Up	0.000317158	0.000868775	cDNA|expressed protein	-	GO:0042623//ATPase activity, coupled;GO:0042623//ATPase activity, coupled	GO:0019538//protein metabolic process;GO:0019538//protein metabolic process	gi|108709573|gb|ABF97368.1|/1.8498e-28/expressed protein [Oryza sativa Japonica Group]
LOC_Os11g41770	1617	0	12	0.001	1.18246	10.2076	Up	0.000317158	0.000869132	cDNA|expressed protein	-	-	-	gi|297728617|ref|NP_001176672.1|/0/Os11g0636200 [Oryza sativa Japonica Group]
LOC_Os09g23560	1759	0	13	0.001	1.17759	10.2016	Up	0.000161803	0.00046209	cDNA|dehydrogenase, putative, expressed	-	GO:0005488//binding	-	gi|115479041|ref|NP_001063114.1|/2.80908e-153/Os09g0400400 [Oryza sativa Japonica Group]
LOC_Os07g39350	2306	0	17	0.001	1.17464	10.198	Up	1.09605e-05	3.68441e-05	cDNA|transporter family protein, putative, expressed	GO:0031224//intrinsic to membrane;GO:0031410//cytoplasmic vesicle	GO:0022857//transmembrane transporter activity	GO:0006810//transport	gi|115473019|ref|NP_001060108.1|/0/Os07g0582400 [Oryza sativa Japonica Group]
LOC_Os12g07180	1691	0	12	0.001	1.13072	10.143	Up	0.000317158	0.000868508	cDNA|transposon protein, putative, Pong sub-class, expressed	-	-	-	gi|297729269|ref|NP_001176998.1|/1.99731e-116/Os12g0543800 [Oryza sativa Japonica Group]
LOC_Os11g45840	2004	0	14	0.001	1.11313	10.1204	Up	8.2546e-05	0.000245541	cDNA|expressed protein	-	GO:0005488//binding	-	gi|77552512|gb|ABA95309.1|/0/NBS-LRR disease resistance protein, putative [Oryza sativa Japonica Group]
LOC_Os09g16030	1777	0	12	0.001	1.07599	10.0715	Up	0.000317158	0.000869221	cDNA|cytokinin-O-glucosyltransferase 1, putative, expressed	-	GO:0016757//transferase activity, transferring glycosyl groups	-	gi|115478607|ref|NP_001062897.1|/0/Os09g0329200 [Oryza sativa Japonica Group]
LOC_Os01g56270	2378	0	16	0.001	1.07207	10.0662	Up	2.14842e-05	6.94814e-05	cDNA|transposon protein, putative, CACTA, En/Spm sub-class, expressed	GO:0043231//intracellular membrane-bounded organelle;GO:0043231//intracellular membrane-bounded organelle	-	-	gi|115440175|ref|NP_001044367.1|/0/Os01g0768600 [Oryza sativa Japonica Group]
LOC_Os07g05850	2724	0	18	0.001	1.05289	10.0401	Up	5.59166e-06	1.9476e-05	cDNA|transposon protein, putative, CACTA, En/Spm sub-class, expressed	-	-	-	gi|77552113|gb|ABA94910.1|/0/transposon protein, putative, CACTA, En/Spm sub-class [Oryza sativa Japonica Group]
LOC_Os12g36730	2899	0	19	0.001	1.04429	10.0283	Up	2.85268e-06	1.02946e-05	cDNA|stripe rust resistance protein Yr10, putative, expressed	-	-	-	gi|77556739|gb|ABA99535.1|/0/NB-ARC domain containing protein [Oryza sativa Japonica Group]
LOC_Os06g49050	2458	0	16	0.001	1.03718	10.0184	Up	2.14842e-05	6.9473e-05	cDNA|hAT dimerisation domain containing protein, expressed	-	GO:0005488//binding	-	gi|115469810|ref|NP_001058504.1|/0/Os06g0704000 [Oryza sativa Japonica Group]
LOC_Os02g43080	2532	0	16	0.001	1.00687	9.97566	Up	2.14842e-05	6.95066e-05	cDNA|PPR repeat domain containing protein, putative, expressed	-	-	-	gi|222616383|gb|EEE52515.1|/0/hypothetical protein OsJ_34721 [Oryza sativa Japonica Group]
LOC_Os01g14440	2114	0	13	0.001	0.979837	9.9364	Up	0.000161803	0.000461794	cDNA|WRKY1, expressed	-	-	-	gi|115435638|ref|NP_001042577.1|/0/Os01g0246700 [Oryza sativa Japonica Group]
LOC_Os04g10060	2768	0	17	0.001	0.978585	9.93455	Up	1.09605e-05	3.68348e-05	cDNA|ent-kaurene synthase, chloroplast precursor, putative, expressed	GO:0043231//intracellular membrane-bounded organelle	GO:0010333	GO:0016101	gi|115457150|ref|NP_001052175.1|/0/Os04g0179700 [Oryza sativa Japonica Group]
LOC_Os08g08140	3297	0	20	0.001	0.966555	9.91671	Up	1.45534e-06	5.43871e-06	cDNA|receptor-like kinase, putative, expressed	GO:0031410//cytoplasmic vesicle	-	-	gi|222640016|gb|EEE68148.1|/0/hypothetical protein OsJ_26255 [Oryza sativa Japonica Group]
LOC_Os08g10290	3191	0	19	0.001	0.94873	9.88985	Up	2.85268e-06	1.02821e-05	cDNA|SHR5-receptor-like kinase, putative, expressed	GO:0043231//intracellular membrane-bounded organelle;GO:0031410//cytoplasmic vesicle	GO:0004672//protein kinase activity	-	gi|38636696|dbj|BAD03117.1|/0/putative Receptor-like serine/threonine kinase(RFK1) [Oryza sativa Japonica Group]
LOC_Os03g11140	3538	0	20	0.001	0.900716	9.81493	Up	1.45534e-06	5.43643e-06	cDNA|pleckstrin homology domain-containing protein-related taxo, putative, expressed	-	-	-	gi|115451475|ref|NP_001049338.1|/0/Os03g0209800 [Oryza sativa Japonica Group]
LOC_Os07g17230	4074	0	22	0.001	0.860434	9.74892	Up	3.78778e-07	1.51796e-06	cDNA|WRKY123, expressed	-	GO:0000166//nucleotide binding	GO:0009987//cellular process	gi|34395040|dbj|BAC84623.1|/0/putative disease resistance protein [Oryza sativa Japonica Group]
LOC_Os02g12380	2252	0	12	0.001	0.849041	9.72969	Up	0.000317158	0.000869311	cDNA|histone deacetylase, putative, expressed	GO:0043231//intracellular membrane-bounded organelle;GO:0043231//intracellular membrane-bounded organelle;GO:0043231//intracellular membrane-bounded organelle	GO:0017136//NAD-dependent histone deacetylase activity;GO:0017136//NAD-dependent histone deacetylase activity;GO:0017136//NAD-dependent histone deacetylase activity	GO:0006476//protein amino acid deacetylation;GO:0006325//chromatin organization;GO:0006476//protein amino acid deacetylation;GO:0006325//chromatin organization;GO:0006476//protein amino acid deacetylation;GO:0006325//chromatin organization	gi|46805201|dbj|BAD17681.1|/0/putative histone deacetylase HDAC3 [Oryza sativa Japonica Group]
LOC_Os06g20050	3855	0	19	0.001	0.785317	9.61713	Up	2.85268e-06	1.02891e-05	cDNA|NBS type disease resistance protein, putative, expressed	-	-	-	gi|54290718|dbj|BAD62388.1|/0/putative disease resistance protein [Oryza sativa Japonica Group]
LOC_Os05g38260	3978	0	18	0.001	0.72098	9.49382	Up	5.59166e-06	1.94734e-05	cDNA|retrotransposon protein, putative, unclassified, expressed	GO:0043231//intracellular membrane-bounded organelle	GO:0004175//endopeptidase activity;GO:0003676//nucleic acid binding;GO:0034061	GO:0006260//DNA replication;GO:0019538//protein metabolic process	gi|31432119|gb|AAP53789.1|/0/retrotransposon protein, putative, unclassified [Oryza sativa Japonica Group]
LOC_Os02g30150	4323	0	19	0.001	0.7003	9.45183	Up	2.85268e-06	1.02919e-05	cDNA|disease resistance protein, putative, expressed	GO:0031410//cytoplasmic vesicle	-	-	gi|48716185|dbj|BAD23225.1|/0/putative disease resistance protein I2 [Oryza sativa Japonica Group]
LOC_Os10g29850	3520	0	15	0.001	0.678991	9.40725	Up	4.21122e-05	0.00013154	cDNA|MBTB60 - Bric-a-Brac, Tramtrack, Broad Complex BTB domain with Meprin and TRAF Homology MATH domain, expressed	-	-	-	gi|115482156|ref|NP_001064671.1|/0/Os10g0435400 [Oryza sativa Japonica Group]
LOC_Os12g01140	3532	0	13	0.001	0.58646	9.19589	Up	0.000161803	0.00046214	cDNA|AGC_PVPK_like_kin82y.2 - ACG kinases include homologs to PKA, PKG and PKC, expressed	GO:0043231//intracellular membrane-bounded organelle;GO:0044459//plasma membrane part;GO:0043231//intracellular membrane-bounded organelle;GO:0044459//plasma membrane part;GO:0043231//intracellular membrane-bounded organelle;GO:0044459//plasma membrane part;GO:0043231//intracellular membrane-bounded organelle;GO:0044459//plasma membrane part;GO:0043231//intracellular membrane-bounded organelle;GO…	GO:0004673//protein histidine kinase activity;GO:0005515//protein binding;GO:0032559//adenyl ribonucleotide binding;GO:0009881//photoreceptor activity;GO:0004673//protein histidine kinase activity;GO:0005515//protein binding;GO:0032559//adenyl ribonucleotide binding;GO:0009881//photoreceptor activity;GO:0004673//protein histidine kinase activity;GO:0005515//protein binding;GO:0032559//adenyl ribo…	GO:0006351//transcription, DNA-dependent;GO:0015992//proton transport;GO:0010360;GO:0009902//chloroplast relocation;GO:0010118//stomatal movement;GO:0006468//protein amino acid phosphorylation;GO:0009606//tropism;GO:0009416//response to light stimulus;GO:0030522//intracellular receptor mediated signaling pathway;GO:0006351//transcription, DNA-dependent;GO:0015992//proton transport;GO:0010360;GO:0…	gi|115486852|ref|NP_001065232.1|/0/Os12g0101800 [Oryza sativa Japonica Group]
LOC_Os07g33690	4704	0	17	0.001	0.575834	9.16951	Up	1.09605e-05	3.6858e-05	cDNA|NBS-LRR type disease resistance protein Hom-F, putative, expressed	-	-	-	gi|34393294|dbj|BAC83223.1|/0/putative resistance complex protein I2C-2 [Oryza sativa Japonica Group]
LOC_Os06g49350	6657	0	21	0.001	0.502639	8.97338	Up	7.42462e-07	2.87778e-06	cDNA|retrotransposon protein, putative, unclassified, expressed	-	-	-	gi|77553001|gb|ABA95797.1|/0/retrotransposon protein, putative, unclassified [Oryza sativa Japonica Group]
LOC_Os11g11990	4419	0	13	0.001	0.468743	8.87265	Up	0.000161803	0.000461992	cDNA|NB-ARC domain containing protein, expressed	GO:0031410//cytoplasmic vesicle	GO:0032559//adenyl ribonucleotide binding	GO:0012501//programmed cell death;GO:0006950//response to stress	gi|115484801|ref|NP_001067544.1|/0/Os11g0227100 [Oryza sativa Japonica Group]
LOC_Os08g05440	4497	0	12	0.001	0.425181	8.73193	Up	0.000317158	0.000868686	cDNA|NB-ARC domain containing protein, expressed	-	-	-	gi|222639912|gb|EEE68044.1|/0/hypothetical protein OsJ_26041 [Oryza sativa Japonica Group]
LOC_Os07g35480	2153	8	913	0.616628	67.5682	6.7758	Up	4.4468e-06	1.57327e-05	cDNA|glucan endo-1,3-beta-glucosidase precursor, putative, expressed	GO:0031410//cytoplasmic vesicle;GO:0031410//cytoplasmic vesicle;GO:0031410//cytoplasmic vesicle	GO:0003824//catalytic activity;GO:0003824//catalytic activity;GO:0003824//catalytic activity	-	gi|115472569|ref|NP_001059883.1|/0/Os07g0539100 [Oryza sativa Japonica Group]
LOC_Os02g20950	2330	2	157	0.142446	10.7364	6.23595	Up	0.000111053	0.000325514	cDNA|expressed protein	-	-	-	gi|125581828|gb|EAZ22759.1|/0/hypothetical protein OsJ_06435 [Oryza sativa Japonica Group]
LOC_Os04g48360	1550	16	1144	1.71303	117.601	6.1012	Up	2.89522e-08	1.31886e-07	cDNA|expressed protein	-	-	-	gi|38605942|emb|CAD41656.3|/0/OSJNBa0019K04.3 [Oryza sativa Japonica Group]
LOC_Os05g11260	2015	3	171	0.247072	13.5219	5.77422	Up	6.91826e-05	0.000208556	cDNA|expressed protein	-	-	-	gi|222630541|gb|EEE62673.1|/0/hypothetical protein OsJ_17476 [Oryza sativa Japonica Group]
LOC_Os04g08350	1624	26	1453	2.65684	142.559	5.74571	Up	4.08302e-11	2.41454e-10	cDNA|cysteine synthase, chloroplast/chromoplast precursor, putative, expressed	GO:0043231//intracellular membrane-bounded organelle;GO:0043231//intracellular membrane-bounded organelle;GO:0043231//intracellular membrane-bounded organelle;GO:0043231//intracellular membrane-bounded organelle	GO:0016835//carbon-oxygen lyase activity;GO:0048037//cofactor binding;GO:0016835//carbon-oxygen lyase activity;GO:0048037//cofactor binding;GO:0016835//carbon-oxygen lyase activity;GO:0048037//cofactor binding;GO:0016835//carbon-oxygen lyase activity;GO:0048037//cofactor binding	GO:0006563//L-serine metabolic process;GO:0000097//sulfur amino acid biosynthetic process;GO:0006563//L-serine metabolic process;GO:0000097//sulfur amino acid biosynthetic process;GO:0006563//L-serine metabolic process;GO:0000097//sulfur amino acid biosynthetic process;GO:0006563//L-serine metabolic process;GO:0000097//sulfur amino acid biosynthetic process	gi|125589367|gb|EAZ29717.1|/5.40483e-95/hypothetical protein OsJ_13780 [Oryza sativa Japonica Group]
LOC_Os10g05490	1607	13	630	1.34247	62.4655	5.5401	Up	1.99545e-07	8.28921e-07	cDNA|cytochrome P450, putative, expressed	-	-	-	gi|115481120|ref|NP_001064153.1|/0/Os10g0144700 [Oryza sativa Japonica Group]
LOC_Os02g46920	2110	6	261	0.471896	19.7094	5.38427	Up	1.4302e-05	4.73025e-05	cDNA|expressed protein	-	-	-	gi|222623490|gb|EEE57622.1|/1.00892e-168/hypothetical protein OsJ_08021 [Oryza sativa Japonica Group]
LOC_Os01g44990	2450	4	150	0.270939	9.75531	5.17015	Up	4.23086e-05	0.00013203	cDNA|ercc6 protein, putative, expressed	-	-	GO:0010038//response to metal ion	gi|222618922|gb|EEE55054.1|/0/hypothetical protein OsJ_02753 [Oryza sativa Japonica Group]
LOC_Os10g39300	1467	2	74	0.226244	8.03743	5.15078	Up	0.000111053	0.000325335	cDNA|aspartic proteinase nepenthesin, putative, expressed	GO:0031410//cytoplasmic vesicle	-	-	gi|115483168|ref|NP_001065177.1|/0/Os10g0538200 [Oryza sativa Japonica Group]
LOC_Os08g29570	2701	2	73	0.12288	4.3064	5.13115	Up	0.000111053	0.000325585	cDNA|pleiotropic drug resistance protein 3, putative, expressed	GO:0044464//cell part	-	-	gi|222640481|gb|EEE68613.1|/0/hypothetical protein OsJ_27150 [Oryza sativa Japonica Group]
LOC_Os02g07340	3280	2	72	0.101189	3.49763	5.11125	Up	0.000111053	0.000325764	cDNA|HEAT repeat family protein, putative, expressed	GO:0016020//membrane;GO:0030312//external encapsulating structure	GO:0005488//binding	GO:0009725//response to hormone stimulus;GO:0003002//regionalization;GO:0003006//reproductive developmental process	gi|222622265|gb|EEE56397.1|/0/hypothetical protein OsJ_05548 [Oryza sativa Japonica Group]
LOC_Os04g30030	1392	10	356	1.19217	40.7499	5.09513	Up	1.31522e-06	4.96653e-06	cDNA|cysteine-rich receptor-like protein kinase 12 precursor, putative, expressed	-	-	-	gi|38344521|emb|CAD40630.2|/0/OSJNBa0016N04.14 [Oryza sativa Japonica Group]
LOC_Os03g57110	3225	2	71	0.102915	3.50788	5.09108	Up	0.000111053	0.000325872	cDNA|expressed protein	-	-	-	gi|108711423|gb|ABF99218.1|/0/expressed protein [Oryza sativa Japonica Group]
LOC_Os10g28600	3573	2	69	0.0928912	3.07703	5.04985	Up	0.000111053	0.000325728	cDNA|PPR repeat domain containing protein, putative, expressed	-	-	-	gi|78708657|gb|ABB47632.1|/0/pentatricopeptide, putative, expressed [Oryza sativa Japonica Group]
LOC_Os07g01880	2648	2	69	0.12534	4.1519	5.04985	Up	0.000111053	0.000325621	cDNA|VIP4, putative, expressed	-	-	-	gi|33146453|dbj|BAC79561.1|/0/putative VERNALIZATION INDEPENDENCE 4 [Oryza sativa Japonica Group]
LOC_Os08g13440	1013	4	138	0.655282	21.7063	5.04985	Up	4.23086e-05	0.000131953	cDNA|cupin domain containing protein, expressed	GO:0005576//extracellular region;GO:0031410//cytoplasmic vesicle;GO:0005576//extracellular region;GO:0031410//cytoplasmic vesicle;GO:0005576//extracellular region;GO:0031410//cytoplasmic vesicle	GO:0046914//transition metal ion binding;GO:0046914//transition metal ion binding;GO:0046914//transition metal ion binding	-	gi|115475413|ref|NP_001061303.1|/5.3094e-101/Os08g0231400 [Oryza sativa Japonica Group]
LOC_Os12g02200	2193	5	172	0.378363	12.497	5.04567	Up	2.4938e-05	7.99346e-05	cDNA|CAMK_KIN1/SNF1/Nim1_like.6 - CAMK includes calcium/calmodulin depedent protein kinases, expressed	-	GO:0004672//protein kinase activity;GO:0032559//adenyl ribonucleotide binding;GO:0004672//protein kinase activity;GO:0032559//adenyl ribonucleotide binding	GO:0006464//protein modification process;GO:0023052//signaling;GO:0006464//protein modification process;GO:0023052//signaling	gi|297612540|ref|NP_001065977.2|/0/Os12g0113500 [Oryza sativa Japonica Group]
LOC_Os03g29960	2034	2	68	0.163176	5.32689	5.02879	Up	0.000111053	0.0003258	cDNA|DEK C terminal domain containing protein, expressed	-	-	-	gi|41469083|gb|AAS07057.1|/0/expressed protein [Oryza sativa Japonica Group]
LOC_Os08g24310	3277	3	100	0.151923	4.86227	5.00022	Up	6.91826e-05	0.000208815	cDNA|receptor-like protein kinase precursor, putative, expressed	GO:0043231//intracellular membrane-bounded organelle;GO:0031410//cytoplasmic vesicle	-	-	gi|38424017|dbj|BAD01677.1|/0/putative protein kinase Xa21 [Oryza sativa Japonica Group]
LOC_Os08g41890	2275	31	1021	2.2613	71.5089	4.9829	Up	1.73905e-12	1.16903e-11	cDNA|microtubule associated protein, putative, expressed	-	-	-	gi|115477471|ref|NP_001062331.1|/0/Os08g0531100 [Oryza sativa Japonica Group]
LOC_Os02g48990	2823	12	394	0.70542	22.2383	4.97842	Up	3.7641e-07	1.5162e-06	cDNA|phosphatidylinositol transfer, putative, expressed	GO:0043231//intracellular membrane-bounded organelle	-	GO:0051234//establishment of localization	gi|115448367|ref|NP_001047963.1|/0/Os02g0721800 [Oryza sativa Japonica Group]
LOC_Os08g30510	180	11	355	10.1414	314.247	4.95357	Up	7.0599e-07	2.75643e-06	cDNA|expressed protein	-	-	-	gi|222640499|gb|EEE68631.1|/1.27379e-11/hypothetical protein OsJ_27196 [Oryza sativa Japonica Group]
LOC_Os08g15444	2515	2	64	0.131968	4.05469	4.94133	Up	0.000111053	0.000325657	cDNA|expressed protein	-	-	-	gi|115475567|ref|NP_001061380.1|/1.79459e-42/Os08g0254200 [Oryza sativa Japonica Group]
LOC_Os11g10710	1959	3	96	0.254135	7.80823	4.94133	Up	6.91826e-05	0.000208532	cDNA|protein kinase domain containing protein, expressed	-	-	-	gi|77549333|gb|ABA92130.1|/0/Protein kinase domain containing protein, expressed [Oryza sativa Japonica Group]
LOC_Os03g31730	3243	7	215	0.358202	10.5635	4.88217	Up	8.03714e-06	2.75444e-05	cDNA|expressed protein	-	-	-	gi|40538897|gb|AAR87154.1|/0/expressed protein [Oryza sativa Japonica Group]
LOC_Os02g04810	4022	3	92	0.123782	3.6447	4.87993	Up	6.91826e-05	0.000208697	cDNA|auxin response factor 5, putative, expressed	-	GO:0005488//binding	GO:0009725//response to hormone stimulus;GO:0050794//regulation of cellular process	gi|158563961|sp|Q6Z2W3.2|ARFE_ORYSJ/0/RecName: Full=Auxin response factor 5
LOC_Os11g24050	1862	8	245	0.712997	20.9653	4.87797	Up	4.4468e-06	1.57118e-05	cDNA|expressed protein	-	-	-	gi|108864324|gb|ABA93209.2|/1.09663e-91/expressed protein [Oryza sativa Japonica Group]
LOC_Os03g39129	2808	2	61	0.118198	3.46137	4.87207	Up	0.000111053	0.000325371	cDNA|frigida, putative, expressed	-	-	-	gi|115453953|ref|NP_001050577.1|/0/Os03g0588200 [Oryza sativa Japonica Group]
LOC_Os03g53660	4950	18	535	0.603455	17.2212	4.8348	Up	7.86536e-09	3.76269e-08	cDNA|Myosin head domain containing protein, expressed	GO:0015629//actin cytoskeleton	GO:0008092//cytoskeletal protein binding;GO:0017111//nucleoside-triphosphatase activity;GO:0032559//adenyl ribonucleotide binding	-	gi|18087661|gb|AAL58953.1|AC091811_2/0/putative myosin [Oryza sativa Japonica Group]
LOC_Os09g07440	2439	4	114	0.272161	7.44747	4.77422	Up	4.23086e-05	0.000131676	cDNA|retrotransposon protein, putative, unclassified, expressed	-	-	-	gi|297608688|ref|NP_001061974.2|/0/Os08g0459400 [Oryza sativa Japonica Group]
LOC_Os01g51632	1917	2	56	0.173135	4.65459	4.74868	Up	0.000111053	0.000325836	cDNA|myosin XI, putative, expressed	-	GO:0005488//binding	-	gi|218188952|gb|EEC71379.1|/0/hypothetical protein OsI_03495 [Oryza sativa Indica Group]
LOC_Os11g11960	2661	4	112	0.249455	6.70639	4.74868	Up	4.23086e-05	0.000131799	cDNA|disease resistance protein RPM1, putative, expressed	GO:0031410//cytoplasmic vesicle	GO:0032559//adenyl ribonucleotide binding	GO:0012501//programmed cell death;GO:0006950//response to stress	gi|108864164|gb|ABA92223.2|/0/NBS-LRR type disease resistance protein, putative, expressed [Oryza sativa Japonica Group]
LOC_Os09g10054	3956	10	280	0.41949	11.2776	4.74868	Up	1.31522e-06	4.96302e-06	cDNA|disease resistance protein RPS2, putative, expressed	-	-	-	gi|49388732|dbj|BAD25932.1|/0/putative RPS2 [Oryza sativa Japonica Group]
LOC_Os01g16170	2352	43	1202	3.03395	81.4297	4.74629	Up	9.57012e-14	8.35945e-13	cDNA|PQ loop repeat domain containing protein, expressed	GO:0044464//cell part;GO:0044464//cell part;GO:0044464//cell part;GO:0044464//cell part;GO:0044464//cell part	-	-	gi|115435846|ref|NP_001042681.1|/0/Os01g0266800 [Oryza sativa Japonica Group]
LOC_Os10g13694	3216	8	220	0.412811	10.8999	4.72269	Up	4.4468e-06	1.56807e-05	cDNA|expressed protein	GO:0031981//nuclear lumen;GO:0044444//cytoplasmic part;GO:0031981//nuclear lumen;GO:0044444//cytoplasmic part	GO:0016772//transferase activity, transferring phosphorus-containing groups;GO:0004611//phosphoenolpyruvate carboxykinase activity;GO:0032559//adenyl ribonucleotide binding;GO:0016772//transferase activity, transferring phosphorus-containing groups;GO:0004611//phosphoenolpyruvate carboxykinase activity;GO:0032559//adenyl ribonucleotide binding	GO:0010038//response to metal ion;GO:0009267//cellular response to starvation;GO:0006796//phosphate metabolic process;GO:0006006//glucose metabolic process;GO:0050832//defense response to fungus;GO:0010038//response to metal ion;GO:0009267//cellular response to starvation;GO:0006796//phosphate metabolic process;GO:0006006//glucose metabolic process;GO:0050832//defense response to fungus	gi|115481428|ref|NP_001064307.1|/2.38271e-27/Os10g0204400 [Oryza sativa Japonica Group]
LOC_Os05g44020	1296	2	54	0.256096	6.63903	4.69622	Up	0.000111053	0.00032555	cDNA|acetyltransferase, GNAT family, putative, expressed	-	-	-	gi|222632229|gb|EEE64361.1|/1.10248e-63/hypothetical protein OsJ_19202 [Oryza sativa Japonica Group]
LOC_Os02g51390	3752	5	133	0.221149	5.64813	4.67468	Up	2.4938e-05	7.99538e-05	cDNA|expressed protein	-	-	-	gi|115448685|ref|NP_001048122.1|/1.99418e-56/Os02g0749000 [Oryza sativa Japonica Group]
LOC_Os04g59160	1412	11	283	1.29281	31.935	4.62656	Up	7.0599e-07	2.76127e-06	cDNA|peroxidase precursor, putative, expressed	GO:0031410//cytoplasmic vesicle	GO:0016209//antioxidant activity	-	gi|115461476|ref|NP_001054338.1|/0/Os04g0688200 [Oryza sativa Japonica Group]
LOC_Os01g45620	1994	3	77	0.249674	6.15292	4.62315	Up	6.91826e-05	0.000208862	cDNA|CGMC_MAPKCMGC_2.5 - CGMC includes CDA, MAPK, GSK3, and CLKC kinases, expressed	GO:0043231//intracellular membrane-bounded organelle	GO:0004702//receptor signaling protein serine/threonine kinase activity;GO:0032559//adenyl ribonucleotide binding	GO:0006464//protein modification process	gi|115438829|ref|NP_001043694.1|/0/Os01g0643800 [Oryza sativa Japonica Group]
LOC_Os01g03340	1220	11	280	1.49627	36.5691	4.61118	Up	7.0599e-07	2.75885e-06	cDNA|BBTI4 - Bowman-Birk type bran trypsin inhibitor precursor, expressed	GO:0031410//cytoplasmic vesicle	GO:0004866//endopeptidase inhibitor activity	-	gi|297719581|ref|NP_001172152.1|/2.2768e-161/Os01g0124200 [Oryza sativa Japonica Group]
LOC_Os05g08790	2538	3	76	0.196158	4.77131	4.60429	Up	6.91826e-05	0.000208579	cDNA|MAR-binding filament-like protein 1, putative, expressed	GO:0043231//intracellular membrane-bounded organelle	GO:0005488//binding	-	gi|57900683|gb|AAW57808.1|/0/putative MAR binding protein [Oryza sativa Japonica Group]
LOC_Os02g06830	3642	9	224	0.410091	9.79995	4.57876	Up	2.43034e-06	8.8749e-06	cDNA|expressed protein	-	-	-	gi|297720909|ref|NP_001172817.1|/0/Os02g0164000 [Oryza sativa Japonica Group]
LOC_Os05g04470	1462	4	99	0.454036	10.7896	4.57069	Up	4.23086e-05	0.000131814	cDNA|peroxidase precursor, putative, expressed	GO:0043231//intracellular membrane-bounded organelle;GO:0031410//cytoplasmic vesicle	GO:0016209//antioxidant activity;GO:0005506//iron ion binding;GO:0003824//catalytic activity	GO:0006950//response to stress;GO:0008152//metabolic process	gi|115461945|ref|NP_001054572.1|/2.35929e-171/Os05g0135200 [Oryza sativa Japonica Group]
LOC_Os06g03580	1941	12	296	1.02597	24.2986	4.56582	Up	3.7641e-07	1.5201e-06	cDNA|zinc RING finger protein, putative, expressed	GO:0005887//integral to plasma membrane;GO:0005887//integral to plasma membrane;GO:0005887//integral to plasma membrane;GO:0005887//integral to plasma membrane	-	GO:0031589//cell-substrate adhesion;GO:0031589//cell-substrate adhesion;GO:0031589//cell-substrate adhesion;GO:0031589//cell-substrate adhesion	gi|115466108|ref|NP_001056653.1|/5.68536e-153/Os06g0125800 [Oryza sativa Japonica Group]
LOC_Os04g10420	1736	4	98	0.382373	8.99481	4.55604	Up	4.23086e-05	0.000131722	cDNA|CW7, putative, expressed	GO:0043231//intracellular membrane-bounded organelle	-	-	gi|115457170|ref|NP_001052185.1|/0/Os04g0183100 [Oryza sativa Japonica Group]
LOC_Os05g21180	2054	8	189	0.646349	14.6615	4.50357	Up	4.4468e-06	1.57452e-05	cDNA|phosphatidic acid phosphatase-related, putative, expressed	GO:0044464//cell part;GO:0044464//cell part;GO:0044464//cell part;GO:0044464//cell part	GO:0016758//transferase activity, transferring hexosyl groups;GO:0016758//transferase activity, transferring hexosyl groups;GO:0016758//transferase activity, transferring hexosyl groups	GO:0006665//sphingolipid metabolic process;GO:0006665//sphingolipid metabolic process;GO:0006665//sphingolipid metabolic process	gi|115462993|ref|NP_001055096.1|/9.17304e-151/Os05g0287800 [Oryza sativa Japonica Group]
LOC_Os09g09490	3149	2	47	0.105399	2.37816	4.49592	Up	0.000111053	0.000325478	cDNA|disease resistance protein RPM1, putative, expressed	-	-	-	gi|49389017|dbj|BAD26260.1|/0/putative disease related protein 2 [Oryza sativa Japonica Group]
LOC_Os04g41620	1134	6	141	0.878043	19.8117	4.49592	Up	1.4302e-05	4.73788e-05	cDNA|CHIT2 - Chitinase family protein precursor, expressed	GO:0031410//cytoplasmic vesicle	GO:0004553//hydrolase activity, hydrolyzing O-glycosyl compounds;GO:0030247//polysaccharide binding	GO:0009607//response to biotic stimulus;GO:0006950//response to stress;GO:0006026	gi|115459168|ref|NP_001053184.1|/5.12737e-136/Os04g0493400 [Oryza sativa Japonica Group]
LOC_Os08g24300	159	2	47	2.08742	47.0995	4.49592	Up	0.000111053	0.000325442	cDNA|expressed protein	-	-	-	gi|297726317|ref|NP_001175522.1|/6.43466e-11/Os08g0331800 [Oryza sativa Japonica Group]
LOC_Os05g39230	2984	3	70	0.16684	3.73779	4.48565	Up	6.91826e-05	0.000208626	cDNA|low photochemical bleaching 1 protein, putative, expressed	GO:0043231//intracellular membrane-bounded organelle;GO:0043231//intracellular membrane-bounded organelle	GO:0016772//transferase activity, transferring phosphorus-containing groups	-	gi|222631908|gb|EEE64040.1|/0/hypothetical protein OsJ_18869 [Oryza sativa Japonica Group]
LOC_Os04g44800	1339	3	70	0.371807	8.32977	4.48565	Up	6.91826e-05	0.000208509	cDNA|expressed protein	-	-	-	gi|115459576|ref|NP_001053388.1|/6.26789e-83/Os04g0530300 [Oryza sativa Japonica Group]
LOC_Os02g53740	3000	7	163	0.387217	8.65729	4.4827	Up	8.03714e-06	2.75303e-05	cDNA|XI-I, putative, expressed	GO:0043231//intracellular membrane-bounded organelle;GO:0015629//actin cytoskeleton;GO:0043231//intracellular membrane-bounded organelle;GO:0015629//actin cytoskeleton	GO:0017111//nucleoside-triphosphatase activity;GO:0032559//adenyl ribonucleotide binding;GO:0017111//nucleoside-triphosphatase activity;GO:0032559//adenyl ribonucleotide binding	GO:0030029//actin filament-based process;GO:0030029//actin filament-based process	gi|222623771|gb|EEE57903.1|/0/hypothetical protein OsJ_08588 [Oryza sativa Japonica Group]
LOC_Os05g15770	1315	85	1962	10.7268	237.733	4.47005	Up	0	0	cDNA|glycosyl hydrolase, putative, expressed	GO:0031410//cytoplasmic vesicle	GO:0003824//catalytic activity	-	gi|297604125|ref|NP_001055017.2|/1.74289e-162/Os05g0247100 [Oryza sativa Japonica Group]
LOC_Os07g02970	1999	2	46	0.166033	3.66658	4.46489	Up	0.000111053	0.000325693	cDNA|expressed protein	GO:0043231//intracellular membrane-bounded organelle	-	-	gi|115470369|ref|NP_001058783.1|/0/Os07g0121000 [Oryza sativa Japonica Group]
LOC_Os05g40960	1482	2	46	0.223954	4.94567	4.46489	Up	0.000111053	0.000325407	cDNA|Myb transcription factor, putative, expressed	GO:0043231//intracellular membrane-bounded organelle	GO:0003676//nucleic acid binding	-	gi|222632043|gb|EEE64175.1|/0/hypothetical protein OsJ_19007 [Oryza sativa Japonica Group]
LOC_Os08g32100	3115	13	299	0.692568	15.2943	4.46489	Up	1.99545e-07	8.27505e-07	cDNA|transposon protein, putative, CACTA, En/Spm sub-class, expressed	GO:0043231//intracellular membrane-bounded organelle	-	GO:0006396//RNA processing	gi|37573054|dbj|BAC98582.1|/0/putative RNA-binding region RNP-1 and Splicing factor PWI family member protein [Oryza sativa Japonica Group]
LOC_Os03g02320	3004	19	433	1.04962	22.967	4.45162	Up	4.08534e-09	1.99989e-08	cDNA|STE_PAK_Ste20_STLK.3 - STE kinases include homologs to sterile 7, sterile 11 and sterile 20 from yeast, expressed	-	GO:0004672//protein kinase activity;GO:0032559//adenyl ribonucleotide binding;GO:0004672//protein kinase activity;GO:0032559//adenyl ribonucleotide binding	GO:0006464//protein modification process;GO:0006464//protein modification process	gi|115450285|ref|NP_001048743.1|/0/Os03g0114300 [Oryza sativa Japonica Group]
LOC_Os03g26360	1704	2	45	0.194777	4.20783	4.43318	Up	0.000111053	0.000325299	cDNA|expressed protein	-	-	-	gi|222625020|gb|EEE59152.1|/0/hypothetical protein OsJ_11060 [Oryza sativa Japonica Group]
LOC_Os11g10590	267	2	45	1.24307	26.8545	4.43318	Up	0.000111053	0.000325264	cDNA|expressed protein	GO:0031410//cytoplasmic vesicle	-	-	gi|115484693|ref|NP_001067490.1|/4.45268e-28/Os11g0211800 [Oryza sativa Japonica Group]
LOC_Os04g51700	3821	5	112	0.217155	4.67043	4.42676	Up	2.4938e-05	8.00595e-05	cDNA|DNA ligase I, ATP-dependent family protein, expressed	-	GO:0005488//binding;GO:0003909//DNA ligase activity	GO:0010212//response to ionizing radiation;GO:0006281//DNA repair	gi|38346547|emb|CAD41778.2|/0/OSJNBa0035M09.8 [Oryza sativa Japonica Group]
LOC_Os12g10740	3436	3	67	0.144892	3.10697	4.42246	Up	6.91826e-05	0.000208791	cDNA|leucine-rich repeat family protein, putative, expressed	GO:0043231//intracellular membrane-bounded organelle;GO:0016020//membrane;GO:0031410//cytoplasmic vesicle	GO:0004672//protein kinase activity;GO:0000166//nucleotide binding	GO:0008152//metabolic process	gi|115487826|ref|NP_001066400.1|/0/Os12g0210400 [Oryza sativa Japonica Group]
LOC_Os03g45970	2513	4	89	0.264147	5.64304	4.41706	Up	4.23086e-05	0.000131661	cDNA|expressed protein	GO:0043231//intracellular membrane-bounded organelle;GO:0043231//intracellular membrane-bounded organelle;GO:0043231//intracellular membrane-bounded organelle	-	-	gi|115454455|ref|NP_001050828.1|/0/Os03g0661800 [Oryza sativa Japonica Group]
LOC_Os10g15390	1045	8	177	1.27043	26.9881	4.40893	Up	4.4468e-06	1.57181e-05	cDNA|ribosomal protein S7, putative, expressed	GO:0043231//intracellular membrane-bounded organelle;GO:0043231//intracellular membrane-bounded organelle	-	-	gi|222612596|gb|EEE50728.1|/1.11028e-46/hypothetical protein OsJ_31035 [Oryza sativa Japonica Group]
LOC_Os11g12330	3390	4	87	0.195811	4.08917	4.38427	Up	4.23086e-05	0.000131984	cDNA|disease resistance protein RPM1, putative, expressed	GO:0031410//cytoplasmic vesicle	GO:0032559//adenyl ribonucleotide binding	GO:0012501//programmed cell death;GO:0006950//response to stress	gi|115484825|ref|NP_001067556.1|/0/Os11g0229400 [Oryza sativa Japonica Group]
LOC_Os06g43790	5475	6	130	0.181863	3.78334	4.37873	Up	1.4302e-05	4.74376e-05	cDNA|transcription initiation factor TFIID subunit 1, putative, expressed	GO:0044464//cell part	GO:0005488//binding	GO:0044267//cellular protein metabolic process;GO:0009292//genetic transfer	gi|222635980|gb|EEE66112.1|/0/hypothetical protein OsJ_22148 [Oryza sativa Japonica Group]
LOC_Os08g32440	2113	4	86	0.314151	6.48507	4.36759	Up	4.23086e-05	0.000131753	cDNA|transposon protein, putative, unclassified, expressed	-	GO:0046914//transition metal ion binding	-	gi|125603437|gb|EAZ42762.1|/0/hypothetical protein OsJ_27341 [Oryza sativa Japonica Group]
LOC_Os07g28850	3538	2	42	0.0938101	1.8915	4.33365	Up	0.000111053	0.000325229	cDNA|retrotransposon protein, putative, unclassified, expressed	GO:0043231//intracellular membrane-bounded organelle;GO:0044444//cytoplasmic part	GO:0003723//RNA binding;GO:0004519//endonuclease activity	GO:0009725//response to hormone stimulus;GO:0048364//root development;GO:0042445//hormone metabolic process;GO:0045087//innate immune response;GO:0009887//organ morphogenesis;GO:0035194//posttranscriptional gene silencing by RNA;GO:0048468//cell development;GO:0003006//reproductive developmental process;GO:0009639//response to red or far red light	gi|75119242|sp|Q69UP6.1|AGO18_ORYSJ/0/RecName: Full=Protein argonaute 18; Short=OsAGO18
LOC_Os10g40250	3865	22	457	0.944606	18.8401	4.31795	Up	5.67472e-10	3.03023e-09	cDNA|expressed protein	-	-	-	gi|115483288|ref|NP_001065314.1|/0/Os10g0550000 [Oryza sativa Japonica Group]
LOC_Os07g34260	1637	46	945	4.66323	91.9811	4.30194	Up	4.84058e-14	4.67829e-13	cDNA|chalcone and stilbene synthases, putative, expressed	-	GO:0016740//transferase activity	-	gi|115472463|ref|NP_001059830.1|/0/Os07g0526400 [Oryza sativa Japonica Group]
LOC_Os02g14520	2940	3	60	0.169337	3.25177	4.26326	Up	6.91826e-05	0.000208603	cDNA|transposon protein, putative, CACTA, En/Spm sub-class, expressed	-	-	-	gi|110288751|gb|AAP52543.2|/0/transposon protein, putative, CACTA, En/Spm sub-class [Oryza sativa Japonica Group]
LOC_Os10g35210	1656	2	40	0.200423	3.84871	4.26326	Up	0.000111054	0.000325122	cDNA|expressed protein	GO:0043231//intracellular membrane-bounded organelle	-	-	gi|297727715|ref|NP_001176221.1|/0/Os10g0494950 [Oryza sativa Japonica Group]
LOC_Os01g57082	3125	2	40	0.106208	2.03951	4.26326	Up	0.000111054	0.000325194	cDNA|insulin-degrading enzyme, putative, expressed	-	GO:0046914//transition metal ion binding;GO:0004175//endopeptidase activity	GO:0019538//protein metabolic process	gi|218189164|gb|EEC71591.1|/0/hypothetical protein OsI_03973 [Oryza sativa Indica Group]
LOC_Os03g60930	2658	2	40	0.124868	2.39784	4.26326	Up	0.000111054	0.000325158	cDNA|RNA recognition motif containing protein, putative, expressed	-	GO:0005488//binding	-	gi|108711831|gb|ABF99626.1|/0/RNA recognition motif family protein [Oryza sativa Japonica Group]
LOC_Os03g11890	5003	7	139	0.232191	4.4269	4.25292	Up	8.03714e-06	2.75905e-05	cDNA|potyvirus VPg interacting protein, putative, expressed	-	-	-	gi|108706872|gb|ABF94667.1|/0/expressed protein [Oryza sativa Japonica Group]
LOC_Os05g51150	2372	10	198	0.699621	13.3004	4.24876	Up	1.31522e-06	4.95951e-06	cDNA|RNA polymerase sigma factor, putative, expressed	GO:0009536//plastid;GO:0009536//plastid;GO:0009536//plastid;GO:0009536//plastid	GO:0034062//RNA polymerase activity;GO:0034062//RNA polymerase activity	GO:0006351//transcription, DNA-dependent;GO:0006351//transcription, DNA-dependent;GO:0006351//transcription, DNA-dependent;GO:0006351//transcription, DNA-dependent	gi|49328110|gb|AAT58808.1|/0/hypothetical protein [Oryza sativa Japonica Group]
LOC_Os04g19684	2107	13	256	1.0239	19.3594	4.24089	Up	1.99545e-07	8.26863e-07	cDNA|methyl-CpG binding domain containing protein, expressed	GO:0043231//intracellular membrane-bounded organelle;GO:0043231//intracellular membrane-bounded organelle;GO:0043231//intracellular membrane-bounded organelle	-	-	gi|215686747|dbj|BAG89597.1|/0/unnamed protein product [Oryza sativa Japonica Group]
LOC_Os03g58590	2405	9	174	0.621019	11.5279	4.21435	Up	2.43034e-06	8.89558e-06	cDNA|expressed protein	GO:0043231//intracellular membrane-bounded organelle	-	-	gi|28209522|gb|AAO37540.1|/0/unknown protein [Oryza sativa Japonica Group]
LOC_Os02g57120	4313	30	576	1.1543	21.2794	4.20436	Up	3.16792e-12	2.06961e-11	cDNA|HEAT repeat family protein, putative, expressed	-	-	-	gi|115449621|ref|NP_001048511.1|/0/Os02g0816300 [Oryza sativa Japonica Group]
LOC_Os05g05310	3863	3	57	0.128877	2.35107	4.18926	Up	6.91826e-05	0.000208485	cDNA|Fibronectin type III domain containing protein, expressed	-	-	-	gi|115462065|ref|NP_001054632.1|/0/Os05g0145400 [Oryza sativa Japonica Group]
LOC_Os12g33300	1405	3	57	0.354342	6.46419	4.18926	Up	6.91826e-05	0.000208886	cDNA|integral membrane protein DUF6 containing protein, expressed	GO:0031410//cytoplasmic vesicle	-	-	gi|115488824|ref|NP_001066899.1|/0/Os12g0518200 [Oryza sativa Japonica Group]
LOC_Os01g59860	1922	2	38	0.172685	3.15026	4.18926	Up	0.000111055	0.00032509	cDNA|expressed protein	-	-	-	gi|115440647|ref|NP_001044603.1|/2.29812e-172/Os01g0814000 [Oryza sativa Japonica Group]
LOC_Os01g16124	2932	4	75	0.226398	4.0758	4.17015	Up	4.23086e-05	0.000131707	cDNA|retrotransposon protein, putative, unclassified, expressed	-	-	-	gi|115435836|ref|NP_001042676.1|/0/Os01g0266200 [Oryza sativa Japonica Group]
LOC_Os07g29820	3801	5	93	0.218298	3.89853	4.15856	Up	2.4938e-05	7.99442e-05	cDNA|NBS-LRR disease resistance protein, putative, expressed	-	GO:0000166//nucleotide binding	-	gi|115472091|ref|NP_001059644.1|/0/Os07g0481400 [Oryza sativa Japonica Group]
LOC_Os09g33940	2264	2	37	0.146599	2.604	4.15078	Up	0.000111056	0.000325059	cDNA|expressed protein	-	-	-	gi|125564362|gb|EAZ09742.1|/0/hypothetical protein OsI_32030 [Oryza sativa Indica Group]
LOC_Os12g32230	1795	3	55	0.277354	4.88218	4.13773	Up	6.91826e-05	0.000208673	cDNA|molybdenum cofactor biosynthesis protein 1, putative, expressed	GO:0043234//protein complex;GO:0009536//plastid;GO:0043234//protein complex;GO:0009536//plastid	GO:0043169//cation binding;GO:0051536//iron-sulfur cluster binding;GO:0043169//cation binding;GO:0051536//iron-sulfur cluster binding	GO:0009108//coenzyme biosynthetic process;GO:0009108//coenzyme biosynthetic process	gi|115488710|ref|NP_001066842.1|/0/Os12g0507000 [Oryza sativa Japonica Group]
LOC_Os05g25060	3271	3	55	0.152201	2.67915	4.13773	Up	6.91826e-05	0.000208839	cDNA|PPR repeat domain containing protein, putative, expressed	GO:0043231//intracellular membrane-bounded organelle	GO:0005488//binding	-	gi|115463141|ref|NP_001055170.1|/0/Os05g0315100 [Oryza sativa Japonica Group]
LOC_Os12g44390	2172	3	55	0.229213	4.03477	4.13773	Up	6.91826e-05	0.000208744	cDNA|RecF/RecN/SMC N terminal domain containing protein, expressed	GO:0043232	GO:0032559//adenyl ribonucleotide binding	GO:0006996//organelle organization	gi|108863044|gb|ABA99633.2|/0/RecF/RecN/SMC N terminal domain containing protein, expressed [Oryza sativa Japonica Group]
LOC_Os07g05390	3139	3	55	0.158602	2.79182	4.13773	Up	6.91826e-05	0.00020865	cDNA|expressed protein	-	-	-	gi|34393643|dbj|BAC83339.1|/0/putative myosin heavy chain [Oryza sativa Japonica Group]
LOC_Os08g25460	2100	30	546	2.37072	41.4275	4.1272	Up	3.16792e-12	2.06154e-11	cDNA|transcription initiation factor, putative, expressed	-	GO:0008135//translation factor activity, nucleic acid binding;GO:0030528//transcription regulator activity	GO:0006352//transcription initiation;GO:0006412//translation	gi|115475996|ref|NP_001061594.1|/0/Os08g0343300 [Oryza sativa Japonica Group]
LOC_Os11g17290	4029	47	851	1.93588	33.6549	4.11976	Up	0	0	cDNA|expressed protein	-	-	-	gi|77549892|gb|ABA92689.1|/0/Ulp1 protease family, C-terminal catalytic domain containing protein, expressed [Oryza sativa Japonica Group]
LOC_Os06g41660	5092	2	36	0.0651807	1.1265	4.11125	Up	0.000111059	0.000325031	cDNA|CC-NBS-LRR protein, putative, expressed	-	-	-	gi|115468986|ref|NP_001058092.1|/0/Os06g0621500 [Oryza sativa Japonica Group]
LOC_Os03g06710	3133	2	36	0.105937	1.83087	4.11125	Up	0.000111059	0.000324995	cDNA|PPR repeat domain containing protein, putative, expressed	GO:0009536//plastid	-	-	gi|115450907|ref|NP_001049054.1|/0/Os03g0162900 [Oryza sativa Japonica Group]
LOC_Os06g17970	4245	10	180	0.390931	6.75632	4.11125	Up	1.31522e-06	4.95671e-06	cDNA|NBS-LRR disease resistance protein, putative, expressed	GO:0031410//cytoplasmic vesicle	-	-	gi|90969890|gb|ABE02736.1|/0/NBS-LRR type R protein Nbs9-75 [Oryza sativa Japonica Group]
LOC_Os11g02550	3584	6	107	0.277818	4.75698	4.09783	Up	1.4302e-05	4.73553e-05	cDNA|expressed protein	-	-	-	gi|222616515|gb|EEE52647.1|/0/hypothetical protein OsJ_35009 [Oryza sativa Japonica Group]
LOC_Os04g06520	1062	24	425	3.75028	63.7647	4.08769	Up	1.51844e-10	8.54591e-10	cDNA|expressed protein	-	-	-	gi|125589277|gb|EAZ29627.1|/1.13048e-89/hypothetical protein OsJ_13694 [Oryza sativa Japonica Group]
LOC_Os01g73200	1299	3	53	0.383257	6.50103	4.08429	Up	6.91826e-05	0.000208768	cDNA|peroxidase precursor, putative, expressed	GO:0031410//cytoplasmic vesicle	GO:0046872//metal ion binding;GO:0016209//antioxidant activity;GO:0003824//catalytic activity	-	gi|115442407|ref|NP_001045483.1|/0/Os01g0963000 [Oryza sativa Japonica Group]
LOC_Os12g02490	3684	10	174	0.450462	7.52567	4.06234	Up	1.31522e-06	4.95461e-06	cDNA|expressed protein	-	-	-	gi|222616515|gb|EEE52647.1|/0/hypothetical protein OsJ_35009 [Oryza sativa Japonica Group]
LOC_Os05g46030	6999	5	87	0.118553	1.98061	4.06234	Up	2.4938e-05	8.00307e-05	cDNA|myosin head family protein, expressed	-	-	-	gi|222632377|gb|EEE64509.1|/0/hypothetical protein OsJ_19360 [Oryza sativa Japonica Group]
LOC_Os03g18264	4154	14	243	0.559292	9.32085	4.05879	Up	1.05271e-07	4.53243e-07	cDNA|expressed protein	-	-	-	gi|297722029|ref|NP_001173378.1|/7.43176e-36/Os03g0293850 [Oryza sativa Japonica Group]
ChrSy.fgenesh.mRNA.28	1674	3	52	0.297402	4.94953	4.05681	Up	6.91826e-05	0.000208721	cDNA|expressed protein	GO:0009536//plastid	GO:0005515//protein binding;GO:0032559//adenyl ribonucleotide binding	GO:0006457//protein folding	gi|218185439|gb|EEC67866.1|/0/hypothetical protein OsI_35492 [Oryza sativa Indica Group]
LOC_Os01g15540	2382	18	312	1.25403	20.8703	4.05681	Up	7.86536e-09	3.75932e-08	cDNA|kinesin motor domain containing protein, putative, expressed	GO:0015630//microtubule cytoskeleton	GO:0003774//motor activity;GO:0032559//adenyl ribonucleotide binding	GO:0007017//microtubule-based process	gi|125569796|gb|EAZ11311.1|/0/hypothetical protein OsJ_01175 [Oryza sativa Japonica Group]
LOC_Os04g53994	2633	4	69	0.252108	4.17555	4.04985	Up	4.23086e-05	0.000131845	cDNA|kinase, putative, expressed	GO:0031410//cytoplasmic vesicle	GO:0005488//binding	-	gi|90399270|emb|CAJ86035.1|/0/H0105C05.10 [Oryza sativa Indica Group]
LOC_Os02g04050	2085	4	69	0.318369	5.27301	4.04985	Up	4.23086e-05	0.000131645	cDNA|chromosome segregation protein, putative, expressed	GO:0043232	GO:0032559//adenyl ribonucleotide binding	GO:0006996//organelle organization	gi|41052609|dbj|BAD08001.1|/0/putative SMC3 protein [Oryza sativa Japonica Group]
LOC_Os03g31594	3840	10	170	0.432162	7.05397	4.02879	Up	1.31522e-06	4.95811e-06	cDNA|jmjC domain containing protein, expressed	-	GO:0005488//binding;GO:0005488//binding	-	gi|108708960|gb|ABF96755.1|/0/jmjC domain containing protein, expressed [Oryza sativa Japonica Group]
LOC_Os12g43640	3524	3	51	0.141274	2.30595	4.02879	Up	6.91826e-05	0.000208933	cDNA|receptor-like protein kinase HAIKU2 precursor, putative, expressed	GO:0031410//cytoplasmic vesicle;GO:0044462;GO:0016020//membrane	GO:0004672//protein kinase activity	GO:0006468//protein amino acid phosphorylation;GO:0032501//multicellular organismal process;GO:0003006//reproductive developmental process;GO:0006950//response to stress	gi|297613585|ref|NP_001067347.2|/0/Os12g0632800 [Oryza sativa Japonica Group]
LOC_Os05g10740	1945	7	119	0.59725	9.74862	4.02879	Up	8.03714e-06	2.75834e-05	cDNA|pollen-specific protein SF21, putative, expressed	-	-	-	gi|55733943|gb|AAV59450.1|/0/putative pollen specific protein SF21 [Oryza sativa Japonica Group]
LOC_Os02g05040	3592	2	34	0.0923998	1.5082	4.02879	Up	0.000111073	0.000325001	cDNA|cyclin-related protein, putative, expressed	-	-	-	gi|115444175|ref|NP_001045867.1|/0/Os02g0143200 [Oryza sativa Japonica Group]
LOC_Os02g49480	1678	2	34	0.197795	3.22851	4.02879	Up	0.000111073	0.000324966	cDNA|helix-loop-helix DNA-binding domain containing protein, expressed	GO:0043231//intracellular membrane-bounded organelle	-	-	gi|222623596|gb|EEE57728.1|/0/hypothetical protein OsJ_08226 [Oryza sativa Japonica Group]
LOC_Os06g17840	5406	18	305	0.552553	8.98958	4.02407	Up	7.86536e-09	3.77012e-08	cDNA|expressed protein	-	-	-	gi|297724719|ref|NP_001174723.1|/0/Os06g0286351 [Oryza sativa Japonica Group]
LOC_Os05g43170	1888	44	741	3.86748	62.5363	4.01523	Up	5.9952e-14	5.6311e-13	cDNA|calreticulin precursor protein, putative, expressed	GO:0043231//intracellular membrane-bounded organelle	GO:0046872//metal ion binding;GO:0005515//protein binding	GO:0044267//cellular protein metabolic process	gi|222632168|gb|EEE64300.1|/0/hypothetical protein OsJ_19137 [Oryza sativa Japonica Group]
LOC_Os11g41540	4520	6	101	0.220288	3.5604	4.01458	Up	1.4302e-05	4.73729e-05	cDNA|disease resistance RPP8-like protein 3, putative, expressed	-	GO:0000166//nucleotide binding;GO:0000166//nucleotide binding;GO:0000166//nucleotide binding;GO:0000166//nucleotide binding	-	gi|115486357|ref|NP_001068322.1|/0/Os11g0633500 [Oryza sativa Japonica Group]
LOC_Os04g08034	2904	10	167	0.571453	9.16295	4.00311	Up	1.31522e-06	4.96442e-06	cDNA|ZOS4-02 - C2H2 zinc finger protein, expressed	GO:0043231//intracellular membrane-bounded organelle;GO:0043231//intracellular membrane-bounded organelle;GO:0043231//intracellular membrane-bounded organelle;GO:0043231//intracellular membrane-bounded organelle;GO:0043231//intracellular membrane-bounded organelle	GO:0005488//binding;GO:0005488//binding;GO:0005488//binding;GO:0005488//binding;GO:0005488//binding	GO:0040029//regulation of gene expression, epigenetic;GO:0009908//flower development;GO:0040029//regulation of gene expression, epigenetic;GO:0009908//flower development;GO:0040029//regulation of gene expression, epigenetic;GO:0009908//flower development;GO:0040029//regulation of gene expression, epigenetic;GO:0009908//flower development;GO:0040029//regulation of gene expression, epigenetic;GO:00…	gi|218194310|gb|EEC76737.1|/0/hypothetical protein OsI_14785 [Oryza sativa Indica Group]
LOC_Os08g07390	2055	3	50	0.242263	3.8768	4.00022	Up	6.91826e-05	0.00020891	cDNA|mla1, putative, expressed	-	-	-	gi|222639993|gb|EEE68125.1|/0/hypothetical protein OsJ_26203 [Oryza sativa Japonica Group]
LOC_Os08g09900	3456	11	183	0.528198	8.4371	3.9976	Up	7.0599e-07	2.76006e-06	cDNA|WRKY118, expressed	-	-	-	gi|115475211|ref|NP_001061202.1|/0/Os08g0198900 [Oryza sativa Japonica Group]
LOC_Os11g37960	737	2	33	0.450339	7.13448	3.98572	Up	0.00011109	0.00032498	cDNA|WIP4 - Wound-induced protein precursor, expressed	GO:0031410//cytoplasmic vesicle	GO:0030246//carbohydrate binding	GO:0006952//defense response;GO:0033554//cellular response to stress;GO:0001906//cell killing	gi|125535004|gb|EAY81552.1|/1.66271e-74/hypothetical protein OsI_36718 [Oryza sativa Indica Group]
LOC_Os08g41420	1840	4	66	0.360761	5.71534	3.98572	Up	4.23086e-05	0.000131968	cDNA|expressed protein	-	-	-	gi|125604079|gb|EAZ43404.1|/0/hypothetical protein OsJ_28009 [Oryza sativa Japonica Group]
LOC_Os08g10320	3575	17	278	0.789133	12.3904	3.97281	Up	1.511e-08	7.03798e-08	cDNA|SHR5-receptor-like kinase, putative, expressed	GO:0043231//intracellular membrane-bounded organelle;GO:0031410//cytoplasmic vesicle;GO:0043231//intracellular membrane-bounded organelle;GO:0031410//cytoplasmic vesicle;GO:0043231//intracellular membrane-bounded organelle;GO:0031410//cytoplasmic vesicle	GO:0004672//protein kinase activity;GO:0032559//adenyl ribonucleotide binding;GO:0004672//protein kinase activity;GO:0032559//adenyl ribonucleotide binding;GO:0004672//protein kinase activity;GO:0032559//adenyl ribonucleotide binding	GO:0006464//protein modification process;GO:0006464//protein modification process;GO:0006464//protein modification process	gi|115475253|ref|NP_001061223.1|/0/Os08g0203400 [Oryza sativa Japonica Group]
LOC_Os05g34900	2683	9	146	0.556672	8.67057	3.96123	Up	2.43034e-06	8.88097e-06	cDNA|wound-responsive family protein, putative, expressed	-	-	-	gi|53980846|gb|AAV24767.1|/0/unknow protein [Oryza sativa Japonica Group]
LOC_Os02g14900	5120	23	372	0.745479	11.5768	3.95693	Up	2.93464e-10	1.61088e-09	cDNA|1,3-beta-glucan synthase component domain containing protein, expressed	-	GO:0016740//transferase activity	-	gi|225462371|ref|XP_002267956.1|/0/PREDICTED: hypothetical protein [Vitis vinifera]
LOC_Os07g44770	1998	10	161	0.830581	12.8394	3.95032	Up	1.31522e-06	4.95112e-06	cDNA|expressed protein	GO:0044464//cell part	-	-	gi|57899172|dbj|BAD87224.1|/2.1841e-157/DNA binding protein-like [Oryza sativa Japonica Group]
LOC_Os06g41480	3902	2	32	0.085059	1.30671	3.94133	Up	0.000111122	0.000324966	cDNA|vrga1, putative, expressed	-	-	-	gi|115468976|ref|NP_001058087.1|/0/Os06g0619000 [Oryza sativa Japonica Group]
LOC_Os03g08820	3537	6	96	0.28151	4.32466	3.94133	Up	1.4302e-05	4.73905e-05	cDNA|expressed protein	-	GO:0003677//DNA binding	GO:0006351//transcription, DNA-dependent	gi|108706573|gb|ABF94368.1|/0/expressed protein [Oryza sativa Japonica Group]
LOC_Os01g61990	2366	8	128	0.561116	8.62007	3.94133	Up	4.4468e-06	1.56848e-05	cDNA|ankyrin repeat-containing protein, putative, expressed	GO:0044464//cell part;GO:0044464//cell part	-	GO:0006970//response to osmotic stress;GO:0006970//response to osmotic stress	gi|91107480|gb|ABE11619.1|/0/ankyrin-repeat protein [Oryza sativa Japonica Group]
LOC_Os01g51634	1910	2	32	0.17377	2.66951	3.94133	Up	0.000111122	0.000325037	cDNA|myosin-2 heavy chain, non muscle, putative, expressed	GO:0015629//actin cytoskeleton	GO:0008092//cytoskeletal protein binding;GO:0017111//nucleoside-triphosphatase activity;GO:0032559//adenyl ribonucleotide binding	-	gi|222619157|gb|EEE55289.1|/0/hypothetical protein OsJ_03236 [Oryza sativa Japonica Group]
LOC_Os05g47780	2757	6	96	0.361154	5.54817	3.94133	Up	1.4302e-05	4.73318e-05	cDNA|E3 ubiquitin ligase, putative, expressed	-	GO:0046914//transition metal ion binding	GO:0009267//cellular response to starvation	gi|222632473|gb|EEE64605.1|/0/hypothetical protein OsJ_19457 [Oryza sativa Japonica Group]
LOC_Os08g40690	1368	2	32	0.242617	3.72717	3.94133	Up	0.000111122	0.000325001	cDNA|glycosyl hydrolase, putative, expressed	GO:0031410//cytoplasmic vesicle	-	-	gi|115477318|ref|NP_001062255.1|/2.82182e-179/Os08g0518900 [Oryza sativa Japonica Group]
LOC_Os09g37860	2578	15	238	0.965574	14.7099	3.92926	Up	5.53058e-08	2.45116e-07	cDNA|NOL1/NOP2/sun family protein, putative, expressed	GO:0031981//nuclear lumen	GO:0003676//nucleic acid binding;GO:0008168//methyltransferase activity	GO:0042254//ribosome biogenesis;GO:0006730//one-carbon metabolic process	gi|115480547|ref|NP_001063867.1|/0/Os09g0551300 [Oryza sativa Japonica Group]
LOC_Os03g29340	3756	8	126	0.353461	5.34516	3.91861	Up	4.4468e-06	1.57222e-05	cDNA|domain of unknown function domain containing protein, expressed	GO:0044464//cell part;GO:0044464//cell part	-	-	gi|108708731|gb|ABF96526.1|/0/MAP kinase-activating protein C22orf5, putative, expressed [Oryza sativa Japonica Group]
LOC_Os12g33160	3768	10	157	0.440419	6.63903	3.91402	Up	1.31522e-06	4.95601e-06	cDNA|RGH1A, putative, expressed	-	-	-	gi|115488804|ref|NP_001066889.1|/0/Os12g0516300 [Oryza sativa Japonica Group]
LOC_Os01g23590	3479	25	392	1.19251	17.9534	3.91218	Up	7.86254e-11	4.53115e-10	cDNA|suppressor of Mek, putative, expressed	-	-	-	gi|53791419|dbj|BAD53933.1|/0/unknown protein [Oryza sativa Japonica Group]
LOC_Os06g07010	3403	5	78	0.243829	3.65215	3.9048	Up	2.4938e-05	8.00114e-05	cDNA|transposon protein, putative, unclassified, expressed	-	GO:0046914//transition metal ion binding;GO:0046914//transition metal ion binding	-	gi|115466626|ref|NP_001056912.1|/0/Os06g0166100 [Oryza sativa Japonica Group]
LOC_Os08g11470	3199	5	78	0.259378	3.88504	3.9048	Up	2.4938e-05	7.9925e-05	cDNA|transposon protein, putative, CACTA, En/Spm sub-class, expressed	-	-	-	gi|115475327|ref|NP_001061260.1|/0/Os08g0215200 [Oryza sativa Japonica Group]
LOC_Os12g16280	3512	72	1121	3.40217	50.8589	3.90197	Up	0	0	cDNA|expressed protein	GO:0043231//intracellular membrane-bounded organelle	-	-	gi|222630703|gb|EEE62835.1|/5.65257e-79/hypothetical protein OsJ_17638 [Oryza sativa Japonica Group]
LOC_Os02g42040	4437	9	140	0.336613	5.02753	3.90069	Up	2.43034e-06	8.87976e-06	cDNA|MIF4G domain containing protein, putative, expressed	-	-	GO:0044260	gi|49389189|dbj|BAD26479.1|/0/putative hUPF2 [Oryza sativa Japonica Group]
LOC_Os10g05069	3765	62	962	2.73278	40.7123	3.89703	Up	0	0	cDNA|lysosomal alpha-mannosidase precursor, putative, expressed	GO:0031410//cytoplasmic vesicle;GO:0031410//cytoplasmic vesicle;GO:0031410//cytoplasmic vesicle	GO:0046914//transition metal ion binding;GO:0015923//mannosidase activity;GO:0046914//transition metal ion binding;GO:0015923//mannosidase activity;GO:0046914//transition metal ion binding;GO:0015923//mannosidase activity	GO:0019318//hexose metabolic process;GO:0019318//hexose metabolic process;GO:0019318//hexose metabolic process	gi|110288592|gb|ABG65906.1|/0/glycosyl hydrolase family 38 protein, putative, expressed [Oryza sativa Japonica Group]
LOC_Os01g56660	2208	4	62	0.300634	4.47413	3.89553	Up	4.23086e-05	0.000131876	cDNA|expressed protein	-	-	-	gi|53793361|dbj|BAD52942.1|/0/hypothetical protein [Oryza sativa Japonica Group]
LOC_Os05g46020	1383	2	31	0.239986	3.57154	3.89553	Up	0.00011118	0.000325101	cDNA|WRKY7, expressed	GO:0043231//intracellular membrane-bounded organelle	GO:0003677//DNA binding;GO:0001071	GO:0010467//gene expression	gi|125553129|gb|EAY98838.1|/4.4218e-63/hypothetical protein OsI_20783 [Oryza sativa Indica Group]
LOC_Os11g02240	2121	8	124	0.625931	9.3153	3.89553	Up	4.4468e-06	1.57202e-05	cDNA|CAMK_KIN1/SNF1/Nim1_like.4 - CAMK includes calcium/calmodulin depedent protein kinases, expressed	-	GO:0004672//protein kinase activity;GO:0032559//adenyl ribonucleotide binding	GO:0006464//protein modification process;GO:0023052//signaling	gi|297612540|ref|NP_001065977.2|/0/Os12g0113500 [Oryza sativa Japonica Group]
LOC_Os06g35520	1436	7	108	0.808949	11.9835	3.88886	Up	8.03714e-06	2.7555e-05	cDNA|peroxidase precursor, putative, expressed	GO:0031410//cytoplasmic vesicle	GO:0016209//antioxidant activity;GO:0005506//iron ion binding;GO:0003824//catalytic activity	GO:0006950//response to stress;GO:0008152//metabolic process	gi|115468446|ref|NP_001057822.1|/1.14969e-170/Os06g0547400 [Oryza sativa Japonica Group]
LOC_Os01g64490	3544	48	737	2.24763	33.1352	3.88189	Up	7.52732e-14	6.94553e-13	cDNA|protein kinase domain containing protein, expressed	GO:0005881//cytoplasmic microtubule	GO:0004672//protein kinase activity;GO:0032559//adenyl ribonucleotide binding	GO:0008544//epidermis development;GO:0006464//protein modification process	gi|75332122|sp|Q94CU5.1|NEK5_ORYSJ/0/RecName: Full=Serine/threonine-protein kinase Nek5; AltName: Full=NimA-related protein kinase 5; AltName: Full=OsNek5
LOC_Os01g59840	1545	3	46	0.322233	4.744	3.87993	Up	6.91828e-05	0.000208439	cDNA|Os1bglu3 - beta-glucosidase homologue, similar to G. max isohydroxyurate hydrolase, expressed	GO:0031410//cytoplasmic vesicle	GO:0016798//hydrolase activity, acting on glycosyl bonds;GO:0043167//ion binding	GO:0044238//primary metabolic process	gi|281312228|sp|Q8RZL1.2|BGL03_ORYSJ/0/RecName: Full=Beta-glucosidase 3; Short=Os1bglu3; Flags: Precursor
LOC_Os03g17540	4505	10	152	0.368369	5.37606	3.86733	Up	1.31522e-06	4.94902e-06	cDNA|TBC domain containing protein, expressed	-	-	-	gi|24796828|gb|AAN64504.1|/0/putative lyncein [Oryza sativa Japonica Group]
LOC_Os02g02910	2480	6	91	0.401492	5.84663	3.86416	Up	1.4302e-05	4.7367e-05	cDNA|expressed protein	-	-	-	gi|218189946|gb|EEC72373.1|/0/hypothetical protein OsI_05637 [Oryza sativa Indica Group]
LOC_Os03g11300	1476	6	91	0.674594	9.8236	3.86416	Up	1.4302e-05	4.74435e-05	cDNA|expressed protein	-	-	-	gi|108706806|gb|ABF94601.1|/7.99644e-143/expressed protein [Oryza sativa Japonica Group]
LOC_Os02g47605	3765	6	91	0.264462	3.85116	3.86416	Up	1.4302e-05	4.73376e-05	cDNA|expressed protein	GO:0043231//intracellular membrane-bounded organelle	GO:0003676//nucleic acid binding	GO:0006259//DNA metabolic process	gi|218191427|gb|EEC73854.1|/0/hypothetical protein OsI_08618 [Oryza sativa Indica Group]
LOC_Os12g36910	2368	38	574	2.66305	38.623	3.85831	Up	9.4813e-14	8.34467e-13	cDNA|calmodulin binding protein, putative, expressed	-	GO:0005515//protein binding	-	gi|115489028|ref|NP_001067001.1|/0/Os12g0556200 [Oryza sativa Japonica Group]
LOC_Os05g26040	4772	14	211	0.486861	7.04527	3.85507	Up	1.05271e-07	4.52586e-07	cDNA|pumilio-family RNA binding repeat containing protein, expressed	-	-	-	gi|297723981|ref|NP_001174354.1|/0/Os05g0326650 [Oryza sativa Japonica Group]
LOC_Os07g26440	3629	139	2091	6.35631	91.8085	3.85237	Up	1.01474e-13	8.75204e-13	cDNA|expressed protein	-	-	-	gi|218199527|gb|EEC81954.1|/0/hypothetical protein OsI_25833 [Oryza sativa Indica Group]
LOC_Os08g38800	2448	3	45	0.20337	2.92898	3.84822	Up	6.91828e-05	0.000208462	cDNA|retrotransposon protein, putative, unclassified, expressed	GO:0043231//intracellular membrane-bounded organelle	-	-	gi|125603880|gb|EAZ43205.1|/5.22048e-164/hypothetical protein OsJ_27804 [Oryza sativa Japonica Group]
LOC_Os06g36710	1675	2	30	0.198149	2.85379	3.84822	Up	0.000111288	0.000325381	cDNA|transposon protein, putative, CACTA, En/Spm sub-class, expressed	-	-	-	gi|115468556|ref|NP_001057877.1|/7.03862e-98/Os06g0562700 [Oryza sativa Japonica Group]
LOC_Os11g37970	685	3	45	0.726789	10.4674	3.84822	Up	6.91828e-05	0.000208415	cDNA|WIP5 - Wound-induced protein precursor, expressed	GO:0031410//cytoplasmic vesicle	GO:0030247//polysaccharide binding	GO:0006952//defense response	gi|125535003|gb|EAY81551.1|/1.23516e-73/hypothetical protein OsI_36717 [Oryza sativa Indica Group]
LOC_Os11g39370	2593	16	239	1.02399	14.6863	3.8422	Up	2.89522e-08	1.31751e-07	cDNA|BRASSINOSTEROID INSENSITIVE 1-associated receptor kinase 1 precursor, putative, expressed	GO:0016020//membrane	GO:0004672//protein kinase activity;GO:0000166//nucleotide binding;GO:0016301//kinase activity	-	gi|115486225|ref|NP_001068256.1|/0/Os11g0607200 [Oryza sativa Japonica Group]
LOC_Os01g47530	3301	79	1171	3.97154	56.5232	3.83107	Up	0	0	cDNA|CGMC_MAPKCMGC_2.6 - CGMC includes CDA, MAPK, GSK3, and CLKC kinases, expressed	-	GO:0004702//receptor signaling protein serine/threonine kinase activity;GO:0032559//adenyl ribonucleotide binding;GO:0004702//receptor signaling protein serine/threonine kinase activity;GO:0032559//adenyl ribonucleotide binding;GO:0004702//receptor signaling protein serine/threonine kinase activity;GO:0032559//adenyl ribonucleotide binding;GO:0004702//receptor signaling protein serine/threonine k…	GO:0006464//protein modification process;GO:0006464//protein modification process;GO:0006464//protein modification process;GO:0006464//protein modification process	gi|115439029|ref|NP_001043794.1|/0/Os01g0665200 [Oryza sativa Japonica Group]
LOC_Os03g31430	1836	14	207	1.26541	17.9644	3.82746	Up	1.05271e-07	4.51931e-07	cDNA|terpene synthase, N-terminal domain containing protein, expressed	-	GO:0046872//metal ion binding;GO:0003824//catalytic activity	-	gi|37718888|gb|AAR01759.1|/0/putative sesquiterpene synthase [Oryza sativa Japonica Group]
LOC_Os01g16130	2027	4	59	0.327479	4.63782	3.82397	Up	4.23086e-05	0.000132046	cDNA|retrotransposon protein, putative, unclassified, expressed	GO:0031410//cytoplasmic vesicle	-	-	gi|218194648|gb|EEC77075.1|/0/hypothetical protein OsI_15473 [Oryza sativa Indica Group]
LOC_Os01g43480	3476	7	102	0.334192	4.67559	3.8064	Up	8.03714e-06	2.75161e-05	cDNA|AAA-type ATPase family protein, putative, expressed	-	GO:0016462//pyrophosphatase activity;GO:0032559//adenyl ribonucleotide binding;GO:0016462//pyrophosphatase activity;GO:0032559//adenyl ribonucleotide binding;GO:0017111//nucleoside-triphosphatase activity;GO:0032559//adenyl ribonucleotide binding	-	gi|115438673|ref|NP_001043616.1|/0/Os01g0623500 [Oryza sativa Japonica Group]
LOC_Os12g37720	4346	15	218	0.572768	7.9925	3.80262	Up	5.53058e-08	2.45279e-07	cDNA|zinc knuckle family protein, expressed	-	GO:0046914//transition metal ion binding	-	gi|115489110|ref|NP_001067042.1|/0/Os12g0564600 [Oryza sativa Japonica Group]
LOC_Os03g58790	2122	19	276	1.48589	20.7243	3.80193	Up	4.08534e-09	2.00725e-08	cDNA|ATPase, putative, expressed	-	GO:0000166//nucleotide binding	-	gi|115456001|ref|NP_001051601.1|/0/Os03g0802500 [Oryza sativa Japonica Group]
LOC_Os07g37800	1994	2	29	0.166449	2.31733	3.79931	Up	0.000111487	0.000325819	cDNA|bromodomain domain containing protein, expressed	-	-	-	gi|115472823|ref|NP_001060010.1|/0/Os07g0565300 [Oryza sativa Japonica Group]
LOC_Os09g37930	3690	2	29	0.0899458	1.25224	3.79931	Up	0.000111487	0.000325747	cDNA|expressed protein	GO:0043231//intracellular membrane-bounded organelle	GO:0005488//binding	GO:0044260;GO:0090304	gi|50726320|dbj|BAD33895.1|/0/DNA mismatch repair protein -like [Oryza sativa Japonica Group]
LOC_Os07g01290	2460	4	58	0.269838	3.75672	3.79931	Up	4.23086e-05	0.000131938	cDNA|transposon protein, putative, unclassified, expressed	-	-	-	gi|125598828|gb|EAZ38404.1|/0/hypothetical protein OsJ_22780 [Oryza sativa Japonica Group]
LOC_Os12g07960	420	2	29	0.790238	11.0018	3.79931	Up	0.000111487	0.000325783	cDNA|expressed protein	-	-	-	gi|77553141|gb|ABA95937.1|/3.45472e-73/hypothetical protein LOC_Os12g07960 [Oryza sativa Japonica Group]
LOC_Os07g23210	2941	5	72	0.282132	3.9008	3.78933	Up	2.4938e-05	8.00018e-05	cDNA|transposon protein, putative, unclassified, expressed	GO:0031410//cytoplasmic vesicle	-	-	gi|1091678|prf||2021344A/0/activator-like transposable element
LOC_Os12g44040	2281	3	43	0.21826	3.00372	3.78263	Up	6.91832e-05	0.000208393	cDNA|transposon protein, putative, unclassified, expressed	GO:0031410//cytoplasmic vesicle;GO:0031410//cytoplasmic vesicle;GO:0031410//cytoplasmic vesicle;GO:0031410//cytoplasmic vesicle	-	-	gi|108863023|gb|ABA99981.2|/6.84884e-80/transposase protein, putative, expressed [Oryza sativa Japonica Group]
LOC_Os10g10170	3305	9	129	0.451906	6.21919	3.78263	Up	2.43034e-06	8.87126e-06	cDNA|PPR repeat domain containing protein, putative, expressed	-	-	-	gi|215694797|dbj|BAG89988.1|/0/unnamed protein product [Oryza sativa Japonica Group]
LOC_Os01g64110	1878	3	43	0.265096	3.64828	3.78263	Up	6.91832e-05	0.000208369	cDNA|glycosyl hydrolase, putative, expressed	GO:0031410//cytoplasmic vesicle	GO:0004553//hydrolase activity, hydrolyzing O-glycosyl compounds;GO:0043167//ion binding	GO:0044238//primary metabolic process	gi|115441185|ref|NP_001044872.1|/9.41598e-155/Os01g0860500 [Oryza sativa Japonica Group]
LOC_Os09g07450	609	20	286	5.44992	74.828	3.77927	Up	2.11824e-09	1.06266e-08	cDNA|flavonol synthase, putative, expressed	-	GO:0016491//oxidoreductase activity	GO:0032502//developmental process;GO:0031669//cellular response to nutrient levels;GO:0008152//metabolic process	gi|115478148|ref|NP_001062669.1|/1.26354e-89/Os09g0248900 [Oryza sativa Japonica Group]
LOC_Os11g34750	2270	4	57	0.292423	4.00096	3.77422	Up	4.23086e-05	0.000131922	cDNA|ABC1 family domain containing protein, putative, expressed	-	GO:0003824//catalytic activity	-	gi|77551374|gb|ABA94171.1|/0/ABC1 family protein [Oryza sativa Japonica Group]
LOC_Os11g32030	1328	4	57	0.49985	6.839	3.77422	Up	4.23086e-05	0.000131861	cDNA|sex determination protein tasselseed-2, putative, expressed	GO:0043231//intracellular membrane-bounded organelle	GO:0046914//transition metal ion binding;GO:0003824//catalytic activity	-	gi|218185835|gb|EEC68262.1|/1.51524e-113/hypothetical protein OsI_36293 [Oryza sativa Indica Group]
LOC_Os03g61730	2723	21	299	1.27982	17.496	3.77301	Up	1.09683e-09	5.68522e-09	cDNA|heat shock protein DnaJ, putative, expressed	-	GO:0005515//protein binding	-	gi|108711930|gb|ABF99725.1|/0/DnaJ domain containing protein, expressed [Oryza sativa Japonica Group]
LOC_Os06g10480	3205	2	28	0.103557	1.39202	3.74868	Up	0.000111852	0.000326635	cDNA|expressed protein	-	GO:0003774//motor activity;GO:0000166//nucleotide binding	-	gi|222635162|gb|EEE65294.1|/0/hypothetical protein OsJ_20526 [Oryza sativa Japonica Group]
LOC_Os09g36700	1213	2	28	0.273619	3.67801	3.74868	Up	0.000111852	0.000326599	cDNA|ribonuclease T2 family domain containing protein, expressed	GO:0031410//cytoplasmic vesicle	GO:0005488//binding;GO:0016787//hydrolase activity	-	gi|50726603|dbj|BAD34237.1|/1.9247e-128/putative RNase S-like protein precursor [Oryza sativa Japonica Group]
LOC_Os02g39030	1616	17	238	1.74576	23.4667	3.74868	Up	1.511e-08	7.06139e-08	cDNA|transmembrane protein 17, putative, expressed	-	-	-	gi|115447153|ref|NP_001047356.1|/6.51563e-68/Os02g0602300 [Oryza sativa Japonica Group]
LOC_Os12g39630	2684	2	28	0.123659	1.66223	3.74868	Up	0.000111852	0.000326671	cDNA|CAMK_CAMK_like.49 - CAMK includes calcium/calmodulin depedent protein kinases, expressed	-	GO:0019902//phosphatase binding;GO:0004672//protein kinase activity;GO:0032559//adenyl ribonucleotide binding	GO:0006464//protein modification process;GO:0032412;GO:0006796//phosphate metabolic process	gi|115489336|ref|NP_001067155.1|/0/Os12g0586100 [Oryza sativa Japonica Group]
LOC_Os03g19340	5247	8	112	0.253021	3.40113	3.74868	Up	4.4468e-06	1.57431e-05	cDNA|WD domain, G-beta repeat domain containing protein, expressed	-	-	-	gi|108707733|gb|ABF95528.1|/0/expressed protein [Oryza sativa Japonica Group]
LOC_Os02g55970	2942	6	84	0.338443	4.54938	3.74868	Up	1.4302e-05	4.73083e-05	cDNA|ANTH, putative, expressed	GO:0030117//membrane coat;GO:0030117//membrane coat	GO:0035091//phosphoinositide binding;GO:0005515//protein binding;GO:0035091//phosphoinositide binding;GO:0005515//protein binding	GO:0006901//vesicle coating;GO:0006901//vesicle coating	gi|115449291|ref|NP_001048425.1|/0/Os02g0803300 [Oryza sativa Japonica Group]
LOC_Os12g42640	1647	2	28	0.201518	2.70882	3.74868	Up	0.000111852	0.000326707	cDNA|retrotransposon protein, putative, Ty3-gypsy subclass, expressed	-	-	-	gi|77557110|gb|ABA99906.1|/0/retrotransposon protein, putative, Ty3-gypsy subclass, expressed [Oryza sativa Japonica Group]
LOC_Os07g10970	3001	3	42	0.165895	2.22997	3.74868	Up	6.91836e-05	0.000208347	cDNA|leucine zipper protein-like, putative, expressed	-	-	-	gi|125599526|gb|EAZ39102.1|/0/hypothetical protein OsJ_23534 [Oryza sativa Japonica Group]
LOC_Os01g03390	996	9	125	1.49955	19.9971	3.73719	Up	2.43034e-06	8.89315e-06	cDNA|BBTI7 - Bowman-Birk type bran trypsin inhibitor precursor, expressed	GO:0031410//cytoplasmic vesicle	GO:0004866//endopeptidase inhibitor activity	-	gi|215693785|dbj|BAG88984.1|/5.43849e-83/unnamed protein product [Oryza sativa Japonica Group]
LOC_Os10g22730	2376	7	97	0.48891	6.50491	3.73389	Up	8.03714e-06	2.75869e-05	cDNA|expressed protein	GO:0031410//cytoplasmic vesicle;GO:0031410//cytoplasmic vesicle;GO:0031410//cytoplasmic vesicle;GO:0031410//cytoplasmic vesicle	-	-	gi|222612716|gb|EEE50848.1|/0/hypothetical protein OsJ_31286 [Oryza sativa Japonica Group]
LOC_Os06g06080	2577	6	83	0.38638	5.13191	3.73141	Up	1.4302e-05	4.732e-05	cDNA|serine esterase family protein, putative, expressed	-	-	-	gi|218197610|gb|EEC80037.1|/0/hypothetical protein OsI_21726 [Oryza sativa Indica Group]
LOC_Os04g23890	3418	11	152	0.53407	7.08577	3.72982	Up	7.0599e-07	2.75723e-06	cDNA|AGC_PVPK_like_kin82y.10 - ACG kinases include homologs to PKA, PKG and PKC, expressed	GO:0015630//microtubule cytoskeleton;GO:0015630//microtubule cytoskeleton;GO:0015630//microtubule cytoskeleton;GO:0015630//microtubule cytoskeleton	GO:0004673//protein histidine kinase activity;GO:0004674//protein serine/threonine kinase activity;GO:0060089//molecular transducer activity;GO:0032559//adenyl ribonucleotide binding;GO:0004673//protein histidine kinase activity;GO:0004674//protein serine/threonine kinase activity;GO:0004871//signal transducer activity;GO:0032559//adenyl ribonucleotide binding;GO:0004673//protein histidine kinase…	GO:0007017//microtubule-based process;GO:0007165//signal transduction;GO:0006351//transcription, DNA-dependent;GO:0006464//protein modification process;GO:0007017//microtubule-based process;GO:0007165//signal transduction;GO:0006351//transcription, DNA-dependent;GO:0006464//protein modification process;GO:0007017//microtubule-based process;GO:0007165//signal transduction;GO:0006351//transcription…	gi|75337608|sp|Q9ST27.1|PHOT2_ORYSJ/0/RecName: Full=Phototropin-2; AltName: Full=Non-phototropic hypocotyl protein 1B; Short=OsNPH1B
LOC_Os01g72980	2714	6	82	0.366876	4.81415	3.71392	Up	1.4302e-05	4.74259e-05	cDNA|tRNA uridine 5-carboxymethylaminomethyl modification enzyme gidA, putative, expressed	GO:0009536//plastid;GO:0009536//plastid	GO:0050662//coenzyme binding;GO:0050662//coenzyme binding	GO:0006950//response to stress;GO:0002097//tRNA wobble base modification;GO:0006950//response to stress;GO:0002097//tRNA wobble base modification	gi|218189778|gb|EEC72205.1|/0/hypothetical protein OsI_05293 [Oryza sativa Indica Group]
LOC_Os11g42000	1145	6	82	0.869607	11.411	3.71392	Up	1.4302e-05	4.74082e-05	cDNA|FRA10AC1, putative, expressed	-	-	-	gi|218186093|gb|EEC68520.1|/1.02188e-99/hypothetical protein OsI_36803 [Oryza sativa Indica Group]
LOC_Os02g06300	2823	6	82	0.35271	4.62827	3.71392	Up	1.4302e-05	4.73964e-05	cDNA|GTP-binding protein lepA, putative, expressed	GO:0043660;GO:0009536//plastid;GO:0016020//membrane	GO:0017111//nucleoside-triphosphatase activity;GO:0043021//ribonucleoprotein binding;GO:0008135//translation factor activity, nucleic acid binding;GO:0032561//guanyl ribonucleotide binding	GO:0006412//translation;GO:0009207	gi|50251243|dbj|BAD28023.1|/0/putative LepA protein [Oryza sativa Japonica Group]
LOC_Os01g72630	1509	3	41	0.329921	4.32923	3.71392	Up	6.91846e-05	0.000208326	cDNA|expressed protein	-	-	-	gi|297598352|ref|NP_001045440.2|/0/Os01g0956500 [Oryza sativa Japonica Group]
LOC_Os09g17049	2637	56	764	3.52416	46.1635	3.7114	Up	0	0	cDNA|expressed protein	-	-	-	gi|20514807|gb|AAM23252.1|AC092553_18/9.24964e-176/Unknown protein [Oryza sativa Japonica Group]
LOC_Os01g56800	4310	10	136	0.385035	5.02779	3.70686	Up	1.31522e-06	4.95251e-06	cDNA|MATH domain containing protein, expressed	-	GO:0019901//protein kinase binding;GO:0019901//protein kinase binding;GO:0019901//protein kinase binding	-	gi|125572209|gb|EAZ13724.1|/0/hypothetical protein OsJ_03647 [Oryza sativa Japonica Group]
LOC_Os03g48170	2067	4	54	0.321142	4.16264	3.69622	Up	4.23086e-05	0.00013183	cDNA|5-AMP-activated protein kinase-related, putative, expressed	GO:0043231//intracellular membrane-bounded organelle	-	-	gi|108710467|gb|ABF98262.1|/0/Isoamylase N-terminal domain containing protein, expressed [Oryza sativa Japonica Group]
LOC_Os07g49480	4664	8	108	0.284648	3.68961	3.69622	Up	4.4468e-06	1.56745e-05	cDNA|KIP1, putative, expressed	GO:0043231//intracellular membrane-bounded organelle;GO:0043231//intracellular membrane-bounded organelle	-	-	gi|115474293|ref|NP_001060745.1|/0/Os07g0695400 [Oryza sativa Japonica Group]
LOC_Os08g40900	4066	56	756	2.28559	29.6258	3.69622	Up	0	0	cDNA|auxin response factor, putative, expressed	GO:0043231//intracellular membrane-bounded organelle;GO:0043231//intracellular membrane-bounded organelle	GO:0003676//nucleic acid binding;GO:0005515//protein binding;GO:0003676//nucleic acid binding;GO:0005515//protein binding	GO:0006351//transcription, DNA-dependent;GO:0009755//hormone-mediated signaling pathway;GO:0006351//transcription, DNA-dependent;GO:0009755//hormone-mediated signaling pathway	gi|158563960|sp|Q6YZW0.2|ARFU_ORYSJ/0/RecName: Full=Auxin response factor 21; AltName: Full=OsARF7b
LOC_Os07g12470	3176	11	148	0.574764	7.42501	3.69135	Up	7.0599e-07	2.75602e-06	cDNA|expressed protein	-	-	-	gi|115471233|ref|NP_001059215.1|/1.18704e-62/Os07g0227200 [Oryza sativa Japonica Group]
LOC_Os11g18770	3201	7	94	0.362902	4.67905	3.68856	Up	8.03714e-06	2.75091e-05	cDNA|PHD-finger family protein, expressed	-	-	-	gi|77550124|gb|ABA92921.1|/0/PHD-finger family protein, expressed [Oryza sativa Japonica Group]
LOC_Os01g34780	2528	12	161	0.787738	10.1476	3.68728	Up	3.7641e-07	1.51575e-06	cDNA|protein binding protein, putative, expressed	-	-	-	gi|222618600|gb|EEE54732.1|/8.04304e-162/hypothetical protein OsJ_02081 [Oryza sativa Japonica Group]
LOC_Os01g64330	2695	5	67	0.307885	3.96125	3.68549	Up	2.4938e-05	8.00403e-05	cDNA|retrotransposon protein, putative, unclassified, expressed	-	-	-	gi|115441213|ref|NP_001044886.1|/1.08916e-69/Os01g0863100 [Oryza sativa Japonica Group]
LOC_Os01g57073	3913	25	334	1.06025	13.6004	3.68118	Up	7.86254e-11	4.54193e-10	cDNA|insulin-degrading enzyme, putative, expressed	-	GO:0046914//transition metal ion binding;GO:0004175//endopeptidase activity	GO:0019538//protein metabolic process	gi|115440299|ref|NP_001044429.1|/0/Os01g0778800 [Oryza sativa Japonica Group]
LOC_Os09g24440	4614	15	200	0.5395	6.90666	3.67829	Up	5.53058e-08	2.45075e-07	cDNA|expressed protein	-	GO:0046914//transition metal ion binding;GO:0070011//peptidase activity, acting on L-amino acid peptides	-	gi|218202136|gb|EEC84563.1|/0/hypothetical protein OsI_31331 [Oryza sativa Indica Group]
LOC_Os01g16600	1618	3	40	0.307695	3.9391	3.67829	Up	6.91862e-05	0.000208284	cDNA|expressed protein	GO:0031410//cytoplasmic vesicle	-	-	gi|115435904|ref|NP_001042710.1|/1.42789e-180/Os01g0272600 [Oryza sativa Japonica Group]
LOC_Os08g41400	4056	3	40	0.122744	1.57137	3.67829	Up	6.91862e-05	0.000208308	cDNA|expressed protein	-	GO:0005515//protein binding;GO:0016859//cis-trans isomerase activity	GO:0044267//cellular protein metabolic process;GO:0050896//response to stimulus	gi|115477395|ref|NP_001062293.1|/0/Os08g0525700 [Oryza sativa Japonica Group]
LOC_Os01g08510	2717	31	413	1.89343	24.2201	3.67713	Up	1.73905e-12	1.16992e-11	cDNA|MAR-binding filament-like protein 1, putative, expressed	GO:0043231//intracellular membrane-bounded organelle	GO:0005488//binding	-	gi|115434896|ref|NP_001042206.1|/0/Os01g0180300 [Oryza sativa Japonica Group]
LOC_Os07g07050	2708	11	146	0.674096	8.59053	3.67172	Up	7.0599e-07	2.75361e-06	cDNA|aldehyde oxidase, putative, expressed	-	GO:0046914//transition metal ion binding;GO:0016491//oxidoreductase activity;GO:0051536//iron-sulfur cluster binding;GO:0050662//coenzyme binding;GO:0046914//transition metal ion binding;GO:0016491//oxidoreductase activity;GO:0051536//iron-sulfur cluster binding;GO:0050662//coenzyme binding	GO:0009850//auxin metabolic process;GO:0009850//auxin metabolic process	gi|125599224|gb|EAZ38800.1|/0/hypothetical protein OsJ_23203 [Oryza sativa Japonica Group]
LOC_Os11g08569	2720	4	53	0.244044	3.10472	3.66925	Up	4.23086e-05	0.000131999	cDNA|cycloartenol synthase, putative, expressed	GO:0043231//intracellular membrane-bounded organelle	GO:0016866//intramolecular transferase activity	-	gi|108864084|gb|ABG22399.1|/0/Cycloartenol synthase, putative, expressed [Oryza sativa Japonica Group]
LOC_Os08g02990	6355	4	53	0.104453	1.32885	3.66925	Up	4.23086e-05	0.000131691	cDNA|retrotransposon protein, putative, unclassified, expressed	GO:0043231//intracellular membrane-bounded organelle	-	-	gi|116309424|emb|CAH66499.1|/0/H0321H01.8 [Oryza sativa Indica Group]
LOC_Os06g14080	2760	75	991	4.50951	57.2111	3.66525	Up	0	0	cDNA|ATMAP70 protein, putative, expressed	GO:0055028//cortical microtubule	GO:0015631//tubulin binding	GO:0003002//regionalization;GO:0042546//cell wall biogenesis;GO:0006996//organelle organization	gi|115467396|ref|NP_001057297.1|/0/Os06g0251700 [Oryza sativa Japonica Group]
LOC_Os05g41550	5486	49	647	1.48224	18.7916	3.66424	Up	1.06581e-14	1.12055e-13	cDNA|expressed protein	GO:0031410//cytoplasmic vesicle;GO:0031410//cytoplasmic vesicle;GO:0031410//cytoplasmic vesicle	-	-	gi|52353481|gb|AAU44047.1|/2.29323e-56/unknown protein [Oryza sativa Japonica Group]
LOC_Os06g04450	2596	5	66	0.319626	4.05093	3.66379	Up	2.4938e-05	7.99058e-05	cDNA|Sec1 family transport protein, putative, expressed	-	GO:0005488//binding;GO:0005488//binding	GO:0006887//exocytosis;GO:0006887//exocytosis	gi|75109650|sp|Q5VNU3.1|SEC1B_ORYSJ/0/RecName: Full=Probable protein transport Sec1b
LOC_Os06g04560	3143	38	500	2.0064	25.3479	3.65919	Up	9.4813e-14	8.34742e-13	cDNA|kinesin motor domain containing protein, expressed	GO:0009536//plastid;GO:0015630//microtubule cytoskeleton;GO:0009536//plastid;GO:0015630//microtubule cytoskeleton	GO:0003774//motor activity;GO:0032559//adenyl ribonucleotide binding;GO:0003774//motor activity;GO:0032559//adenyl ribonucleotide binding	GO:0007017//microtubule-based process;GO:0048513//organ development;GO:0007017//microtubule-based process;GO:0048513//organ development	gi|75109919|sp|Q5VQ09.1|ARK2_ORYSJ/0/RecName: Full=Armadillo repeat-containing kinesin-like protein 2
LOC_Os02g40340	1742	9	118	0.857377	10.7932	3.65405	Up	2.43034e-06	8.88219e-06	cDNA|expressed protein	-	-	-	gi|115447315|ref|NP_001047437.1|/0/Os02g0616800 [Oryza sativa Japonica Group]
LOC_Os01g48790	3164	48	629	2.51757	31.676	3.65328	Up	7.52732e-14	6.92638e-13	cDNA|YT521-B-like family domain containing protein, expressed	-	-	-	gi|125571577|gb|EAZ13092.1|/0/hypothetical protein OsJ_03012 [Oryza sativa Japonica Group]
LOC_Os03g62430	3524	11	144	0.518005	6.51092	3.65182	Up	7.0599e-07	2.76168e-06	cDNA|OsWAK28 - OsWAK receptor-like protein kinase, expressed	GO:0043231//intracellular membrane-bounded organelle;GO:0031410//cytoplasmic vesicle	GO:0046872//metal ion binding;GO:0004672//protein kinase activity;GO:0032559//adenyl ribonucleotide binding	GO:0006464//protein modification process	gi|115456501|ref|NP_001051851.1|/0/Os03g0841100 [Oryza sativa Japonica Group]
LOC_Os02g21190	4542	15	196	0.548052	6.87582	3.64915	Up	5.53058e-08	2.45197e-07	cDNA|expressed protein	-	-	-	gi|46389928|dbj|BAD15712.1|/0/unknown protein [Oryza sativa Japonica Group]
LOC_Os04g24550	2405	15	196	1.03503	12.9854	3.64915	Up	5.53058e-08	2.44629e-07	cDNA|ATP-binding region, ATPase-like domain containing protein, expressed	-	GO:0032559//adenyl ribonucleotide binding	-	gi|222628592|gb|EEE60724.1|/0/hypothetical protein OsJ_14235 [Oryza sativa Japonica Group]
LOC_Os01g02270	3504	2	26	0.0947204	1.18229	3.64177	Up	0.000113745	0.000331475	cDNA|expressed protein	-	-	-	gi|115434116|ref|NP_001041816.1|/0/Os01g0113000 [Oryza sativa Japonica Group]
LOC_Os09g32270	5157	6	78	0.193077	2.40998	3.64177	Up	1.4302e-05	4.73494e-05	cDNA|expressed protein	-	-	-	gi|215767885|dbj|BAH00114.1|/2.72124e-27/unnamed protein product [Oryza sativa Japonica Group]
LOC_Os01g56980	3528	3	39	0.141114	1.76137	3.64177	Up	6.9189e-05	0.000208222	cDNA|histidine acid phosphatase, putative, expressed	-	GO:0016791//phosphatase activity	-	gi|222619347|gb|EEE55479.1|/0/hypothetical protein OsJ_03661 [Oryza sativa Japonica Group]
LOC_Os01g02890	2918	5	65	0.284356	3.54931	3.64177	Up	2.4938e-05	8.00499e-05	cDNA|phosphatidylserine synthase, putative, expressed	-	-	GO:0006658//phosphatidylserine metabolic process	gi|302139068|gb|ADK94872.1|/0/phosphatidyl serine synthase [Oryza sativa Japonica Group]
LOC_Os04g39350	707	3	39	0.704173	8.78943	3.64177	Up	6.9189e-05	0.000208269	cDNA|heavy metal associated domain containing protein, expressed	-	-	-	gi|115458882|ref|NP_001053041.1|/1.00213e-41/Os04g0469000 [Oryza sativa Japonica Group]
LOC_Os08g07850	3171	12	156	0.628004	7.8387	3.64177	Up	3.7641e-07	1.51301e-06	cDNA|PolI-like DNA polymerase, putative, expressed	GO:0043231//intracellular membrane-bounded organelle	GO:0004527//exonuclease activity;GO:0003676//nucleic acid binding;GO:0034061	GO:0006259//DNA metabolic process	gi|40253294|dbj|BAD05229.1|/0/putative PolI-like DNA polymerase [Oryza sativa Japonica Group]
LOC_Os03g38590	1831	2	26	0.181267	2.26256	3.64177	Up	0.000113745	0.000331439	cDNA|secretory carrier-associated membrane protein 4, putative, expressed	GO:0031224//intrinsic to membrane;GO:0031224//intrinsic to membrane	-	GO:0006810//transport;GO:0006810//transport	gi|115453919|ref|NP_001050560.1|/2.53903e-135/Os03g0582200 [Oryza sativa Japonica Group]
LOC_Os01g27340	902	4	52	0.73592	9.1857	3.64177	Up	4.23086e-05	0.000131891	cDNA|glutathione S-transferase, putative, expressed	GO:0031410//cytoplasmic vesicle	GO:0016765//transferase activity, transferring alkyl or aryl (other than methyl) groups	-	gi|13486699|dbj|BAB39935.1|/1.58129e-123/putative glutathione transferase [Oryza sativa Japonica Group]
LOC_Os03g51670	1717	4	52	0.386605	4.82557	3.64177	Up	4.23086e-05	0.000131738	cDNA|serine esterase family protein, putative, expressed	-	-	-	gi|297601618|ref|NP_001051137.2|/0/Os03g0726800 [Oryza sativa Japonica Group]
LOC_Os03g22900	4929	13	169	0.437685	5.46316	3.64177	Up	1.99545e-07	8.28663e-07	cDNA|SNF2 family N-terminal domain containing protein, expressed	GO:0044464//cell part	GO:0003676//nucleic acid binding;GO:0016817//hydrolase activity, acting on acid anhydrides	GO:0009908//flower development	gi|108708155|gb|ABF95950.1|/0/transcriptional activator, putative, expressed [Oryza sativa Japonica Group]
LOC_Os08g20000	5160	3	39	0.0964826	1.20429	3.64177	Up	6.9189e-05	0.000208246	cDNA|NB-ARC domain containing protein, expressed	-	-	-	gi|115475762|ref|NP_001061477.1|/0/Os08g0296700 [Oryza sativa Japonica Group]
LOC_Os11g47160	2529	2	26	0.131238	1.6381	3.64177	Up	0.000113745	0.000331403	cDNA|receptor kinase 1, putative, expressed	GO:0031410//cytoplasmic vesicle	-	-	gi|77552662|gb|ABA95459.1|/0/Leucine Rich Repeat family protein [Oryza sativa Japonica Group]
LOC_Os05g48820	5841	25	324	0.710281	8.8384	3.63732	Up	7.86254e-11	4.53506e-10	cDNA|DDT, putative, expressed	-	-	-	gi|222632557|gb|EEE64689.1|/0/hypothetical protein OsJ_19544 [Oryza sativa Japonica Group]
LOC_Os02g51610	1847	23	296	2.06651	25.5353	3.62722	Up	2.93464e-10	1.61055e-09	cDNA|CRAL/TRIO domain containing protein, expressed	-	-	GO:0051234//establishment of localization;GO:0051234//establishment of localization;GO:0051234//establishment of localization	gi|115448719|ref|NP_001048139.1|/1.16716e-149/Os02g0752000 [Oryza sativa Japonica Group]
LOC_Os06g03780	2646	5	64	0.313587	3.85395	3.6194	Up	2.4938e-05	7.99154e-05	cDNA|NUC153 domain containing protein, expressed	GO:0031461//cullin-RING ubiquitin ligase complex;GO:0031981//nuclear lumen	-	GO:0009553//embryo sac development	gi|52075614|dbj|BAD44785.1|/0/putative glycine-rich protein [Oryza sativa Japonica Group]
LOC_Os05g08090	2600	7	89	0.446789	5.45422	3.60971	Up	8.03714e-06	2.75373e-05	cDNA|expressed protein	-	-	-	gi|222630373|gb|EEE62505.1|/0/hypothetical protein OsJ_17303 [Oryza sativa Japonica Group]
LOC_Os05g23940	2393	12	152	0.832178	10.1208	3.60429	Up	3.7641e-07	1.51873e-06	cDNA|transcription initiation factor IIB, putative, expressed	-	GO:0030528//transcription regulator activity;GO:0003676//nucleic acid binding	GO:0006351//transcription, DNA-dependent	gi|115463095|ref|NP_001055147.1|/0/Os05g0305100 [Oryza sativa Japonica Group]
LOC_Os09g12800	1813	6	76	0.5492	6.67931	3.60429	Up	1.4302e-05	4.74023e-05	cDNA|zinc finger Ran-binding domain-containing protein 2, putative, expressed	-	GO:0005488//binding	-	gi|218201876|gb|EEC84303.1|/1.40159e-164/hypothetical protein OsI_30792 [Oryza sativa Indica Group]
LOC_Os04g35510	1606	11	139	1.13664	13.7907	3.60084	Up	7.0599e-07	2.7516e-06	cDNA|CENP-E-like kinetochore protein, putative, expressed	GO:0043229//intracellular organelle	GO:0003774//motor activity;GO:0000166//nucleotide binding;GO:0005488//binding	-	gi|116310281|emb|CAH67300.1|/2.77218e-152/OSIGBa0102D10.3 [Oryza sativa Indica Group]
LOC_Os12g09580	2181	46	581	3.50009	42.4459	3.60016	Up	4.84058e-14	4.68848e-13	cDNA|leafbladeless1, putative, expressed	-	-	GO:0009791//post-embryonic development;GO:0030422//production of siRNA involved in RNA interference;GO:0002252	gi|125578786|gb|EAZ19932.1|/0/hypothetical protein OsJ_35525 [Oryza sativa Japonica Group]
LOC_Os04g28480	2626	13	164	0.821535	9.95096	3.59844	Up	1.99545e-07	8.29567e-07	cDNA|retrotransposon protein, putative, unclassified, expressed	GO:0043231//intracellular membrane-bounded organelle;GO:0043231//intracellular membrane-bounded organelle	-	-	gi|218194651|gb|EEC77078.1|/0/hypothetical protein OsI_15477 [Oryza sativa Indica Group]
LOC_Os08g10590	2067	5	63	0.401427	4.85641	3.59668	Up	2.4938e-05	7.9973e-05	cDNA|expressed protein	-	-	-	gi|222640096|gb|EEE68228.1|/0/hypothetical protein OsJ_26412 [Oryza sativa Japonica Group]
LOC_Os02g57190	4212	45	564	1.77297	21.3357	3.58903	Up	0	0	cDNA|Myosin head domain containing protein, expressed	GO:0042579//microbody;GO:0015629//actin cytoskeleton	GO:0008092//cytoskeletal protein binding;GO:0017111//nucleoside-triphosphatase activity;GO:0005083//small GTPase regulator activity;GO:0032559//adenyl ribonucleotide binding	GO:0051640//organelle localization;GO:0048588//developmental cell growth;GO:0030029//actin filament-based process	gi|297600122|ref|NP_001048517.2|/0/Os02g0816900 [Oryza sativa Japonica Group]
LOC_Os12g03810	2183	25	313	1.90048	22.8458	3.58749	Up	7.86254e-11	4.5439e-10	cDNA|CAMK_KIN1/SNF1/Nim1_like.37 - CAMK includes calcium/calmodulin depedent protein kinases, expressed	GO:0043231//intracellular membrane-bounded organelle;GO:0043231//intracellular membrane-bounded organelle;GO:0043231//intracellular membrane-bounded organelle	GO:0004674//protein serine/threonine kinase activity;GO:0032559//adenyl ribonucleotide binding;GO:0004674//protein serine/threonine kinase activity;GO:0032559//adenyl ribonucleotide binding;GO:0004674//protein serine/threonine kinase activity;GO:0032559//adenyl ribonucleotide binding	GO:0006464//protein modification process;GO:0009755//hormone-mediated signaling pathway;GO:0006464//protein modification process;GO:0023052//signaling;GO:0006464//protein modification process;GO:0023052//signaling	gi|108862146|gb|ABG21866.1|/3.53058e-169/CIPK-like protein 1, putative, expressed [Oryza sativa Japonica Group]
LOC_Os11g11970	216	2	25	1.53657	18.4417	3.58519	Up	0.00011598	0.000337618	cDNA|expressed protein	-	-	-	gi|77549427|gb|ABA92224.1|/2.72313e-38/expressed protein [Oryza sativa Japonica Group]
LOC_Os04g16740	1651	2	25	0.20103	2.41273	3.58519	Up	0.00011598	0.000337545	cDNA|ATP synthase subunit alpha, putative, expressed	GO:0019866//organelle inner membrane;GO:0009534//chloroplast thylakoid;GO:0033178//proton-transporting two-sector ATPase complex, catalytic domain	GO:0004558//alpha-glucosidase activity;GO:0015078//hydrogen ion transmembrane transporter activity;GO:0019829//cation-transporting ATPase activity;GO:0032559//adenyl ribonucleotide binding	GO:0015986//ATP synthesis coupled proton transport;GO:0015988//energy coupled proton transport, against electrochemical gradient	gi|42795485|gb|AAS46052.1|/0/ATP synthase CF1 alpha chain [Oryza sativa Indica Group]
LOC_Os11g44680	2278	2	25	0.145698	1.74865	3.58519	Up	0.00011598	0.000337581	cDNA|calmodulin binding protein, putative, expressed	-	-	-	gi|115486567|ref|NP_001068427.1|/0/Os11g0669100 [Oryza sativa Japonica Group]
LOC_Os09g16714	1000	2	25	0.3319	3.98342	3.58519	Up	0.00011598	0.000337508	cDNA|expressed protein	-	-	-	-
LOC_Os04g02640	1837	2	25	0.180675	2.16844	3.58519	Up	0.00011598	0.000337655	cDNA|3-ketoacyl-CoA synthase 6, putative, expressed	GO:0043231//intracellular membrane-bounded organelle	GO:0016747//transferase activity, transferring acyl groups other than amino-acyl groups	GO:0006631//fatty acid metabolic process	gi|116317876|emb|CAH65905.1|/0/H0207B04.6 [Oryza sativa Indica Group]
LOC_Os10g21810	5006	35	437	1.16026	13.9093	3.58354	Up	2.22266e-13	1.74556e-12	cDNA|histidine kinase, putative, expressed	GO:0044464//cell part;GO:0044464//cell part	GO:0004673//protein histidine kinase activity;GO:0019901//protein kinase binding;GO:0016791//phosphatase activity;GO:0004888//transmembrane receptor activity;GO:0004673//protein histidine kinase activity;GO:0019901//protein kinase binding;GO:0016791//phosphatase activity;GO:0004888//transmembrane receptor activity	GO:0009908//flower development;GO:0044260;GO:0009888//tissue development;GO:0040007//growth;GO:0010260//organ senescence;GO:0009755//hormone-mediated signaling pathway;GO:0006826//iron ion transport;GO:0016310//phosphorylation;GO:2000026//regulation of multicellular organismal development;GO:0006970//response to osmotic stress;GO:0015996//chlorophyll catabolic process;GO:0009845//seed germination…	gi|110288960|gb|AAP53311.2|/0/histidine kinase 3, putative, expressed [Oryza sativa Japonica Group]
LOC_Os12g10700	3932	14	174	0.59087	7.05101	3.57692	Up	1.05271e-07	4.52513e-07	cDNA|expressed protein	GO:0043231//intracellular membrane-bounded organelle	GO:0046914//transition metal ion binding	-	gi|108862321|gb|ABA96698.2|/0/expressed protein [Oryza sativa Japonica Group]
LOC_Os05g01520	2496	7	87	0.465405	5.5538	3.57692	Up	8.03714e-06	2.75197e-05	cDNA|ECT protein, putative, expressed	-	-	-	gi|115461625|ref|NP_001054412.1|/0/Os05g0105600 [Oryza sativa Japonica Group]
LOC_Os11g48090	2775	25	310	1.49505	17.7998	3.5736	Up	7.86254e-11	4.5331e-10	cDNA|helicase conserved C-terminal domain containing protein, expressed	GO:0044464//cell part;GO:0044464//cell part;GO:0044464//cell part;GO:0044464//cell part	GO:0004003//ATP-dependent DNA helicase activity;GO:0032559//adenyl ribonucleotide binding;GO:0004003//ATP-dependent DNA helicase activity;GO:0032559//adenyl ribonucleotide binding;GO:0004003//ATP-dependent DNA helicase activity;GO:0032559//adenyl ribonucleotide binding;GO:0004003//ATP-dependent DNA helicase activity;GO:0032559//adenyl ribonucleotide binding	GO:0006259//DNA metabolic process;GO:0006259//DNA metabolic process;GO:0006259//DNA metabolic process;GO:0006259//DNA metabolic process	gi|77552741|gb|ABA95538.1|/0/ATP-dependent DNA helicase, RecQ family protein, expressed [Oryza sativa Japonica Group]
LOC_Os07g46590	3775	23	285	1.01109	12.0294	3.57259	Up	2.93464e-10	1.61022e-09	cDNA|SNF2 family N-terminal domain containing protein, expressed	GO:0044427//chromosomal part;GO:0043231//intracellular membrane-bounded organelle	GO:0003676//nucleic acid binding;GO:0017111//nucleoside-triphosphatase activity;GO:0032559//adenyl ribonucleotide binding	GO:0006325//chromatin organization	gi|222637616|gb|EEE67748.1|/0/hypothetical protein OsJ_25446 [Oryza sativa Japonica Group]
LOC_Os07g16030	3314	8	99	0.400604	4.75991	3.57069	Up	4.4468e-06	1.57368e-05	cDNA|expressed protein	-	-	-	gi|297725529|ref|NP_001175128.1|/3.39321e-60/Os07g0264000 [Oryza sativa Japonica Group]
LOC_Os01g60350	1548	6	74	0.643217	7.61687	3.56582	Up	1.4302e-05	4.73435e-05	cDNA|expressed protein	GO:0031410//cytoplasmic vesicle	-	-	gi|222619458|gb|EEE55590.1|/0/hypothetical protein OsJ_03887 [Oryza sativa Japonica Group]
LOC_Os04g51960	2250	9	111	0.6638	7.86061	3.56582	Up	2.43034e-06	8.88584e-06	cDNA|expressed protein	-	-	-	gi|125591579|gb|EAZ31929.1|/0/hypothetical protein OsJ_16101 [Oryza sativa Japonica Group]
LOC_Os01g01960	4570	31	382	1.1257	13.3187	3.56456	Up	1.73905e-12	1.1708e-11	cDNA|transcriptional repressor, putative, expressed	GO:0043231//intracellular membrane-bounded organelle	-	GO:0006351//transcription, DNA-dependent	gi|115434074|ref|NP_001041795.1|/0/Os01g0109700 [Oryza sativa Japonica Group]
LOC_Os02g14840	2343	7	86	0.495796	5.84846	3.56024	Up	8.03714e-06	2.75621e-05	cDNA|potassium channel KAT1, putative, expressed	GO:0031224//intrinsic to membrane	GO:0005249//voltage-gated potassium channel activity;GO:0005515//protein binding;GO:0000166//nucleotide binding	GO:0009642//response to light intensity;GO:0009987//cellular process;GO:0048511//rhythmic process;GO:0030001//metal ion transport	gi|47496890|dbj|BAD19939.1|/0/putative inward rectifying shaker K+ channel; ZmK2.1 [Oryza sativa Japonica Group]
LOC_Os03g57300	4773	31	380	1.07782	12.6855	3.55699	Up	1.73905e-12	1.17287e-11	cDNA|expressed protein	GO:0043231//intracellular membrane-bounded organelle;GO:0043231//intracellular membrane-bounded organelle	-	-	gi|108711445|gb|ABF99240.1|/0/expressed protein [Oryza sativa Japonica Group]
LOC_Os01g41750	3611	4	49	0.183827	2.16214	3.55604	Up	4.23086e-05	0.000131768	cDNA|expressed protein	GO:0031410//cytoplasmic vesicle	-	-	gi|297720179|ref|NP_001172451.1|/0/Os01g0601625 [Oryza sativa Japonica Group]
LOC_Os04g56320	1690	4	49	0.392781	4.61982	3.55604	Up	4.23086e-05	0.000131784	cDNA|AAA-type ATPase family protein, putative, expressed	GO:0009534//chloroplast thylakoid	GO:0017111//nucleoside-triphosphatase activity;GO:0032559//adenyl ribonucleotide binding	-	gi|19387266|gb|AAL87177.1|AF480497_5/0/putative rubisco activase [Oryza sativa Japonica Group]
LOC_Os03g02100	4461	17	208	0.632403	7.42928	3.55431	Up	1.511e-08	7.07006e-08	cDNA|valyl-tRNA synthetase, putative, expressed	GO:0044424//intracellular part;GO:0044424//intracellular part	GO:0004812//aminoacyl-tRNA ligase activity;GO:0032559//adenyl ribonucleotide binding;GO:0004812//aminoacyl-tRNA ligase activity;GO:0032559//adenyl ribonucleotide binding	GO:0006418//tRNA aminoacylation for protein translation;GO:0006418//tRNA aminoacylation for protein translation	gi|222624062|gb|EEE58194.1|/0/hypothetical protein OsJ_09140 [Oryza sativa Japonica Group]
LOC_Os01g57958	638	13	159	3.38143	39.7093	3.55377	Up	1.99545e-07	8.29309e-07	cDNA|chloroplast 50S ribosomal protein L16, putative, expressed	GO:0030529//ribonucleoprotein complex;GO:0009536//plastid	GO:0003723//RNA binding;GO:0005198//structural molecule activity	GO:0010467//gene expression	gi|114812068|ref|YP_654241.2|/7.42735e-75/ribosomal protein L16 [Oryza sativa Indica Group]
LOC_Os08g23430	3916	5	61	0.211887	2.48201	3.55014	Up	2.4938e-05	7.99634e-05	cDNA|starch binding domain containing protein, putative, expressed	-	GO:0004519//endonuclease activity;GO:0004519//endonuclease activity;GO:0004519//endonuclease activity	GO:0009657//plastid organization;GO:0009657//plastid organization;GO:0009657//plastid organization	gi|115475892|ref|NP_001061542.1|/0/Os08g0323600 [Oryza sativa Japonica Group]
LOC_Os09g06634	4287	39	474	1.50969	17.6173	3.54467	Up	8.59312e-14	7.65381e-13	cDNA|transposon protein, putative, Pong sub-class, expressed	GO:0043231//intracellular membrane-bounded organelle;GO:0043231//intracellular membrane-bounded organelle	-	-	gi|215686896|dbj|BAG89746.1|/0/unnamed protein product [Oryza sativa Japonica Group]
LOC_Os05g16824	3354	38	461	1.88017	21.9005	3.54202	Up	9.4813e-14	8.32545e-13	cDNA|SHR5-receptor-like kinase, putative, expressed	GO:0043231//intracellular membrane-bounded organelle;GO:0031410//cytoplasmic vesicle;GO:0043231//intracellular membrane-bounded organelle;GO:0031410//cytoplasmic vesicle;GO:0031410//cytoplasmic vesicle;GO:0043231//intracellular membrane-bounded organelle;GO:0031410//cytoplasmic vesicle;GO:0043231//intracellular membrane-bounded organelle;GO:0031410//cytoplasmic vesicle	GO:0004672//protein kinase activity;GO:0032559//adenyl ribonucleotide binding;GO:0004672//protein kinase activity;GO:0032559//adenyl ribonucleotide binding;GO:0004672//protein kinase activity;GO:0004672//protein kinase activity;GO:0004672//protein kinase activity;GO:0032559//adenyl ribonucleotide binding	GO:0006464//protein modification process;GO:0006464//protein modification process;GO:0006464//protein modification process	gi|215695241|dbj|BAG90432.1|/6.63719e-74/unnamed protein product [Oryza sativa Japonica Group]
LOC_Os03g59480	2780	8	97	0.477554	5.55959	3.54124	Up	4.4468e-06	1.57077e-05	cDNA|expressed protein	-	-	-	gi|108711680|gb|ABF99475.1|/0/expressed protein [Oryza sativa Japonica Group]
LOC_Os05g38460	2481	3	36	0.200665	2.31202	3.52629	Up	6.92214e-05	0.000208249	cDNA|MYB family transcription factor, putative, expressed	-	-	-	gi|115464297|ref|NP_001055748.1|/0/Os05g0459000 [Oryza sativa Japonica Group]
LOC_Os03g57510	1731	2	24	0.191739	2.20917	3.52629	Up	0.000120047	0.000348545	cDNA|CAMK_CAMK_like.23 - CAMK includes calcium/calmodulin depedent protein kinases, expressed	-	GO:0046872//metal ion binding;GO:0004674//protein serine/threonine kinase activity;GO:0032559//adenyl ribonucleotide binding	GO:0006464//protein modification process	gi|115455813|ref|NP_001051507.1|/0/Os03g0789000 [Oryza sativa Japonica Group]
LOC_Os02g02400	2421	4	48	0.274184	3.15909	3.52629	Up	4.23086e-05	0.000131907	cDNA|catalase isozyme A, putative, expressed	GO:0005777//peroxisome;GO:0005777//peroxisome;GO:0005777//peroxisome	GO:0005506//iron ion binding;GO:0004601//peroxidase activity;GO:0005506//iron ion binding;GO:0004601//peroxidase activity;GO:0005506//iron ion binding;GO:0004601//peroxidase activity	GO:0042743//hydrogen peroxide metabolic process;GO:0006950//response to stress;GO:0042743//hydrogen peroxide metabolic process;GO:0006950//response to stress;GO:0042743//hydrogen peroxide metabolic process;GO:0006950//response to stress	gi|115443787|ref|NP_001045673.1|/0/Os02g0115700 [Oryza sativa Japonica Group]
LOC_Os11g34320	1218	3	36	0.408744	4.70946	3.52629	Up	6.92214e-05	0.000208202	cDNA|regulator of chromosome condensation, putative, expressed	-	-	-	gi|77551420|gb|ABA94217.1|/0/uvb-resistance protein uvr8, possible, putative, expressed [Oryza sativa Japonica Group]
LOC_Os07g12890	1452	3	36	0.342872	3.9505	3.52629	Up	6.92214e-05	0.000208226	cDNA|metal cation transporter, putative, expressed	GO:0031224//intrinsic to membrane;GO:0031410//cytoplasmic vesicle;GO:0031224//intrinsic to membrane;GO:0031410//cytoplasmic vesicle	GO:0046914//transition metal ion binding;GO:0046915//transition metal ion transmembrane transporter activity;GO:0046915//transition metal ion transmembrane transporter activity	GO:0000041//transition metal ion transport;GO:0000041//transition metal ion transport	gi|115471281|ref|NP_001059239.1|/4.94321e-139/Os07g0232800 [Oryza sativa Japonica Group]
LOC_Os04g27250	2293	8	96	0.57898	6.67088	3.52629	Up	4.4468e-06	1.57347e-05	cDNA|expressed protein	GO:0043231//intracellular membrane-bounded organelle;GO:0043231//intracellular membrane-bounded organelle;GO:0043231//intracellular membrane-bounded organelle;GO:0043231//intracellular membrane-bounded organelle	-	-	gi|222630541|gb|EEE62673.1|/2.42391e-65/hypothetical protein OsJ_17476 [Oryza sativa Japonica Group]
LOC_Os11g39190	3594	7	84	0.323219	3.72406	3.52629	Up	8.03714e-06	2.75409e-05	cDNA|NB-ARC domain containing protein, putative, expressed	-	-	-	gi|222616224|gb|EEE52356.1|/0/hypothetical protein OsJ_34406 [Oryza sativa Japonica Group]
LOC_Os05g01180	2351	3	36	0.211761	2.43986	3.52629	Up	6.92214e-05	0.000208273	cDNA|zinc knuckle family protein, expressed	-	-	-	gi|297723605|ref|NP_001174166.1|/0/Os05g0102200 [Oryza sativa Japonica Group]
LOC_Os07g37630	3669	7	84	0.316612	3.64794	3.52629	Up	8.03714e-06	2.75586e-05	cDNA|transposon protein, putative, unclassified, expressed	GO:0043231//intracellular membrane-bounded organelle	GO:0046914//transition metal ion binding;GO:0003676//nucleic acid binding	GO:0006351//transcription, DNA-dependent	gi|115472797|ref|NP_001059997.1|/0/Os07g0563600 [Oryza sativa Japonica Group]
LOC_Os07g31250	2623	4	48	0.253069	2.91581	3.52629	Up	4.23086e-05	0.000132015	cDNA|OsWAK69 - OsWAK receptor-like cytoplasmic kinase OsWAK-RLCK, expressed	-	-	-	gi|115472179|ref|NP_001059688.1|/0/Os07g0493800 [Oryza sativa Japonica Group]
LOC_Os05g05780	4228	12	144	0.471003	5.42679	3.52629	Up	3.7641e-07	1.51941e-06	cDNA|chromatin-remodeling complex ATPase chain, putative, expressed	GO:0043234//protein complex;GO:0043231//intracellular membrane-bounded organelle	GO:0003676//nucleic acid binding;GO:0003682//chromatin binding;GO:0017111//nucleoside-triphosphatase activity;GO:0032559//adenyl ribonucleotide binding	GO:0006338//chromatin remodeling	gi|115462129|ref|NP_001054664.1|/0/Os05g0150300 [Oryza sativa Japonica Group]
LOC_Os07g48520	4592	5	60	0.180695	2.08192	3.52629	Up	2.4938e-05	7.99826e-05	cDNA|gamete-specific hydroxyproline-rich glycoprotein a2, putative, expressed	GO:0043231//intracellular membrane-bounded organelle;GO:0043231//intracellular membrane-bounded organelle;GO:0043231//intracellular membrane-bounded organelle	-	-	gi|115474143|ref|NP_001060670.1|/2.99063e-86/Os07g0684400 [Oryza sativa Japonica Group]
LOC_Os04g16830	1797	2	24	0.184697	2.12804	3.52629	Up	0.000120047	0.000348507	cDNA|DNA-directed RNA polymerase subunit beta, putative, expressed	GO:0043231//intracellular membrane-bounded organelle	GO:0016740//transferase activity	-	gi|32487329|emb|CAE05904.1|/0/OSJNBa0061C08.11 [Oryza sativa Japonica Group]
LOC_Os09g04504	3003	13	155	0.718399	8.22417	3.51701	Up	1.99545e-07	8.29179e-07	cDNA|expressed protein	GO:0044464//cell part	-	-	gi|297610841|ref|NP_001065174.2|/7.3303e-06/Os10g0537500 [Oryza sativa Japonica Group]
LOC_Os10g43075	5718	20	238	0.580448	6.63206	3.51422	Up	2.11824e-09	1.06808e-08	cDNA|expressed protein	-	-	-	gi|218194374|gb|EEC76801.1|/0/hypothetical protein OsI_14913 [Oryza sativa Indica Group]
LOC_Os01g42380	4916	8	95	0.270057	3.07913	3.51118	Up	4.4468e-06	1.57035e-05	cDNA|pleiotropic drug resistance protein, putative, expressed	GO:0044464//cell part	GO:0017111//nucleoside-triphosphatase activity;GO:0032559//adenyl ribonucleotide binding	GO:0009207	gi|115438436|ref|NP_001043539.1|/0/Os01g0609300 [Oryza sativa Japonica Group]
LOC_Os08g15296	949	7	83	1.22408	13.9357	3.50901	Up	8.03714e-06	2.75479e-05	cDNA|photosystem II reaction center protein H, putative, expressed	GO:0009521;GO:0031224//intrinsic to membrane;GO:0009534//chloroplast thylakoid	GO:0043168	GO:0044237//cellular metabolic process;GO:0031647//regulation of protein stability	gi|109156614|ref|YP_654233.1|/2.72632e-36/photosystem II protein H [Oryza sativa Indica Group]
LOC_Os08g39240	4088	14	166	0.568322	6.47013	3.50901	Up	1.05271e-07	4.53462e-07	cDNA|OsWAK76 - OsWAK receptor-like cytoplasmic kinase OsWAK-RLCK, expressed	GO:0031410//cytoplasmic vesicle;GO:0031410//cytoplasmic vesicle	GO:0046872//metal ion binding;GO:0004672//protein kinase activity;GO:0032559//adenyl ribonucleotide binding;GO:0046872//metal ion binding;GO:0004672//protein kinase activity;GO:0032559//adenyl ribonucleotide binding	GO:0006464//protein modification process;GO:0006464//protein modification process	gi|115477138|ref|NP_001062165.1|/0/Os08g0501700 [Oryza sativa Japonica Group]
LOC_Os08g02350	8490	20	237	0.390931	4.44791	3.50814	Up	2.11824e-09	1.06346e-08	cDNA|expressed protein	-	-	-	gi|222639805|gb|EEE67937.1|/0/hypothetical protein OsJ_25824 [Oryza sativa Japonica Group]
LOC_Os03g43684	5210	37	437	1.17853	13.3647	3.50337	Up	1.18572e-13	1.00258e-12	cDNA|KIP1, putative, expressed	-	-	-	gi|108710002|gb|ABF97797.1|/0/expressed protein [Oryza sativa Japonica Group]
LOC_Os12g30540	4198	61	719	2.41138	27.2899	3.50044	Up	0	0	cDNA|ubiquitin carboxyl-terminal hydrolase, putative, expressed	-	GO:0016790//thiolester hydrolase activity	GO:0019941//modification-dependent protein catabolic process	gi|108862691|gb|ABA98280.2|/0/ubiquitin-specific protease 12, putative, expressed [Oryza sativa Japonica Group]
LOC_Os03g12160	7020	14	165	0.330955	3.74509	3.5003	Up	1.05271e-07	4.53023e-07	cDNA|leucine-rich repeat family protein, putative, expressed	GO:0031410//cytoplasmic vesicle;GO:0031410//cytoplasmic vesicle	GO:0004672//protein kinase activity;GO:0000166//nucleotide binding;GO:0004672//protein kinase activity;GO:0000166//nucleotide binding	GO:0009987//cellular process;GO:0009987//cellular process	gi|108706908|gb|ABF94703.1|/0/Leucine Rich Repeat family protein, expressed [Oryza sativa Japonica Group]
LOC_Os08g24946	3972	31	365	1.29518	14.642	3.49889	Up	1.73905e-12	1.17021e-11	cDNA|EDM2, putative, expressed	-	-	-	gi|222640382|gb|EEE68514.1|/0/hypothetical protein OsJ_26949 [Oryza sativa Japonica Group]
LOC_Os04g32850	1605	36	423	3.72224	41.9934	3.49592	Up	1.57652e-13	1.27449e-12	cDNA|basic proline-rich protein, putative, expressed	-	-	-	gi|222628796|gb|EEE60928.1|/1.20314e-38/hypothetical protein OsJ_14657 [Oryza sativa Japonica Group]
LOC_Os01g45880	5462	8	94	0.243061	2.74215	3.49592	Up	4.4468e-06	1.5741e-05	cDNA|retrotransposon protein, putative, unclassified, expressed	-	-	-	gi|28201555|gb|AAO34493.1|/0/putative helicase [Oryza sativa Japonica Group]
LOC_Os07g48910	1632	4	47	0.40674	4.58874	3.49592	Up	4.23088e-05	0.000131631	cDNA|retrotransposon protein, putative, unclassified, expressed	-	-	-	-
LOC_Os05g49230	2757	15	176	0.902884	10.1717	3.49387	Up	5.53058e-08	2.45646e-07	cDNA|ribosomal RNA large subunit methyltransferase J, putative, expressed	GO:0044424//intracellular part	GO:0005488//binding;GO:0008171//O-methyltransferase activity	GO:0000154//rRNA modification;GO:0006730//one-carbon metabolic process	gi|115465501|ref|NP_001056350.1|/0/Os05g0567400 [Oryza sativa Japonica Group]
LOC_Os08g42740	3273	26	305	1.31827	14.8481	3.49355	Up	4.08302e-11	2.41561e-10	cDNA|IBR domain containing protein, putative, expressed	GO:0043231//intracellular membrane-bounded organelle;GO:0043231//intracellular membrane-bounded organelle;GO:0043231//intracellular membrane-bounded organelle;GO:0043231//intracellular membrane-bounded organelle;GO:0043231//intracellular membrane-bounded organelle;GO:0043231//intracellular membrane-bounded organelle	GO:0046914//transition metal ion binding;GO:0046914//transition metal ion binding;GO:0046914//transition metal ion binding;GO:0046914//transition metal ion binding;GO:0046914//transition metal ion binding;GO:0046914//transition metal ion binding	GO:0032446//protein modification by small protein conjugation;GO:0032446//protein modification by small protein conjugation;GO:0032446//protein modification by small protein conjugation;GO:0032446//protein modification by small protein conjugation;GO:0032446//protein modification by small protein conjugation;GO:0032446//protein modification by small protein conjugation	gi|115477573|ref|NP_001062382.1|/0/Os08g0540300 [Oryza sativa Japonica Group]
LOC_Os05g51550	2700	7	82	0.430241	4.83911	3.49153	Up	8.03714e-06	2.75976e-05	cDNA|DNA binding protein, putative, expressed	GO:0043231//intracellular membrane-bounded organelle	-	-	gi|222632773|gb|EEE64905.1|/0/hypothetical protein OsJ_19765 [Oryza sativa Japonica Group]
LOC_Os01g14810	2856	17	199	0.987798	11.1022	3.49049	Up	1.511e-08	7.05275e-08	cDNA|5-nucleotidase domain-containing protein, putative, expressed	GO:0043231//intracellular membrane-bounded organelle;GO:0043231//intracellular membrane-bounded organelle;GO:0043231//intracellular membrane-bounded organelle	GO:0008252//nucleotidase activity;GO:0043169//cation binding;GO:0008252//nucleotidase activity;GO:0043169//cation binding;GO:0008252//nucleotidase activity;GO:0043169//cation binding	-	gi|218187894|gb|EEC70321.1|/0/hypothetical protein OsI_01190 [Oryza sativa Indica Group]
LOC_Os05g39310	1818	3	35	0.273845	3.06754	3.48565	Up	6.9253e-05	0.000208274	cDNA|thiamine pyrophosphate enzyme, C-terminal TPP binding domain containing protein, expressed	GO:0043231//intracellular membrane-bounded organelle	GO:0046872//metal ion binding;GO:0016831//carboxy-lyase activity;GO:0019842//vitamin binding	GO:0050896//response to stimulus	gi|115464407|ref|NP_001055803.1|/0/Os05g0469600 [Oryza sativa Japonica Group]
LOC_Os01g71620	5247	12	140	0.379531	4.25141	3.48565	Up	3.7641e-07	1.52056e-06	cDNA|expressed protein	GO:0016020//membrane;GO:0043231//intracellular membrane-bounded organelle;GO:0043234//protein complex	GO:0005488//binding	GO:0051125//regulation of actin nucleation;GO:0007155//cell adhesion;GO:0000904//cell morphogenesis involved in differentiation	gi|115442177|ref|NP_001045368.1|/2.73914e-67/Os01g0944000 [Oryza sativa Japonica Group]
LOC_Os09g12270	1757	6	70	0.566705	6.34807	3.48565	Up	1.4302e-05	4.74141e-05	cDNA|peptidyl-prolyl cis-trans isomerase, FKBP-type, putative, expressed	-	GO:0005488//binding	-	gi|218201860|gb|EEC84287.1|/0/hypothetical protein OsI_30760 [Oryza sativa Indica Group]
LOC_Os06g07490	3149	5	58	0.263496	2.93475	3.47738	Up	2.4938e-05	8.0021e-05	cDNA|HIRAN domain containing protein, putative, expressed	GO:0043231//intracellular membrane-bounded organelle	GO:0003676//nucleic acid binding;GO:0016787//hydrolase activity	-	gi|115466676|ref|NP_001056937.1|/0/Os06g0171800 [Oryza sativa Japonica Group]
LOC_Os12g36400	873	11	127	2.09101	23.1796	3.47058	Up	7.0599e-07	2.7528e-06	cDNA|transposon protein, putative, Pong sub-class, expressed	-	-	-	gi|77556103|gb|ABA98899.1|/1.04794e-132/transposon protein, putative, Pong sub-class, expressed [Oryza sativa Japonica Group]
LOC_Os06g48250	1937	4	46	0.342695	3.78394	3.46489	Up	4.2309e-05	0.000131601	cDNA|ATPase, putative, expressed	-	GO:0016462//pyrophosphatase activity;GO:0032559//adenyl ribonucleotide binding	GO:0009987//cellular process	gi|115469728|ref|NP_001058463.1|/0/Os06g0697600 [Oryza sativa Japonica Group]
LOC_Os06g41710	3305	4	46	0.200847	2.2177	3.46489	Up	4.2309e-05	0.000131616	cDNA|CW-type Zinc Finger, putative, expressed	-	GO:0005488//binding	-	gi|115468994|ref|NP_001058096.1|/0/Os06g0622000 [Oryza sativa Japonica Group]
LOC_Os08g09300	1134	2	23	0.292681	3.2317	3.46489	Up	0.000127428	0.000368813	cDNA|expressed protein	-	-	-	gi|297726105|ref|NP_001175416.1|/4.43213e-63/Os08g0192200 [Oryza sativa Japonica Group]
LOC_Os04g49860	3864	2	23	0.0858955	0.948432	3.46489	Up	0.000127428	0.000368933	cDNA|DNA2 - Putative DNA replication helicase 2 protein, expressed	-	GO:0003676//nucleic acid binding;GO:0003678//DNA helicase activity;GO:0032559//adenyl ribonucleotide binding	GO:0006259//DNA metabolic process	gi|297603268|ref|NP_001053694.2|/0/Os04g0588200 [Oryza sativa Japonica Group]
LOC_Os11g02389	799	2	23	0.415394	4.58666	3.46489	Up	0.000127428	0.000368892	cDNA|protease inhibitor/seed storage/LTP family, putative, expressed	GO:0031410//cytoplasmic vesicle	-	-	gi|108863933|gb|ABA91221.2|/6.04223e-28/Nonspecific lipid-transfer protein 1 precursor, putative, expressed [Oryza sativa Japonica Group]
LOC_Os02g33320	3164	8	92	0.419596	4.63305	3.46489	Up	4.4468e-06	1.57098e-05	cDNA|RNA recognition motif containing protein, putative, expressed	GO:0043231//intracellular membrane-bounded organelle;GO:0043231//intracellular membrane-bounded organelle;GO:0043231//intracellular membrane-bounded organelle	-	-	gi|115446527|ref|NP_001047043.1|/0/Os02g0536400 [Oryza sativa Japonica Group]
LOC_Os03g42810	1341	2	23	0.247502	2.73284	3.46489	Up	0.000127428	0.000368852	cDNA|endonuclease/exonuclease/phosphatase family domain containing protein, expressed	-	GO:0004518//nuclease activity;GO:0034594//phosphatidylinositol trisphosphate phosphatase activity;GO:0034593;GO:0004518//nuclease activity;GO:0034594//phosphatidylinositol trisphosphate phosphatase activity;GO:0034593	GO:0046488//phosphatidylinositol metabolic process;GO:0009725//response to hormone stimulus;GO:0046488//phosphatidylinositol metabolic process;GO:0009725//response to hormone stimulus	gi|57164482|gb|AAW34241.1|/0/putative inositol polyphosphate 5-phosphatase [Oryza sativa Japonica Group]
LOC_Os03g28140	5457	6	69	0.182463	2.0147	3.46489	Up	1.4302e-05	4.74494e-05	cDNA|1-phosphatidylinositol-4-phosphate 5-kinase/ zinc ion binding protein, putative, expressed	-	GO:0046914//transition metal ion binding;GO:0001727//lipid kinase activity;GO:0032559//adenyl ribonucleotide binding	GO:0046488//phosphatidylinositol metabolic process;GO:0019538//protein metabolic process	gi|30017504|gb|AAP12926.1|/0/putative phosphatidylinositol 3,5-kinase [Oryza sativa Japonica Group]
LOC_Os04g31040	1977	4	46	0.335761	3.70738	3.46489	Up	4.2309e-05	0.000131585	cDNA|violaxanthin de-epoxidase, putative, expressed	GO:0009534//chloroplast thylakoid;GO:0009523//photosystem II;GO:0009534//chloroplast thylakoid;GO:0009523//photosystem II	GO:0005488//binding;GO:0016491//oxidoreductase activity;GO:0005488//binding;GO:0016491//oxidoreductase activity	GO:0006778//porphyrin metabolic process;GO:0032787//monocarboxylic acid metabolic process;GO:0016116//carotenoid metabolic process;GO:0006950//response to stress;GO:0006778//porphyrin metabolic process;GO:0032787//monocarboxylic acid metabolic process;GO:0016116//carotenoid metabolic process;GO:0006950//response to stress	gi|115457984|ref|NP_001052592.1|/0/Os04g0379700 [Oryza sativa Japonica Group]
LOC_Os08g12830	1932	21	241	1.80381	19.8758	3.4619	Up	1.09683e-09	5.6742e-09	cDNA|cytidylyltransferase domain containing protein, expressed	GO:0031410//cytoplasmic vesicle	GO:0003824//catalytic activity;GO:0003824//catalytic activity	-	gi|38637176|dbj|BAD03428.1|/0/putative phosphoethanolamine cytidylyltransferase [Oryza sativa Japonica Group]
LOC_Os05g49970	2588	14	198	1.10792	12.1904	3.45982	Up	1.05271e-07	4.53096e-07	cDNA|translation initiation factor IF-2, chloroplast precursor, putative, expressed	GO:0044464//cell part;GO:0044464//cell part;GO:0009536//plastid	GO:0017111//nucleoside-triphosphatase activity;GO:0008135//translation factor activity, nucleic acid binding;GO:0032561//guanyl ribonucleotide binding;GO:0005488//binding;GO:0017111//nucleoside-triphosphatase activity;GO:0008135//translation factor activity, nucleic acid binding;GO:0032561//guanyl ribonucleotide binding	GO:0006412//translation;GO:0009207;GO:0044238//primary metabolic process;GO:0044237//cellular metabolic process;GO:0006412//translation;GO:0009207	gi|50080257|gb|AAT69592.1|/0/'putative translation initiation factor IF-2, PF04760' [Oryza sativa Japonica Group]
LOC_Os05g50660	4022	9	103	0.371345	4.08048	3.4579	Up	2.43034e-06	8.88705e-06	cDNA|PX domain containing protein, putative, expressed	-	GO:0005488//binding	GO:0009987//cellular process	gi|222632707|gb|EEE64839.1|/0/hypothetical protein OsJ_19696 [Oryza sativa Japonica Group]
LOC_Os06g29630	2198	7	80	0.528503	5.79933	3.4559	Up	8.03714e-06	2.75656e-05	cDNA|transposon protein, putative, unclassified, expressed	GO:0043231//intracellular membrane-bounded organelle	-	-	gi|31430915|gb|AAP52767.1|/0/hAT family dimerisation domain containing protein, expressed [Oryza sativa Japonica Group]
LOC_Os03g46710	3429	12	137	0.580753	6.36603	3.4544	Up	3.7641e-07	1.51804e-06	cDNA|expressed protein	-	GO:0046914//transition metal ion binding	-	gi|31126731|gb|AAP44653.1|/0/unknown protein [Oryza sativa Japonica Group]
LOC_Os01g62390	1678	12	137	1.18677	13.009	3.4544	Up	3.7641e-07	1.5185e-06	cDNA|growth regulator related protein, putative, expressed	-	-	-	gi|218189343|gb|EEC71770.1|/0/hypothetical protein OsI_04380 [Oryza sativa Indica Group]
LOC_Os07g37560	4235	46	525	1.80253	19.7525	3.45394	Up	4.84058e-14	4.6631e-13	cDNA|myosin-Vb, putative, expressed	GO:0043231//intracellular membrane-bounded organelle;GO:0044444//cytoplasmic part;GO:0016020//membrane;GO:0015629//actin cytoskeleton;GO:0043231//intracellular membrane-bounded organelle;GO:0015629//actin cytoskeleton;GO:0043231//intracellular membrane-bounded organelle;GO:0015629//actin cytoskeleton	GO:0008092//cytoskeletal protein binding;GO:0017111//nucleoside-triphosphatase activity;GO:0032559//adenyl ribonucleotide binding;GO:0008092//cytoskeletal protein binding;GO:0017111//nucleoside-triphosphatase activity;GO:0032559//adenyl ribonucleotide binding;GO:0008092//cytoskeletal protein binding;GO:0017111//nucleoside-triphosphatase activity;GO:0032559//adenyl ribonucleotide binding	GO:0030029//actin filament-based process	gi|115472787|ref|NP_001059992.1|/0/Os07g0562800 [Oryza sativa Japonica Group]
LOC_Os08g40530	2804	67	763	3.96528	43.3573	3.45078	Up	0	0	cDNA|calcium-transporting ATPase 9, plasma membrane-type, putative, expressed	GO:0031224//intrinsic to membrane;GO:0031224//intrinsic to membrane	GO:0046914//transition metal ion binding;GO:0046873//metal ion transmembrane transporter activity;GO:0019829//cation-transporting ATPase activity;GO:0005515//protein binding;GO:0032559//adenyl ribonucleotide binding;GO:0046914//transition metal ion binding;GO:0046873//metal ion transmembrane transporter activity;GO:0019829//cation-transporting ATPase activity;GO:0005515//protein binding;GO:003255…	GO:0051707//response to other organism;GO:0009206;GO:0006816//calcium ion transport;GO:0051707//response to other organism;GO:0009206;GO:0006816//calcium ion transport	gi|222640863|gb|EEE68995.1|/0/hypothetical protein OsJ_27935 [Oryza sativa Japonica Group]
LOC_Os10g19860	3301	21	239	1.05573	11.5363	3.44988	Up	1.09683e-09	5.6753e-09	cDNA|XI-I, putative, expressed	GO:0043231//intracellular membrane-bounded organelle;GO:0015629//actin cytoskeleton	GO:0017111//nucleoside-triphosphatase activity;GO:0032559//adenyl ribonucleotide binding	GO:0030029//actin filament-based process	gi|15451591|gb|AAK98715.1|AC090483_5/0/Putative myosin heavy chain [Oryza sativa Japonica Group]
LOC_Os07g48960	3461	16	182	0.767177	8.37887	3.44912	Up	2.89522e-08	1.31728e-07	cDNA|OsLonP3 - Putative Lon protease homologue, expressed	GO:0044429//mitochondrial part;GO:0009536//plastid	GO:0004175//endopeptidase activity;GO:0003676//nucleic acid binding;GO:0042623//ATPase activity, coupled;GO:0032559//adenyl ribonucleotide binding	GO:0019538//protein metabolic process	gi|297725961|ref|NP_001175344.1|/0/Os07g0689300 [Oryza sativa Japonica Group]
LOC_Os10g27170	2616	8	91	0.507493	5.54267	3.44912	Up	4.4468e-06	1.5716e-05	cDNA|calmodulin-binding protein, putative, expressed	-	-	-	gi|115481978|ref|NP_001064582.1|/0/Os10g0411500 [Oryza sativa Japonica Group]
LOC_Os07g29224	3066	19	216	1.02839	11.2253	3.44829	Up	4.08534e-09	2.00504e-08	cDNA|expressed protein	-	GO:0016740//transferase activity	-	gi|115472041|ref|NP_001059619.1|/7.196e-41/Os07g0474700 [Oryza sativa Japonica Group]
LOC_Os03g10780	4705	3	34	0.105813	1.15142	3.44383	Up	6.931e-05	0.000208422	cDNA|flap endonuclease, putative, expressed	-	GO:0005488//binding;GO:0004518//nuclease activity	GO:0009628//response to abiotic stimulus;GO:0006281//DNA repair	gi|108706747|gb|ABF94542.1|/0/XPG I-region family protein, expressed [Oryza sativa Japonica Group]
LOC_Os12g41962	2828	15	170	0.880216	9.57823	3.44383	Up	5.53058e-08	2.44588e-07	cDNA|nucleolar protein NOP5, putative, expressed	-	-	-	gi|115489560|ref|NP_001067267.1|/1.41491e-69/Os12g0614000 [Oryza sativa Japonica Group]
LOC_Os12g42610	1646	9	102	0.907382	9.87384	3.44383	Up	2.43034e-06	8.87247e-06	cDNA|YABBY domain containing protein, putative, expressed	-	GO:0003676//nucleic acid binding	-	gi|115489624|ref|NP_001067299.1|/2.78489e-115/Os12g0621100 [Oryza sativa Japonica Group]
LOC_Os06g13030	4502	21	238	0.77409	8.42339	3.44383	Up	1.09683e-09	5.68191e-09	cDNA|OsLIM - LIM domain protein, putative actin-binding protein and transcription factor, expressed	-	-	-	gi|115467298|ref|NP_001057248.1|/0/Os06g0237300 [Oryza sativa Japonica Group]
LOC_Os08g21541	4751	3	34	0.104789	1.14027	3.44383	Up	6.931e-05	0.000208398	cDNA|expressed protein	-	-	-	gi|115475814|ref|NP_001061503.1|/1.27206e-55/Os08g0307000 [Oryza sativa Japonica Group]
LOC_Os10g25200	4170	20	226	0.795924	8.63551	3.43958	Up	2.11824e-09	1.06366e-08	cDNA|expressed protein	-	-	-	gi|31431841|gb|AAP53560.1|/0/expressed protein [Oryza sativa Japonica Group]
LOC_Os12g38970	2406	11	124	0.758708	8.21186	3.43609	Up	7.0599e-07	2.75441e-06	cDNA|VIP4, putative, expressed	GO:0044444//cytoplasmic part	-	GO:0009409//response to cold	gi|115489280|ref|NP_001067127.1|/0/Os12g0579000 [Oryza sativa Japonica Group]
LOC_Os10g24940	5451	4	45	0.121776	1.31538	3.43318	Up	4.23096e-05	0.000131541	cDNA|expressed protein	-	-	-	gi|28201555|gb|AAO34493.1|/0/putative helicase [Oryza sativa Japonica Group]
LOC_Os01g61150	2126	8	90	0.624459	6.7452	3.43318	Up	4.4468e-06	1.57389e-05	cDNA|phox domain-containing protein, putative, expressed	GO:0005771//multivesicular body	GO:0005543//phospholipid binding;GO:0046983//protein dimerization activity	GO:0019538//protein metabolic process;GO:0006810//transport;GO:0009791//post-embryonic development;GO:0009987//cellular process	gi|297597892|ref|NP_001044678.2|/0/Os01g0827200 [Oryza sativa Japonica Group]
LOC_Os12g09670	1370	4	45	0.484526	5.23369	3.43318	Up	4.23096e-05	0.000131572	cDNA|expressed protein	-	-	-	gi|77553868|gb|ABA96664.1|/0/expressed protein [Oryza sativa Japonica Group]
LOC_Os12g29350	5995	4	45	0.110726	1.19602	3.43318	Up	4.23096e-05	0.000131556	cDNA|ATP binding protein, putative, expressed	-	-	-	gi|77555433|gb|ABA98229.1|/0/expressed protein [Oryza sativa Japonica Group]
LOC_Os11g34270	3992	129	1450	5.36261	57.8753	3.43194	Up	0	0	cDNA|ubiquitin carboxyl-terminal hydrolase domain containing protein, expressed	-	-	-	gi|269914813|gb|ACZ52154.1|/0/topoisomerase 6 subunit A-like protein [Oryza sativa Japonica Group]
LOC_Os09g19954	2145	29	325	2.24361	24.1419	3.42764	Up	5.92016e-12	3.74485e-11	cDNA|ribosomal protein, putative, expressed	GO:0030529//ribonucleoprotein complex;GO:0009536//plastid	GO:0003723//RNA binding;GO:0005198//structural molecule activity	GO:0010467//gene expression	gi|114812068|ref|YP_654241.2|/1.38084e-72/ribosomal protein L16 [Oryza sativa Indica Group]
LOC_Os03g06720	2983	5	56	0.27816	2.99123	3.42676	Up	2.4938e-05	7.98962e-05	cDNA|expressed protein	GO:0009536//plastid	-	-	gi|218192143|gb|EEC74570.1|/0/hypothetical protein OsI_10131 [Oryza sativa Indica Group]
LOC_Os01g60040	6623	105	1174	2.63095	28.2442	3.4243	Up	0	0	cDNA|HEAT repeat family protein, putative, expressed	GO:0015630//microtubule cytoskeleton;GO:0044444//cytoplasmic part;GO:0015630//microtubule cytoskeleton;GO:0044444//cytoplasmic part	GO:0015631//tubulin binding;GO:0015631//tubulin binding	GO:0000919//cell plate assembly;GO:0000919//cell plate assembly	gi|115440677|ref|NP_001044618.1|/0/Os01g0816400 [Oryza sativa Japonica Group]
LOC_Os04g31971	1836	6	67	0.54232	5.81457	3.42246	Up	1.4302e-05	4.73142e-05	cDNA|expressed protein	GO:0043231//intracellular membrane-bounded organelle	-	-	gi|115439453|ref|NP_001044006.1|/3.22189e-12/Os01g0704400 [Oryza sativa Japonica Group]
LOC_Os10g33140	1810	8	89	0.733481	7.83479	3.41706	Up	4.4468e-06	1.56766e-05	cDNA|hcrVf2 protein, putative, expressed	GO:0031410//cytoplasmic vesicle	-	-	gi|115482454|ref|NP_001064820.1|/0/Os10g0469700 [Oryza sativa Japonica Group]
LOC_Os10g08570	2570	8	89	0.516576	5.51788	3.41706	Up	4.4468e-06	1.57264e-05	cDNA|RNA recognition motif family protein, expressed	-	-	-	gi|31430385|gb|AAP52302.1|/0/RNA recognition motif family protein, expressed [Oryza sativa Japonica Group]
LOC_Os04g56630	3323	15	166	0.749098	7.95964	3.40948	Up	5.53058e-08	2.44831e-07	cDNA|transposon protein, putative, unclassified, expressed	-	-	-	gi|222629713|gb|EEE61845.1|/0/hypothetical protein OsJ_16503 [Oryza sativa Japonica Group]
LOC_Os11g16290	3014	21	232	1.15625	12.2648	3.40699	Up	1.09683e-09	5.68301e-09	cDNA|NIN, putative, expressed	-	-	-	gi|108864209|gb|ABG22437.1|/3.31438e-162/RWP-RK domain containing protein, expressed [Oryza sativa Japonica Group]
LOC_Os03g01580	3882	23	253	0.983218	10.3844	3.40076	Up	2.93464e-10	1.60791e-09	cDNA|expressed protein	GO:0043231//intracellular membrane-bounded organelle;GO:0043231//intracellular membrane-bounded organelle	-	-	gi|115450165|ref|NP_001048683.1|/0/Os03g0106200 [Oryza sativa Japonica Group]
LOC_Os12g09120	2601	22	242	1.40365	14.8249	3.40076	Up	5.67472e-10	3.0278e-09	cDNA|mRNA-capping enzyme, putative, expressed	GO:0043231//intracellular membrane-bounded organelle	GO:0008192;GO:0019204//nucleotide phosphatase activity;GO:0004721//phosphoprotein phosphatase activity	GO:0006259//DNA metabolic process;GO:0006796//phosphate metabolic process;GO:0006397//mRNA processing;GO:0006464//protein modification process	gi|115487716|ref|NP_001066345.1|/0/Os12g0193200 [Oryza sativa Japonica Group]
LOC_Os05g30500	809	6	66	1.23078	12.999	3.40076	Up	1.4302e-05	4.73846e-05	cDNA|expressed protein	-	-	-	gi|297604391|ref|NP_001055341.2|/6.60261e-22/Os05g0368000 [Oryza sativa Japonica Group]
LOC_Os09g14614	1703	2	22	0.194891	2.05837	3.40076	Up	0.000140783	0.000405094	cDNA|serine/arginine repetitive matrix protein 1, putative, expressed	GO:0043231//intracellular membrane-bounded organelle;GO:0043231//intracellular membrane-bounded organelle	-	-	gi|115478500|ref|NP_001062845.1|/3.36896e-71/Os09g0315200 [Oryza sativa Japonica Group]
LOC_Os06g35165	1235	3	33	0.403118	4.25758	3.40076	Up	6.94134e-05	0.000208615	cDNA|expressed protein	-	-	-	gi|53792548|dbj|BAD53537.1|/7.20706e-46/hypothetical protein [Oryza sativa Japonica Group]
LOC_Os03g62388	1995	2	22	0.166366	1.7571	3.40076	Up	0.000140783	0.000405226	cDNA|expressed protein	-	-	-	gi|108712009|gb|ABF99804.1|/0/hypothetical protein LOC_Os03g62388 [Oryza sativa Japonica Group]
LOC_Os09g39940	871	2	22	0.381056	4.02458	3.40076	Up	0.000140783	0.000405138	cDNA|plastocyanin-like domain containing protein, putative, expressed	GO:0031410//cytoplasmic vesicle	GO:0046914//transition metal ion binding	-	gi|52550771|gb|AAU84431.1|/1.81712e-69/blue copper-binding protein [Oryza sativa Japonica Group]
LOC_Os01g48180	5142	7	77	0.225914	2.38602	3.40076	Up	8.03714e-06	2.75232e-05	cDNA|DDT domain containing protein, putative, expressed	-	-	-	gi|218188822|gb|EEC71249.1|/0/hypothetical protein OsI_03220 [Oryza sativa Indica Group]
LOC_Os08g09270	2076	10	110	0.799374	8.44269	3.40076	Up	1.31522e-06	4.96161e-06	cDNA|pentatricopeptide, putative, expressed	GO:0043231//intracellular membrane-bounded organelle	-	-	gi|115475155|ref|NP_001061174.1|/0/Os08g0191900 [Oryza sativa Japonica Group]
LOC_Os07g10350	3072	9	99	0.486182	5.13487	3.40076	Up	2.43034e-06	8.89193e-06	cDNA|S1 RNA binding domain containing protein, expressed	GO:0043231//intracellular membrane-bounded organelle	-	GO:0006396//RNA processing	gi|33235571|dbj|BAC79783.2|/0/putative pre-rRNA processing protein RRP5 [Oryza sativa Japonica Group]
LOC_Os04g41229	1817	2	22	0.182664	1.92923	3.40076	Up	0.000140783	0.000405051	cDNA|helix-loop-helix DNA-binding domain containing protein, expressed	GO:0043231//intracellular membrane-bounded organelle;GO:0043231//intracellular membrane-bounded organelle	-	-	gi|115459116|ref|NP_001053158.1|/5.37124e-156/Os04g0489600 [Oryza sativa Japonica Group]
LOC_Os06g12120	2636	4	44	0.251821	2.65964	3.40076	Up	4.23104e-05	0.000131528	cDNA|BRASSINOSTEROID INSENSITIVE 1-associated receptor kinase 1 precursor, putative, expressed	GO:0043231//intracellular membrane-bounded organelle;GO:0031410//cytoplasmic vesicle	GO:0004672//protein kinase activity	-	gi|115467194|ref|NP_001057196.1|/0/Os06g0225300 [Oryza sativa Japonica Group]
LOC_Os12g30520	2874	2	22	0.115484	1.2197	3.40076	Up	0.000140783	0.000405182	cDNA|pumilio-family RNA binding repeat containing protein, expressed	-	GO:0003676//nucleic acid binding	-	gi|115488610|ref|NP_001066792.1|/0/Os12g0488900 [Oryza sativa Japonica Group]
LOC_Os01g16110	3440	27	296	1.30252	13.7104	3.39589	Up	2.12574e-11	1.29259e-10	cDNA|la domain containing protein, putative, expressed	GO:0044424//intracellular part;GO:0044424//intracellular part	-	-	gi|222618160|gb|EEE54292.1|/0/hypothetical protein OsJ_01217 [Oryza sativa Japonica Group]
LOC_Os12g16200	1612	17	186	1.75009	18.385	3.39302	Up	1.511e-08	7.05645e-08	cDNA|glutathione synthetase, chloroplast precursor, putative, expressed	GO:0043231//intracellular membrane-bounded organelle	GO:0016881//acid-amino acid ligase activity;GO:0032559//adenyl ribonucleotide binding	GO:0006749//glutathione metabolic process	gi|169244401|gb|ACA50474.1|/0/glutathione synthase [Oryza sativa Japonica Group]
LOC_Os01g67370	2318	13	142	0.930695	9.76092	3.39064	Up	1.99545e-07	8.28406e-07	cDNA|expressed protein	-	-	-	gi|115441643|ref|NP_001045101.1|/1.0911e-127/Os01g0899500 [Oryza sativa Japonica Group]
LOC_Os05g10754	1787	12	131	1.11438	11.6805	3.38979	Up	3.7641e-07	1.51643e-06	cDNA|expressed protein	GO:0043231//intracellular membrane-bounded organelle	-	-	gi|115462533|ref|NP_001054866.1|/3.77712e-48/Os05g0196400 [Oryza sativa Japonica Group]
LOC_Os04g39240	2644	23	251	1.44359	15.1261	3.38931	Up	2.93464e-10	1.61155e-09	cDNA|expressed protein	-	-	-	gi|115458870|ref|NP_001053035.1|/0/Os04g0467100 [Oryza sativa Japonica Group]
LOC_Os08g07774	4109	11	120	0.444257	4.6533	3.38879	Up	7.0599e-07	2.75764e-06	cDNA|disease resistance protein RPM1, putative, expressed	GO:0031224//intrinsic to membrane;GO:0031410//cytoplasmic vesicle	GO:0004871//signal transducer activity;GO:0016491//oxidoreductase activity;GO:0004672//protein kinase activity;GO:0032559//adenyl ribonucleotide binding	GO:0006464//protein modification process	gi|125560322|gb|EAZ05770.1|/0/hypothetical protein OsI_28004 [Oryza sativa Indica Group]
LOC_Os11g36070	2767	43	469	2.57891	27.0072	3.38851	Up	9.57012e-14	8.34307e-13	cDNA|expressed protein	GO:0043231//intracellular membrane-bounded organelle;GO:0043231//intracellular membrane-bounded organelle;GO:0043231//intracellular membrane-bounded organelle;GO:0043231//intracellular membrane-bounded organelle;GO:0043231//intracellular membrane-bounded organelle;GO:0043231//intracellular membrane-bounded organelle	-	-	gi|297728499|ref|NP_001176613.1|/0/Os11g0568700 [Oryza sativa Japonica Group]
LOC_Os05g41100	2292	10	109	0.72404	7.57753	3.38759	Up	1.31522e-06	4.95042e-06	cDNA|protein kri1, putative, expressed	-	-	-	gi|115464593|ref|NP_001055896.1|/0/Os05g0490000 [Oryza sativa Japonica Group]
LOC_Os12g24050	4863	15	163	0.511876	5.34071	3.38317	Up	5.53058e-08	2.45238e-07	cDNA|retrotransposon protein, putative, unclassified, expressed	-	-	-	gi|77555174|gb|ABA97970.1|/0/retrotransposon protein, putative, unclassified, expressed [Oryza sativa Japonica Group]
LOC_Os12g36210	566	42	456	12.3143	128.37	3.3819	Up	8.26006e-14	7.46173e-13	cDNA|inhibitor I family protein, putative, expressed	-	GO:0004866//endopeptidase inhibitor activity	GO:0006950//response to stress	gi|297729273|ref|NP_001177000.1|/8.14627e-37/Os12g0548450 [Oryza sativa Japonica Group]
LOC_Os11g12050	3763	7	76	0.308703	3.21807	3.3819	Up	8.03714e-06	2.75267e-05	cDNA|NBS-LRR type disease resistance protein, putative, expressed	GO:0031410//cytoplasmic vesicle;GO:0031410//cytoplasmic vesicle	GO:0032559//adenyl ribonucleotide binding;GO:0032559//adenyl ribonucleotide binding	GO:0012501//programmed cell death;GO:0006950//response to stress;GO:0012501//programmed cell death;GO:0006950//response to stress	gi|115484811|ref|NP_001067549.1|/0/Os11g0227800 [Oryza sativa Japonica Group]
LOC_Os04g34170	1799	273	2958	25.1831	261.989	3.37898	Up	4.79616e-14	4.67088e-13	cDNA|retrotransposon protein, putative, unclassified, expressed	-	-	-	-
LOC_Os05g11428	2790	6	65	0.356882	3.71214	3.37873	Up	1.4302e-05	4.74317e-05	cDNA|expressed protein	GO:0043231//intracellular membrane-bounded organelle	-	-	gi|115462581|ref|NP_001054890.1|/0/Os05g0203900 [Oryza sativa Japonica Group]
LOC_Os08g19140	2279	12	130	0.873805	9.08897	3.37873	Up	3.7641e-07	1.51964e-06	cDNA|adenylate kinase family protein, putative, expressed	GO:0009526//plastid envelope;GO:0009534//chloroplast thylakoid	GO:0016776//phosphotransferase activity, phosphate group as acceptor;GO:0019205//nucleobase, nucleoside, nucleotide kinase activity;GO:0032559//adenyl ribonucleotide binding	GO:0006796//phosphate metabolic process;GO:0009117//nucleotide metabolic process	gi|297608344|ref|NP_001061454.2|/0/Os08g0288200 [Oryza sativa Japonica Group]
LOC_Os04g15840	1189	5	54	0.697856	7.23648	3.37429	Up	2.4938e-05	7.99922e-05	cDNA|expansin precursor, putative, expressed	GO:0031410//cytoplasmic vesicle	-	GO:0007047//cellular cell wall organization	gi|115457378|ref|NP_001052289.1|/4.006e-147/Os04g0228400 [Oryza sativa Japonica Group]
LOC_Os02g44550	3882	17	183	0.726726	7.51123	3.36957	Up	1.511e-08	7.06758e-08	cDNA|NADP-dependent malic enzyme, putative, expressed	GO:0044444//cytoplasmic part	GO:0043169//cation binding;GO:0004470//malic enzyme activity;GO:0016651//oxidoreductase activity, acting on NADH or NADPH;GO:0000166//nucleotide binding	GO:0043648//dicarboxylic acid metabolic process;GO:0051259//protein oligomerization	gi|125583174|gb|EAZ24105.1|/1.11493e-102/hypothetical protein OsJ_07844 [Oryza sativa Japonica Group]
LOC_Os10g11870	4845	8	86	0.274015	2.82827	3.36759	Up	4.4468e-06	1.56828e-05	cDNA|transposon protein, putative, CACTA, En/Spm sub-class, expressed	-	-	-	gi|108862557|gb|ABA97584.2|/0/transposon protein, putative, CACTA, En/Spm sub-class, expressed [Oryza sativa Japonica Group]
LOC_Os02g02120	2858	4	43	0.23226	2.3973	3.36759	Up	4.2312e-05	0.000131518	cDNA|OsWAK11 - OsWAK receptor-like protein kinase, expressed	-	GO:0046872//metal ion binding;GO:0004672//protein kinase activity;GO:0032559//adenyl ribonucleotide binding	GO:0006464//protein modification process	gi|115443749|ref|NP_001045654.1|/0/Os02g0111600 [Oryza sativa Japonica Group]
LOC_Os01g67054	1894	47	504	4.11809	42.4	3.36402	Up	0	0	cDNA|calreticulin precursor protein, putative, expressed	GO:0043231//intracellular membrane-bounded organelle;GO:0043231//intracellular membrane-bounded organelle;GO:0043231//intracellular membrane-bounded organelle	GO:0046872//metal ion binding;GO:0005515//protein binding;GO:0046872//metal ion binding;GO:0005515//protein binding;GO:0046872//metal ion binding;GO:0005515//protein binding	GO:0044267//cellular protein metabolic process;GO:0044267//cellular protein metabolic process;GO:0044267//cellular protein metabolic process	gi|125572957|gb|EAZ14472.1|/0/hypothetical protein OsJ_04395 [Oryza sativa Japonica Group]
LOC_Os03g01200	3239	14	150	0.71729	7.37897	3.36279	Up	1.05271e-07	4.52367e-07	cDNA|SNF2 family N-terminal domain containing protein, expressed	-	GO:0017111//nucleoside-triphosphatase activity;GO:0003676//nucleic acid binding;GO:0032559//adenyl ribonucleotide binding	-	gi|115450111|ref|NP_001048656.1|/0/Os03g0101700 [Oryza sativa Japonica Group]
LOC_Os01g06270	1903	13	139	1.13366	11.6384	3.35983	Up	1.99545e-07	8.28148e-07	cDNA|expressed protein	GO:0043231//intracellular membrane-bounded organelle;GO:0043231//intracellular membrane-bounded organelle	-	-	gi|222617766|gb|EEE53898.1|/0/hypothetical protein OsJ_00432 [Oryza sativa Japonica Group]
LOC_Os04g43220	4011	19	203	0.786101	8.06416	3.35874	Up	4.08534e-09	2.00062e-08	cDNA|zinc finger, C3HC4 type domain containing protein, expressed	-	GO:0046872//metal ion binding;GO:0046872//metal ion binding;GO:0046872//metal ion binding;GO:0046872//metal ion binding	-	gi|115459386|ref|NP_001053293.1|/0/Os04g0511600 [Oryza sativa Japonica Group]
LOC_Os04g14510	3625	25	267	1.14448	11.736	3.35817	Up	7.86254e-11	4.538e-10	cDNA|expressed protein	GO:0043231//intracellular membrane-bounded organelle;GO:0043231//intracellular membrane-bounded organelle	GO:0046914//transition metal ion binding;GO:0046914//transition metal ion binding	-	gi|38605788|emb|CAD39984.3|/0/OSJNBb0045P24.2 [Oryza sativa Japonica Group]
LOC_Os02g38840	2278	45	480	3.27821	33.574	3.35637	Up	0	0	cDNA|glucose-6-phosphate 1-dehydrogenase, cytoplasmic isoform, putative, expressed	GO:0043231//intracellular membrane-bounded organelle;GO:0043231//intracellular membrane-bounded organelle	GO:0016616//oxidoreductase activity, acting on the CH-OH group of donors, NAD or NADP as acceptor;GO:0000166//nucleotide binding;GO:0016616//oxidoreductase activity, acting on the CH-OH group of donors, NAD or NADP as acceptor;GO:0000166//nucleotide binding	GO:0019318//hexose metabolic process;GO:0019318//hexose metabolic process	gi|115447131|ref|NP_001047345.1|/0/Os02g0600400 [Oryza sativa Japonica Group]
LOC_Os05g47650	1613	3	32	0.308649	3.16105	3.35637	Up	6.95992e-05	0.000209127	cDNA|B3 DNA binding domain containing protein, expressed	-	-	GO:0006351//transcription, DNA-dependent	gi|115465275|ref|NP_001056237.1|/6.02569e-147/Os05g0549800 [Oryza sativa Japonica Group]
LOC_Os12g38730	2424	6	64	0.410767	4.20691	3.35637	Up	1.4302e-05	4.73611e-05	cDNA|expressed protein	-	-	-	gi|108862872|gb|ABA99007.2|/0/expressed protein [Oryza sativa Japonica Group]
LOC_Os07g19540	751	3	32	0.662916	6.78931	3.35637	Up	6.95992e-05	0.000209103	cDNA|expressed protein	-	-	-	gi|222636863|gb|EEE66995.1|/6.87066e-07/hypothetical protein OsJ_23905 [Oryza sativa Japonica Group]
LOC_Os12g32470	1993	3	32	0.249799	2.55834	3.35637	Up	6.95992e-05	0.00020915	cDNA|expressed protein	-	-	-	gi|115488732|ref|NP_001066853.1|/9.00392e-103/Os12g0509100 [Oryza sativa Japonica Group]
LOC_Os03g59264	3546	5	53	0.233996	2.38151	3.34732	Up	2.49382e-05	7.98776e-05	cDNA|calreticulin family protein, expressed	GO:0009536//plastid	-	-	gi|108711657|gb|ABF99452.1|/0/Calreticulin family protein, expressed [Oryza sativa Japonica Group]
LOC_Os02g09840	2430	22	233	1.50243	15.278	3.34608	Up	5.67472e-10	3.02116e-09	cDNA|serine/threonine-protein phosphatase 2A regulatory subunit B subunitbeta, putative, expressed	-	GO:0046872//metal ion binding	-	gi|50726405|dbj|BAD34016.1|/0/putative protein phosphatase 2A 48 kDa regulatory subunit isoform 1 [Oryza sativa Japonica Group]
LOC_Os11g11890	2178	12	127	0.914325	9.29098	3.34505	Up	3.7641e-07	1.52033e-06	cDNA|protein kinase domain containing protein, expressed	-	GO:0004672//protein kinase activity;GO:0000166//nucleotide binding	-	gi|108864162|gb|ABA92216.2|/0/Protein kinase domain containing protein, expressed [Oryza sativa Japonica Group]
LOC_Os02g33750	3269	7	74	0.355353	3.60689	3.34343	Up	8.03714e-06	2.75515e-05	cDNA|transposon protein, putative, unclassified, expressed	GO:0043231//intracellular membrane-bounded organelle;GO:0043231//intracellular membrane-bounded organelle	-	-	gi|115446575|ref|NP_001047067.1|/0/Os02g0542200 [Oryza sativa Japonica Group]
LOC_Os09g19952	2455	39	412	2.63627	26.74	3.34243	Up	8.59312e-14	7.67687e-13	cDNA|ribosomal protein L22, putative, expressed	-	-	-	gi|283050605|gb|ADB07719.1|/2.32236e-87/ribosomal protein S3 [Oryza rufipogon]
LOC_Os03g19480	3337	16	169	0.795685	8.06949	3.34221	Up	2.89522e-08	1.31998e-07	cDNA|SET domain containing protein, expressed	GO:0043231//intracellular membrane-bounded organelle	GO:0003723//RNA binding;GO:0016279//protein-lysine N-methyltransferase activity	GO:0040029//regulation of gene expression, epigenetic;GO:0003006//reproductive developmental process;GO:0016571//histone methylation	gi|115452597|ref|NP_001049899.1|/0/Os03g0307800 [Oryza sativa Japonica Group]
LOC_Os03g22050	3760	43	453	1.89783	19.1967	3.33843	Up	9.57012e-14	8.36492e-13	cDNA|CAMK_KIN1/SNF1/Nim1_like.16 - CAMK includes calcium/calmodulin depedent protein kinases, expressed	-	GO:0004672//protein kinase activity;GO:0000166//nucleotide binding;GO:0004672//protein kinase activity;GO:0000166//nucleotide binding;GO:0004672//protein kinase activity;GO:0000166//nucleotide binding;GO:0004672//protein kinase activity;GO:0000166//nucleotide binding	GO:0009987//cellular process;GO:0009987//cellular process;GO:0009987//cellular process;GO:0009987//cellular process	gi|115452923|ref|NP_001050062.1|/0/Os03g0339900 [Oryza sativa Japonica Group]
LOC_Os05g05860	5950	4	42	0.111563	1.12473	3.33365	Up	4.23146e-05	0.000131511	cDNA|retrotransposon protein, putative, unclassified, expressed	GO:0016591//DNA-directed RNA polymerase II, holoenzyme	GO:0034062//RNA polymerase activity;GO:0016757//transferase activity, transferring glycosyl groups;GO:0003676//nucleic acid binding	GO:0006351//transcription, DNA-dependent	gi|297603848|ref|NP_001054670.2|/0/Os05g0151000 [Oryza sativa Japonica Group]
LOC_Os07g48700	2781	2	21	0.119346	1.20319	3.33365	Up	0.000164867	0.000470188	cDNA|expressed protein	-	-	-	gi|22324427|dbj|BAC10344.1|/0/centromere protein-like [Oryza sativa Japonica Group]
LOC_Os01g71114	2097	2	21	0.158274	1.59565	3.33365	Up	0.000164867	0.000470288	cDNA|disease resistance protein RGA4, putative, expressed	-	-	-	gi|115442111|ref|NP_001045335.1|/0/Os01g0937400 [Oryza sativa Japonica Group]
LOC_Os02g18180	2734	2	21	0.121397	1.22387	3.33365	Up	0.000164867	0.000470238	cDNA|ATP-binding cassette sub-family E member 1, putative, expressed	GO:0043231//intracellular membrane-bounded organelle	GO:0019829//cation-transporting ATPase activity;GO:0051540;GO:0032559//adenyl ribonucleotide binding	GO:0009207	gi|115445575|ref|NP_001046567.1|/0/Os02g0282900 [Oryza sativa Japonica Group]
LOC_Os12g17430	1349	2	21	0.246034	2.48041	3.33365	Up	0.000164867	0.000470339	cDNA|NBS-LRR disease resistance protein, putative, expressed	-	-	-	gi|297613005|ref|NP_001066554.2|/2.14108e-147/Os12g0273000 [Oryza sativa Japonica Group]
LOC_Os02g18370	3659	4	42	0.181416	1.82895	3.33365	Up	4.23146e-05	0.00013148	cDNA|transposon protein, putative, unclassified, expressed	-	-	-	gi|222622615|gb|EEE56747.1|/0/hypothetical protein OsJ_06276 [Oryza sativa Japonica Group]
LOC_Os11g03550	1923	2	21	0.172595	1.74003	3.33365	Up	0.000164867	0.000470037	cDNA|expressed protein	GO:0043231//intracellular membrane-bounded organelle	-	-	gi|218185158|gb|EEC67585.1|/0/hypothetical protein OsI_34948 [Oryza sativa Indica Group]
LOC_Os05g18650	339	2	21	0.979056	9.87041	3.33365	Up	0.000164867	0.000470088	cDNA|expressed protein	-	-	-	gi|297723899|ref|NP_001174313.1|/2.51651e-07/Os05g0269000 [Oryza sativa Japonica Group]
LOC_Os12g25200	2706	2	21	0.122653	1.23654	3.33365	Up	0.000164867	0.000469937	cDNA|chloride transporter, chloride channel family, putative, expressed	GO:0000325//plant-type vacuole;GO:0031224//intrinsic to membrane	GO:0005254//chloride channel activity;GO:0015078//hydrogen ion transmembrane transporter activity;GO:0015103//inorganic anion transmembrane transporter activity	GO:0015698//inorganic anion transport;GO:0010035//response to inorganic substance	gi|115488410|ref|NP_001066692.1|/0/Os12g0438600 [Oryza sativa Japonica Group]
LOC_Os07g26920	708	2	21	0.468785	4.72609	3.33365	Up	0.000164867	0.000470138	cDNA|expressed protein	-	-	-	gi|125600096|gb|EAZ39672.1|/4.20712e-72/hypothetical protein OsJ_24105 [Oryza sativa Japonica Group]
LOC_Os03g01710	4964	44	462	1.47095	14.8295	3.33365	Up	5.9952e-14	5.62714e-13	cDNA|expressed protein	-	-	-	gi|108705750|gb|ABF93545.1|/0/expressed protein [Oryza sativa Japonica Group]
LOC_Os03g52860	2941	2	21	0.112853	1.13773	3.33365	Up	0.000164867	0.000469887	cDNA|lipoxygenase, putative, expressed	GO:0044424//intracellular part	GO:0046914//transition metal ion binding;GO:0016702//oxidoreductase activity, acting on single donors with incorporation of molecular oxygen, incorporation of two atoms of oxygen	GO:0006633//fatty acid biosynthetic process;GO:0009607//response to biotic stimulus;GO:0006950//response to stress;GO:0006091//generation of precursor metabolites and energy	gi|115455223|ref|NP_001051212.1|/0/Os03g0738600 [Oryza sativa Japonica Group]
LOC_Os01g63410	1378	2	21	0.240856	2.42821	3.33365	Up	0.000164867	0.000470389	cDNA|expressed protein	-	-	-	gi|115441101|ref|NP_001044830.1|/5.29008e-125/Os01g0853000 [Oryza sativa Japonica Group]
LOC_Os02g06500	4541	4	42	0.146179	1.47371	3.33365	Up	4.23146e-05	0.000131495	cDNA|DSHCT domain containing protein, expressed	-	GO:0032559//adenyl ribonucleotide binding;GO:0042623//ATPase activity, coupled	-	gi|222622217|gb|EEE56349.1|/0/hypothetical protein OsJ_05464 [Oryza sativa Japonica Group]
LOC_Os10g39100	1358	2	21	0.244404	2.46397	3.33365	Up	0.000164867	0.000469987	cDNA|uncharacterized Cys-rich domain containing protein, putative, expressed	GO:0016020//membrane	-	-	gi|18057100|gb|AAL58123.1|AC092697_11/1.40717e-130/hypothetical protein [Oryza sativa Japonica Group]
LOC_Os04g41950	2796	17	178	1.009	10.1437	3.3296	Up	1.511e-08	7.06882e-08	cDNA|calcium-binding mitochondrial protein anon-60Da, putative, expressed	GO:0043231//intracellular membrane-bounded organelle	-	-	gi|115459204|ref|NP_001053202.1|/0/Os04g0496800 [Oryza sativa Japonica Group]
LOC_Os01g46700	3553	17	178	0.794019	7.98253	3.3296	Up	1.511e-08	7.04413e-08	cDNA|SET domain containing protein, expressed	-	GO:0016741//transferase activity, transferring one-carbon groups;GO:0046872//metal ion binding	GO:0009292//genetic transfer;GO:0006730//one-carbon metabolic process	gi|218188776|gb|EEC71203.1|/0/hypothetical protein OsI_03117 [Oryza sativa Indica Group]
LOC_Os04g36062	2472	15	157	1.00698	10.1197	3.32906	Up	5.53058e-08	2.4532e-07	cDNA|expressed protein	GO:0043231//intracellular membrane-bounded organelle;GO:0043231//intracellular membrane-bounded organelle	-	-	gi|115458562|ref|NP_001052881.1|/0/Os04g0442200 [Oryza sativa Japonica Group]
LOC_Os03g31026	3599	31	323	1.42941	14.3	3.32252	Up	1.73905e-12	1.16698e-11	cDNA|retrotransposon protein, putative, unclassified, expressed	-	-	-	gi|115457284|ref|NP_001052242.1|/1.18499e-85/Os04g0206200 [Oryza sativa Japonica Group]
LOC_Os11g40340	3114	12	125	0.639499	6.39598	3.32215	Up	3.7641e-07	1.51369e-06	cDNA|expressed protein	-	-	-	gi|77551959|gb|ABA94756.1|/0/expressed protein [Oryza sativa Japonica Group]
LOC_Os06g51524	1202	10	104	1.38062	13.7862	3.31984	Up	1.31522e-06	4.96091e-06	cDNA|expressed protein	-	-	-	gi|297725297|ref|NP_001175012.1|/3.2046e-59/Os06g0731950 [Oryza sativa Japonica Group]
LOC_Os02g50370	4570	10	104	0.363129	3.62604	3.31984	Up	1.31522e-06	4.95531e-06	cDNA|helicase domain-containing protein, putative, expressed	-	GO:0032559//adenyl ribonucleotide binding;GO:0042623//ATPase activity, coupled	-	gi|115448551|ref|NP_001048055.1|/0/Os02g0736600 [Oryza sativa Japonica Group]
LOC_Os11g03160	2812	5	52	0.295075	2.94648	3.31984	Up	2.49382e-05	7.98872e-05	cDNA|glycosyl transferase, family 8, putative, expressed	GO:0043231//intracellular membrane-bounded organelle	GO:0016740//transferase activity	-	gi|115483915|ref|NP_001065619.1|/0/Os11g0124900 [Oryza sativa Japonica Group]
LOC_Os06g08560	4629	13	135	0.466051	4.64689	3.3177	Up	1.99545e-07	8.27119e-07	cDNA|multidrug resistance-associated protein 11, putative, expressed	-	GO:0017111//nucleoside-triphosphatase activity;GO:0000166//nucleotide binding	GO:0009987//cellular process;GO:0006810//transport;GO:0008152//metabolic process	gi|55773917|dbj|BAD72522.1|/0/putative multidrug resistance-associated protein 7 [Oryza sativa Japonica Group]
LOC_Os04g49890	4929	25	259	0.841703	8.37253	3.31428	Up	7.86254e-11	4.53898e-10	cDNA|multidrug resistance-associated protein, putative, expressed	GO:0031224//intrinsic to membrane	GO:0017111//nucleoside-triphosphatase activity;GO:0015405//P-P-bond-hydrolysis-driven transmembrane transporter activity;GO:0032559//adenyl ribonucleotide binding	GO:0006810//transport;GO:0009207	gi|222629443|gb|EEE61575.1|/0/hypothetical protein OsJ_15949 [Oryza sativa Japonica Group]
LOC_Os03g10180	2537	14	145	0.915767	9.10675	3.31388	Up	1.05271e-07	4.52731e-07	cDNA|expressed protein	-	GO:0005515//protein binding	-	gi|115451353|ref|NP_001049277.1|/0/Os03g0198300 [Oryza sativa Japonica Group]
LOC_Os04g57140	5522	70	725	2.10368	20.9198	3.31388	Up	0	0	cDNA|kinesin motor domain containing protein, putative, expressed	GO:0043232;GO:0016020//membrane;GO:0043232;GO:0016020//membrane	GO:0046872//metal ion binding;GO:0003774//motor activity;GO:0015631//tubulin binding;GO:0032559//adenyl ribonucleotide binding;GO:0046872//metal ion binding;GO:0003774//motor activity;GO:0015631//tubulin binding;GO:0032559//adenyl ribonucleotide binding	GO:0009856//pollination;GO:0009207;GO:0007017//microtubule-based process;GO:0000904//cell morphogenesis involved in differentiation;GO:0009856//pollination;GO:0009207;GO:0007017//microtubule-based process;GO:0000904//cell morphogenesis involved in differentiation	gi|125591982|gb|EAZ32332.1|/0/hypothetical protein OsJ_16543 [Oryza sativa Japonica Group]
LOC_Os02g27674	1004	3	31	0.495867	4.91976	3.31056	Up	6.99334e-05	0.000209989	cDNA|expressed protein	-	-	-	gi|222618124|gb|EEE54256.1|/3.4011e-08/hypothetical protein OsJ_01139 [Oryza sativa Japonica Group]
LOC_Os04g53050	3252	3	31	0.15309	1.51889	3.31056	Up	6.99334e-05	0.000210013	cDNA|disease resistance RPP13-like protein 1, putative, expressed	-	-	-	gi|218195605|gb|EEC78032.1|/0/hypothetical protein OsI_17462 [Oryza sativa Indica Group]
LOC_Os12g26850	3968	3	31	0.125466	1.24482	3.31056	Up	6.99334e-05	0.000210036	cDNA|retrotransposon protein, putative, unclassified, expressed	GO:0031410//cytoplasmic vesicle	-	-	gi|77555321|gb|ABA98117.1|/0/hypothetical protein LOC_Os12g26850 [Oryza sativa Japonica Group]
LOC_Os11g39020	2595	19	196	1.21505	12.0347	3.30811	Up	4.08534e-09	2.0032e-08	cDNA|ABC transporter, ATP-binding protein, putative, expressed	GO:0043231//intracellular membrane-bounded organelle	GO:0017111//nucleoside-triphosphatase activity;GO:0032559//adenyl ribonucleotide binding	GO:0009207	gi|115486187|ref|NP_001068237.1|/0/Os11g0603200 [Oryza sativa Japonica Group]
LOC_Os03g61150	1224	16	165	2.16928	21.4792	3.30765	Up	2.89522e-08	1.31504e-07	cDNA|expressed protein	GO:0043231//intracellular membrane-bounded organelle	-	-	gi|108711858|gb|ABF99653.1|/1.69149e-47/expressed protein [Oryza sativa Japonica Group]
LOC_Os10g42320	2498	119	1227	7.90555	78.265	3.30743	Up	0	0	cDNA|nonsense-mediated mRNA decay protein 3, putative, expressed	-	-	-	gi|115483606|ref|NP_001065473.1|/0/Os10g0573900 [Oryza sativa Japonica Group]
LOC_Os07g47530	3711	20	206	0.894368	8.84488	3.3059	Up	2.11824e-09	1.06527e-08	cDNA|AAA-type ATPase family protein, putative, expressed	-	GO:0032559//adenyl ribonucleotide binding;GO:0016462//pyrophosphatase activity;GO:0032559//adenyl ribonucleotide binding;GO:0016462//pyrophosphatase activity	-	gi|218200238|gb|EEC82665.1|/0/hypothetical protein OsI_27291 [Oryza sativa Indica Group]
LOC_Os08g40250	4625	52	535	1.86582	18.4314	3.30428	Up	1.90958e-14	1.95754e-13	cDNA|expressed protein	-	-	-	gi|115477260|ref|NP_001062226.1|/0/Os08g0513600 [Oryza sativa Japonica Group]
LOC_Os03g54150	3624	22	226	1.00742	9.93656	3.30208	Up	5.67472e-10	3.02962e-09	cDNA|expressed protein	GO:0043231//intracellular membrane-bounded organelle;GO:0043231//intracellular membrane-bounded organelle	-	-	gi|115455397|ref|NP_001051299.1|/0/Os03g0752700 [Oryza sativa Japonica Group]
LOC_Os11g05700	2787	4	41	0.238177	2.34403	3.29888	Up	4.23196e-05	0.00013148	cDNA|ABC transporter family protein, putative, expressed	GO:0031224//intrinsic to membrane;GO:0031410//cytoplasmic vesicle	GO:0017111//nucleoside-triphosphatase activity;GO:0016491//oxidoreductase activity;GO:0015405//P-P-bond-hydrolysis-driven transmembrane transporter activity;GO:0032559//adenyl ribonucleotide binding	GO:0006810//transport;GO:0009207	gi|218185275|gb|EEC67702.1|/0/hypothetical protein OsI_35171 [Oryza sativa Indica Group]
LOC_Os08g10130	814	4	41	0.815479	8.02556	3.29888	Up	4.23196e-05	0.000131465	cDNA|expressed protein	GO:0043231//intracellular membrane-bounded organelle;GO:0031410//cytoplasmic vesicle	GO:0004672//protein kinase activity	-	gi|215768642|dbj|BAH00871.1|/1.07859e-64/unnamed protein product [Oryza sativa Japonica Group]
LOC_Os07g34740	2411	8	82	0.550643	5.41916	3.29888	Up	4.4468e-06	1.56869e-05	cDNA|NUC153 domain containing protein, expressed	GO:0044444//cytoplasmic part;GO:0043231//intracellular membrane-bounded organelle	-	-	gi|115472511|ref|NP_001059854.1|/0/Os07g0531700 [Oryza sativa Japonica Group]
LOC_Os08g03360	1949	28	287	2.3841	23.4631	3.29888	Up	1.11315e-11	6.92162e-11	cDNA|ATBET9, putative, expressed	-	-	-	gi|125560007|gb|EAZ05455.1|/0/hypothetical protein OsI_27669 [Oryza sativa Indica Group]
LOC_Os12g36720	3477	9	92	0.429552	4.21598	3.29497	Up	2.43034e-06	8.8834e-06	cDNA|RGH1A, putative, expressed	-	-	-	gi|115488804|ref|NP_001066889.1|/0/Os12g0516300 [Oryza sativa Japonica Group]
LOC_Os06g08480	4808	33	335	1.13901	11.1019	3.28495	Up	5.79536e-13	4.15976e-12	cDNA|CHD3-type chromatin-remodeling factor PICKLE, putative, expressed	GO:0043231//intracellular membrane-bounded organelle;GO:0044427//chromosomal part	GO:0046914//transition metal ion binding;GO:0003676//nucleic acid binding;GO:0004386//helicase activity;GO:0032559//adenyl ribonucleotide binding	GO:0006355//regulation of transcription, DNA-dependent;GO:0048527//lateral root development;GO:0009738//abscisic acid mediated signaling pathway;GO:0006325//chromatin organization	gi|37542684|gb|AAL47211.1|/0/chromatin-remodeling factor CHD3 [Oryza sativa]
LOC_Os04g41550	2397	7	71	0.484627	4.71961	3.28372	Up	8.03714e-06	2.75798e-05	cDNA|CRS1/YhbY domain containing protein, putative, expressed	GO:0043231//intracellular membrane-bounded organelle	GO:0003676//nucleic acid binding	-	gi|115459160|ref|NP_001053180.1|/0/Os04g0492900 [Oryza sativa Japonica Group]
LOC_Os02g01490	4545	21	213	0.766766	7.46726	3.28372	Up	1.09683e-09	5.68081e-09	cDNA|expressed protein	-	-	-	gi|222622009|gb|EEE56141.1|/0/hypothetical protein OsJ_05021 [Oryza sativa Japonica Group]
LOC_Os03g44010	1610	36	365	3.71068	36.1229	3.28316	Up	1.57652e-13	1.28382e-12	cDNA|nucleolar protein NOP5, putative, expressed	-	-	-	gi|115454295|ref|NP_001050748.1|/1.08092e-79/Os03g0641700 [Oryza sativa Japonica Group]
LOC_Os02g37020	2334	11	111	0.782113	7.57771	3.27631	Up	7.0599e-07	2.75966e-06	cDNA|expressed protein	-	-	-	gi|115446917|ref|NP_001047238.1|/0/Os02g0580700 [Oryza sativa Japonica Group]
LOC_Os05g25350	3232	12	121	0.616151	5.96526	3.27523	Up	3.7641e-07	1.51529e-06	cDNA|TKL_IRAK_CrRLK1L-1.12 - The CrRLK1L-1 subfamily has homology to the CrRLK1L homolog, expressed	GO:0044426;GO:0031410//cytoplasmic vesicle;GO:0016020//membrane	GO:0004672//protein kinase activity;GO:0032559//adenyl ribonucleotide binding	GO:0006952//defense response;GO:0006468//protein amino acid phosphorylation;GO:0009856//pollination;GO:0007275//multicellular organismal development	gi|115463159|ref|NP_001055179.1|/0/Os05g0317700 [Oryza sativa Japonica Group]
LOC_Os02g03220	2229	12	121	0.893405	8.6495	3.27523	Up	3.7641e-07	1.51483e-06	cDNA|protein binding protein, putative, expressed	-	GO:0046914//transition metal ion binding	-	gi|218189960|gb|EEC72387.1|/0/hypothetical protein OsI_05666 [Oryza sativa Indica Group]
LOC_Os01g43030	3557	70	703	3.26582	31.491	3.26943	Up	0	0	cDNA|tetratricopeptide repeat domain containing protein, expressed	-	GO:0004871//signal transducer activity;GO:0004871//signal transducer activity	-	gi|222618859|gb|EEE54991.1|/0/hypothetical protein OsJ_02617 [Oryza sativa Japonica Group]
LOC_Os02g39560	1899	37	371	3.23336	31.129	3.26715	Up	1.18572e-13	1.00131e-12	cDNA|non-receptor tyrosine kinase spore lysis A, putative, expressed	GO:0043231//intracellular membrane-bounded organelle;GO:0043231//intracellular membrane-bounded organelle	GO:0004672//protein kinase activity;GO:0000166//nucleotide binding;GO:0004672//protein kinase activity;GO:0000166//nucleotide binding	GO:0009987//cellular process;GO:0009987//cellular process	gi|115447217|ref|NP_001047388.1|/0/Os02g0608500 [Oryza sativa Japonica Group]
LOC_Os08g41530	3363	4	40	0.197383	1.89517	3.26326	Up	4.23282e-05	0.000131476	cDNA|ubiquitin carboxyl-terminal hydrolase family protein, expressed	-	-	-	gi|115477411|ref|NP_001062301.1|/0/Os08g0527100 [Oryza sativa Japonica Group]
LOC_Os10g16990	3040	6	60	0.327533	3.1448	3.26326	Up	1.4302e-05	4.742e-05	cDNA|expressed protein	-	-	-	gi|21672031|gb|AAM74393.1|AC119149_8/2.44519e-59/Hypothetical protein [Oryza sativa Japonica Group]
LOC_Os11g35930	1427	2	20	0.232586	2.23317	3.26326	Up	0.000208142	0.000585782	cDNA|chalcone synthase, putative, expressed	-	GO:0016747//transferase activity, transferring acyl groups other than amino-acyl groups	GO:0008152//metabolic process	gi|115485931|ref|NP_001068109.1|/0/Os11g0566800 [Oryza sativa Japonica Group]
LOC_Os12g04010	2232	3	30	0.223051	2.14162	3.26326	Up	7.05322e-05	0.000211668	cDNA|M-phase phosphoprotein 10, putative, expressed	GO:0044444//cytoplasmic part;GO:0032991//macromolecular complex;GO:0031981//nuclear lumen	-	GO:0042254//ribosome biogenesis	gi|115487210|ref|NP_001066092.1|/0/Os12g0133900 [Oryza sativa Japonica Group]
LOC_Os05g07420	2734	2	20	0.121397	1.16559	3.26326	Up	0.000208142	0.00058572	cDNA|S-domain receptor-like protein kinase, putative, expressed	GO:0031410//cytoplasmic vesicle	-	-	gi|115462299|ref|NP_001054749.1|/0/Os05g0166300 [Oryza sativa Japonica Group]
LOC_Os07g38280	3630	9	90	0.411446	3.9505	3.26326	Up	2.43034e-06	8.87004e-06	cDNA|insulin-degrading enzyme, putative, expressed	-	GO:0046872//metal ion binding;GO:0016787//hydrolase activity;GO:0046872//metal ion binding;GO:0016787//hydrolase activity	-	gi|222637310|gb|EEE67442.1|/0/hypothetical protein OsJ_24806 [Oryza sativa Japonica Group]
LOC_Os06g49940	1368	2	20	0.242617	2.32948	3.26326	Up	0.000208142	0.000585535	cDNA|retrotransposon protein, putative, unclassified, expressed	-	-	-	gi|108864644|gb|ABA95339.2|/2.33697e-149/retrotransposon protein, putative, unclassified [Oryza sativa Japonica Group]
LOC_Os10g10360	3864	8	80	0.343582	3.2989	3.26326	Up	4.4468e-06	1.57285e-05	cDNA|NBS-LRR disease resistance protein, putative, expressed	-	-	-	gi|115481324|ref|NP_001064255.1|/0/Os10g0183000 [Oryza sativa Japonica Group]
LOC_Os02g47860	2753	23	230	1.38643	13.3118	3.26326	Up	2.93464e-10	1.60956e-09	cDNA|uridine kinase, putative, expressed	-	GO:0009975//cyclase activity;GO:0032559//adenyl ribonucleotide binding;GO:0019206//nucleoside kinase activity;GO:0009975//cyclase activity;GO:0032559//adenyl ribonucleotide binding;GO:0019206//nucleoside kinase activity	GO:0006164//purine nucleotide biosynthetic process;GO:0009725//response to hormone stimulus;GO:0006796//phosphate metabolic process;GO:0006164//purine nucleotide biosynthetic process;GO:0009725//response to hormone stimulus;GO:0006796//phosphate metabolic process	gi|115448203|ref|NP_001047881.1|/0/Os02g0708200 [Oryza sativa Japonica Group]
LOC_Os11g47920	1782	5	50	0.465629	4.47073	3.26326	Up	2.49384e-05	7.98687e-05	cDNA|SCARECROW, putative, expressed	-	-	-	gi|115486817|ref|NP_001068552.1|/0/Os11g0706200 [Oryza sativa Japonica Group]
LOC_Os01g16370	3454	2	20	0.0960915	0.922621	3.26326	Up	0.000208142	0.000585967	cDNA|NBS-LRR type disease resistance protein, putative, expressed	GO:0005622//intracellular;GO:0005622//intracellular	GO:0032559//adenyl ribonucleotide binding;GO:0032559//adenyl ribonucleotide binding	GO:0012501//programmed cell death;GO:0006950//response to stress;GO:0012501//programmed cell death;GO:0006950//response to stress	gi|218187956|gb|EEC70383.1|/0/hypothetical protein OsI_01331 [Oryza sativa Indica Group]
LOC_Os01g73800	1917	6	60	0.519406	4.98706	3.26326	Up	1.4302e-05	4.73259e-05	cDNA|expressed protein	-	-	-	gi|222619950|gb|EEE56082.1|/0/hypothetical protein OsJ_04913 [Oryza sativa Japonica Group]
LOC_Os08g06600	1750	3	30	0.284486	2.73149	3.26326	Up	7.05322e-05	0.000211644	cDNA|nuf2 family protein, expressed	GO:0016020//membrane;GO:0044422	-	-	gi|115474933|ref|NP_001061063.1|/0/Os08g0163100 [Oryza sativa Japonica Group]
LOC_Os12g01220	3620	2	20	0.0916851	0.880313	3.26326	Up	0.000208142	0.000585906	cDNA|expressed protein	GO:0043231//intracellular membrane-bounded organelle	-	-	gi|115486866|ref|NP_001065239.1|/0/Os12g0102700 [Oryza sativa Japonica Group]
LOC_Os04g47670	789	2	20	0.420659	4.03895	3.26326	Up	0.000208142	0.000585597	cDNA|expressed protein	GO:0043231//intracellular membrane-bounded organelle	-	-	gi|218195381|gb|EEC77808.1|/3.56595e-25/hypothetical protein OsI_16996 [Oryza sativa Indica Group]
LOC_Os03g22320	3267	11	110	0.558754	5.36487	3.26326	Up	7.0599e-07	2.752e-06	cDNA|utp14 protein, putative, expressed	GO:0030529//ribonucleoprotein complex	-	GO:0009987//cellular process	gi|108708082|gb|ABF95877.1|/0/Utp14 protein, expressed [Oryza sativa Japonica Group]
LOC_Os09g25070	1463	2	20	0.226863	2.17822	3.26326	Up	0.000208142	0.000585473	cDNA|WRKY62, expressed	-	-	-	gi|115479183|ref|NP_001063185.1|/2.93124e-113/Os09g0417800 [Oryza sativa Japonica Group]
LOC_Os03g21850	3700	10	100	0.448514	4.3064	3.26326	Up	1.31522e-06	4.96512e-06	cDNA|nucleotidyltransferase, putative, expressed	-	-	-	gi|115452887|ref|NP_001050044.1|/0/Os03g0336700 [Oryza sativa Japonica Group]
LOC_Os02g34130	2796	2	20	0.118705	1.13975	3.26326	Up	0.000208142	0.000585659	cDNA|transposon protein, putative, CACTA, En/Spm sub-class, expressed	-	-	-	gi|225429055|ref|XP_002266462.1|/0/PREDICTED: similar to Os02g0583300 [Vitis vinifera]
LOC_Os08g10580	1981	2	20	0.167542	1.60865	3.26326	Up	0.000208142	0.000585844	cDNA|expressed protein	GO:0043231//intracellular membrane-bounded organelle	-	-	gi|115475289|ref|NP_001061241.1|/0/Os08g0206700 [Oryza sativa Japonica Group]
LOC_Os05g46720	2385	50	500	3.47904	33.4039	3.26326	Up	1.33227e-15	1.47018e-14	cDNA|phosphatidylinositol transfer, putative, expressed	-	-	-	gi|222632433|gb|EEE64565.1|/0/hypothetical protein OsJ_19417 [Oryza sativa Japonica Group]
LOC_Os03g43360	2048	15	150	1.21545	11.6702	3.26326	Up	5.53058e-08	2.45401e-07	cDNA|zinc finger, C3HC4 type domain containing protein, expressed	-	GO:0005488//binding;GO:0019787//small conjugating protein ligase activity	GO:0006950//response to stress;GO:0016567//protein ubiquitination	gi|53370662|gb|AAU89157.1|/0/Zinc finger, C3HC4 type (RING finger) containing protein [Oryza sativa Japonica Group]
LOC_Os07g33340	2629	19	189	1.19933	11.4548	3.25564	Up	4.08534e-09	2.0043e-08	cDNA|DEAD-box ATP-dependent RNA helicase, putative, expressed	GO:0031981//nuclear lumen	GO:0017111//nucleoside-triphosphatase activity;GO:0000166//nucleotide binding	-	gi|143455388|sp|Q0D622.2|RH32_ORYSJ/0/RecName: Full=DEAD-box ATP-dependent RNA helicase 32
LOC_Os08g39440	3215	39	387	2.01308	19.1799	3.25212	Up	8.59312e-14	7.68201e-13	cDNA|RNA recognition motif containing protein, putative, expressed	-	-	-	gi|115477168|ref|NP_001062180.1|/0/Os08g0504600 [Oryza sativa Japonica Group]
LOC_Os01g51754	4408	12	119	0.45177	4.30151	3.25118	Up	3.7641e-07	1.51324e-06	cDNA|alpha-amylase precursor, putative, expressed	GO:0009532//plastid stroma;GO:0009532//plastid stroma;GO:0009532//plastid stroma;GO:0009532//plastid stroma	GO:0016160//amylase activity;GO:0046872//metal ion binding;GO:0016160//amylase activity;GO:0046872//metal ion binding;GO:0016160//amylase activity;GO:0046872//metal ion binding;GO:0016160//amylase activity;GO:0046872//metal ion binding	GO:0005982//starch metabolic process;GO:0005982//starch metabolic process;GO:0005982//starch metabolic process;GO:0005982//starch metabolic process	gi|218188959|gb|EEC71386.1|/0/hypothetical protein OsI_03507 [Oryza sativa Indica Group]
LOC_Os11g34190	1979	12	119	1.00627	9.58113	3.25118	Up	3.7641e-07	1.51598e-06	cDNA|expressed protein	-	-	-	gi|115485821|ref|NP_001068054.1|/1.30781e-170/Os11g0544600 [Oryza sativa Japonica Group]
ChrSy.fgenesh.mRNA.29	1227	8	79	1.08199	10.2588	3.24511	Up	4.4468e-06	1.57306e-05	cDNA|expressed protein	-	GO:0016740//transferase activity	-	gi|218200375|gb|EEC82802.1|/1.24874e-82/hypothetical protein OsI_27571 [Oryza sativa Indica Group]
LOC_Os03g01250	2069	15	148	1.20312	11.3977	3.24389	Up	5.53058e-08	2.44994e-07	cDNA|expressed protein	-	-	-	gi|108705699|gb|ABF93494.1|/2.09169e-164/2-phosphoglycerate kinase, putative, expressed [Oryza sativa Japonica Group]
LOC_Os05g11770	3440	74	725	3.56986	33.5811	3.23371	Up	0	0	cDNA|ulp1 protease family protein, putative, expressed	-	-	-	gi|115462607|ref|NP_001054903.1|/0/Os05g0207900 [Oryza sativa Japonica Group]
LOC_Os01g08890	2771	9	88	0.538993	5.06013	3.23084	Up	2.43034e-06	8.89071e-06	cDNA|expressed protein	GO:0044464//cell part	-	-	gi|108864598|gb|ABA94881.2|/1.24633e-176/AT hook motif-containing protein, putative [Oryza sativa Japonica Group]
LOC_Os02g32230	4468	18	176	0.668554	6.27647	3.23084	Up	7.86536e-09	3.76336e-08	cDNA|retrotransposon protein, putative, unclassified, expressed	GO:0043231//intracellular membrane-bounded organelle	-	-	gi|15451608|gb|AAK98732.1|AC090485_11/0/Putative retroelement [Oryza sativa Japonica Group]
LOC_Os01g01010	3017	16	156	0.88008	8.23882	3.22673	Up	2.89522e-08	1.31348e-07	cDNA|TBC domain containing protein, expressed	GO:0044464//cell part;GO:0044464//cell part	GO:0005099//Ras GTPase activator activity;GO:0005099//Ras GTPase activator activity	GO:0032318//regulation of Ras GTPase activity;GO:0032318//regulation of Ras GTPase activity	gi|52076590|dbj|BAD45492.1|/0/putative GTPase-activating protein [Oryza sativa Japonica Group]
LOC_Os03g17634	4852	4	39	0.13681	1.28074	3.22673	Up	4.23438e-05	0.000131494	cDNA|PPR repeat domain containing protein, putative, expressed	GO:0043232;GO:0043231//intracellular membrane-bounded organelle	GO:0003916//DNA topoisomerase activity;GO:0032559//adenyl ribonucleotide binding	GO:0006259//DNA metabolic process	gi|115452331|ref|NP_001049766.1|/0/Os03g0284900 [Oryza sativa Japonica Group]
LOC_Os10g34430	5198	4	39	0.127703	1.19548	3.22673	Up	4.23438e-05	0.00013151	cDNA|Dicer, putative, expressed	GO:0005634//nucleus	GO:0003723//RNA binding;GO:0016891//endoribonuclease activity, producing 5'-phosphomonoesters;GO:0042623//ATPase activity, coupled;GO:0032559//adenyl ribonucleotide binding	GO:0030422//production of siRNA involved in RNA interference	gi|251764789|sp|Q7XD96.2|DCL3B_ORYSJ/0/RecName: Full=Endoribonuclease Dicer homolog 3b; AltName: Full=Dicer-like protein 3b; Short=OsDCL3b
LOC_Os06g18900	3657	4	39	0.181515	1.69924	3.22673	Up	4.23438e-05	0.000131479	cDNA|cadmium tolerance factor, putative, expressed	GO:0043231//intracellular membrane-bounded organelle	-	-	gi|125596912|gb|EAZ36692.1|/0/hypothetical protein OsJ_21032 [Oryza sativa Japonica Group]
LOC_Os05g15140	2542	22	214	1.43623	13.4139	3.22336	Up	5.67472e-10	3.01875e-09	cDNA|expressed protein	-	GO:0005515//protein binding;GO:0005515//protein binding;GO:0005515//protein binding	-	gi|297604106|ref|NP_001054999.2|/0/Os05g0241000 [Oryza sativa Japonica Group]
LOC_Os05g41510	6761	29	282	0.711811	6.6459	3.2229	Up	5.92016e-12	3.75464e-11	cDNA|SH2 motif, putative, expressed	-	GO:0030528//transcription regulator activity;GO:0003676//nucleic acid binding;GO:0016787//hydrolase activity	GO:0006354//RNA elongation;GO:0006355//regulation of transcription, DNA-dependent	gi|222632083|gb|EEE64215.1|/0/hypothetical protein OsJ_19048 [Oryza sativa Japonica Group]
LOC_Os10g31030	3870	7	68	0.300168	2.79971	3.22144	Up	8.03714e-06	2.75692e-05	cDNA|EMB1691, putative, expressed	-	GO:0016741//transferase activity, transferring one-carbon groups;GO:0005488//binding	GO:0006730//one-carbon metabolic process;GO:0034641//cellular nitrogen compound metabolic process	gi|297610575|ref|NP_001064723.2|/0/Os10g0447600 [Oryza sativa Japonica Group]
LOC_Os09g39660	2498	14	136	0.930064	8.67485	3.22144	Up	1.05271e-07	4.5295e-07	cDNA|ZOS9-21 - C2H2 zinc finger protein, expressed	-	-	-	gi|115480781|ref|NP_001063984.1|/0/Os09g0570200 [Oryza sativa Japonica Group]
LOC_Os03g38970	4644	22	213	0.786154	7.30808	3.21661	Up	5.67472e-10	3.03326e-09	cDNA|metal ion binding protein, putative, expressed	-	-	-	gi|115453941|ref|NP_001050571.1|/0/Os03g0586700 [Oryza sativa Japonica Group]
LOC_Os03g36110	2274	9	87	0.656794	6.09599	3.21435	Up	2.43034e-06	8.86641e-06	cDNA|expressed protein	-	-	-	gi|28261495|gb|AAO37844.1|/1.69601e-68/putative ATP synthase subunit [Oryza sativa Japonica Group]
LOC_Os02g53260	1405	3	29	0.354342	3.2888	3.21435	Up	7.16022e-05	0.000214517	cDNA|acetyltransferase, GNAT family, putative, expressed	-	GO:0016407//acetyltransferase activity	-	gi|115448969|ref|NP_001048264.1|/1.33191e-139/Os02g0772300 [Oryza sativa Japonica Group]
LOC_Os04g20210	7369	6	58	0.13512	1.25411	3.21435	Up	1.4302e-05	4.72967e-05	cDNA|expressed protein	GO:0043231//intracellular membrane-bounded organelle;GO:0043231//intracellular membrane-bounded organelle	GO:0003676//nucleic acid binding;GO:0003676//nucleic acid binding	-	gi|215767837|dbj|BAH00066.1|/2.20608e-78/unnamed protein product [Oryza sativa Japonica Group]
LOC_Os07g28940	3081	39	377	2.10063	19.4969	3.21435	Up	8.59312e-14	7.68973e-13	cDNA|ATGRIP/GRIP, putative, expressed	-	GO:0005488//binding	-	gi|115472031|ref|NP_001059614.1|/0/Os07g0472500 [Oryza sativa Japonica Group]
LOC_Os05g11064	2052	6	58	0.485234	4.50367	3.21435	Up	1.4302e-05	4.72908e-05	cDNA|expressed protein	GO:0043231//intracellular membrane-bounded organelle	-	-	gi|19571132|dbj|BAB86556.1|/7.57586e-18/reverse transcriptase-like protein [Oryza sativa Japonica Group]
LOC_Os01g41930	3887	3	29	0.128081	1.18877	3.21435	Up	7.16022e-05	0.000214493	cDNA|leucine rich repeat protein, putative, expressed	-	-	-	gi|215694948|dbj|BAG90139.1|/0/unnamed protein product [Oryza sativa Japonica Group]
LOC_Os02g29464	4549	8	77	0.291844	2.69706	3.20812	Up	4.4468e-06	1.56724e-05	cDNA|RecF/RecN/SMC N terminal domain containing protein, expressed	GO:0043234//protein complex;GO:0043231//intracellular membrane-bounded organelle	GO:0046914//transition metal ion binding;GO:0016788//hydrolase activity, acting on ester bonds;GO:0032559//adenyl ribonucleotide binding	GO:0006310//DNA recombination;GO:0006281//DNA repair;GO:0000723//telomere maintenance	gi|115446227|ref|NP_001046893.1|/0/Os02g0497500 [Oryza sativa Japonica Group]
LOC_Os12g31860	3029	123	1183	6.73881	62.2302	3.20705	Up	0	0	cDNA|ureide permease, putative, expressed	GO:0031410//cytoplasmic vesicle;GO:0031410//cytoplasmic vesicle;GO:0031410//cytoplasmic vesicle;GO:0031410//cytoplasmic vesicle;GO:0031410//cytoplasmic vesicle;GO:0031410//cytoplasmic vesicle	-	-	gi|115488692|ref|NP_001066833.1|/0/Os12g0503000 [Oryza sativa Japonica Group]
LOC_Os08g11480	3496	10	96	0.474686	4.37538	3.20436	Up	1.31522e-06	4.94972e-06	cDNA|expressed protein	-	-	-	gi|218200679|gb|EEC83106.1|/1.19082e-151/hypothetical protein OsI_28261 [Oryza sativa Indica Group]
LOC_Os08g20020	3357	10	96	0.49434	4.55654	3.20436	Up	1.31522e-06	4.95881e-06	cDNA|octicosapeptide/Phox/Bem1p, putative, expressed	-	-	-	gi|297608354|ref|NP_001061478.2|/0/Os08g0296900 [Oryza sativa Japonica Group]
LOC_Os04g21110	3403	22	211	1.07285	9.87953	3.203	Up	5.67472e-10	3.02538e-09	cDNA|phosphoribulokinase/Uridine kinase family protein, expressed	-	GO:0016772//transferase activity, transferring phosphorus-containing groups;GO:0000166//nucleotide binding	GO:0006796//phosphate metabolic process	gi|222628530|gb|EEE60662.1|/0/hypothetical protein OsJ_14114 [Oryza sativa Japonica Group]
LOC_Os09g14610	3306	12	115	0.60236	5.54256	3.20186	Up	3.7641e-07	1.51918e-06	cDNA|DCL2, putative, expressed	GO:0044464//cell part;GO:0044464//cell part	GO:0003723//RNA binding;GO:0016891//endoribonuclease activity, producing 5'-phosphomonoesters;GO:0017111//nucleoside-triphosphatase activity;GO:0003723//RNA binding;GO:0016891//endoribonuclease activity, producing 5'-phosphomonoesters;GO:0042623//ATPase activity, coupled;GO:0032559//adenyl ribonucleotide binding;GO:0003723//RNA binding;GO:0016891//endoribonuclease activity, producing 5'-phosphomo…	GO:0010467//gene expression;GO:0010467//gene expression	gi|251764794|sp|Q69LX2.2|DCL2B_ORYSJ/0/RecName: Full=Endoribonuclease Dicer homolog 2b; AltName: Full=Dicer-like protein 2b; Short=OsDCL2b
LOC_Os01g14920	1225	7	67	0.948286	8.71474	3.20006	Up	8.03714e-06	2.75727e-05	cDNA|zinc knuckle family protein, putative, expressed	-	GO:0046914//transition metal ion binding	-	gi|115435698|ref|NP_001042607.1|/2.79307e-159/Os01g0252900 [Oryza sativa Japonica Group]
LOC_Os06g01460	2601	7	67	0.446617	4.1044	3.20006	Up	8.03714e-06	2.75763e-05	cDNA|expressed protein	-	-	-	gi|297605027|ref|NP_001056547.2|/0/Os06g0104000 [Oryza sativa Japonica Group]
LOC_Os08g04170	3695	14	134	0.628769	5.77838	3.20006	Up	1.05271e-07	4.52149e-07	cDNA|zinc finger C-x8-C-x5-C-x3-H type family protein, expressed	-	GO:0005488//binding	-	gi|115474695|ref|NP_001060944.1|/0/Os08g0135800 [Oryza sativa Japonica Group]
LOC_Os10g31856	3867	7	67	0.300401	2.76068	3.20006	Up	8.03714e-06	2.75126e-05	cDNA|midasin-related, putative, expressed	-	-	-	gi|222612943|gb|EEE51075.1|/0/hypothetical protein OsJ_31772 [Oryza sativa Japonica Group]
LOC_Os10g24810	1946	43	411	3.66693	33.6523	3.19806	Up	9.57012e-14	8.38139e-13	cDNA|cytidylyltransferase domain containing protein, expressed	GO:0031410//cytoplasmic vesicle	GO:0016779//nucleotidyltransferase activity	-	gi|115481800|ref|NP_001064493.1|/0/Os10g0387000 [Oryza sativa Japonica Group]
LOC_Os05g29810	1103	20	191	3.00907	27.5914	3.19683	Up	2.11824e-09	1.06728e-08	cDNA|AP2 domain containing protein, expressed	-	-	GO:0009987//cellular process	gi|115463423|ref|NP_001055311.1|/6.81805e-37/Os05g0361700 [Oryza sativa Japonica Group]
LOC_Os01g51630	1830	24	229	2.17639	19.9388	3.19557	Up	1.51844e-10	8.54771e-10	cDNA|XIE, putative, expressed	-	GO:0005488//binding;GO:0005488//binding	-	gi|242058501|ref|XP_002458396.1|/0/hypothetical protein SORBIDRAFT_03g032760 [Sorghum bicolor]
LOC_Os10g34400	3022	26	248	1.42776	13.0759	3.19509	Up	4.08302e-11	2.41668e-10	cDNA|expressed protein	GO:0034357;GO:0043231//intracellular membrane-bounded organelle;GO:0034357;GO:0043231//intracellular membrane-bounded organelle	-	GO:0000302//response to reactive oxygen species;GO:0000302//response to reactive oxygen species	gi|31432750|gb|AAP54343.1|/0/expressed protein [Oryza sativa Japonica Group]
LOC_Os01g07110	4550	4	38	0.14589	1.33072	3.18926	Up	4.23716e-05	0.000131535	cDNA|BRCA2 repeat family protein, expressed	-	-	GO:0044260;GO:0090304;GO:0007275//multicellular organismal development;GO:0006950//response to stress	gi|222617795|gb|EEE53927.1|/0/hypothetical protein OsJ_00498 [Oryza sativa Japonica Group]
LOC_Os11g31950	2121	4	38	0.312966	2.85469	3.18926	Up	4.23716e-05	0.000131519	cDNA|expressed protein	GO:0043231//intracellular membrane-bounded organelle	-	-	gi|77551168|gb|ABA93965.1|/0/expressed protein [Oryza sativa Japonica Group]
LOC_Os02g44970	2064	2	19	0.160804	1.46676	3.18926	Up	0.00028559	0.00079066	cDNA|expressed protein	-	-	-	gi|297721495|ref|NP_001173110.1|/0/Os02g0670700 [Oryza sativa Japonica Group]
LOC_Os12g02240	300	2	19	1.10633	10.0913	3.18926	Up	0.00028559	0.000790332	cDNA|expressed protein	-	-	-	gi|218185111|gb|EEC67538.1|/1.94018e-15/hypothetical protein OsI_34856 [Oryza sativa Indica Group]
LOC_Os01g56780	3587	32	304	1.48046	13.5039	3.18926	Up	9.92318e-13	6.92521e-12	cDNA|plus-3 domain containing protein, expressed	-	GO:0005488//binding;GO:0005488//binding;GO:0005488//binding	-	gi|53793371|dbj|BAD52952.1|/0/unknown protein [Oryza sativa Japonica Group]
LOC_Os03g20949	4206	2	19	0.0789111	0.71978	3.18926	Up	0.00028559	0.000790578	cDNA|phospholipid-transporting ATPase, putative, expressed	GO:0031224//intrinsic to membrane;GO:0031224//intrinsic to membrane	GO:0042625//ATPase activity, coupled to transmembrane movement of ions;GO:0046872//metal ion binding;GO:0005548//phospholipid transporter activity;GO:0032559//adenyl ribonucleotide binding;GO:0042625//ATPase activity, coupled to transmembrane movement of ions;GO:0046872//metal ion binding;GO:0005548//phospholipid transporter activity;GO:0032559//adenyl ribonucleotide binding	GO:0009206;GO:0006869//lipid transport;GO:0009206;GO:0006869//lipid transport	gi|222624848|gb|EEE58980.1|/0/hypothetical protein OsJ_10682 [Oryza sativa Japonica Group]
LOC_Os04g14204	1374	4	38	0.483115	4.40669	3.18926	Up	4.23716e-05	0.00013155	cDNA|expressed protein	GO:0043231//intracellular membrane-bounded organelle;GO:0043231//intracellular membrane-bounded organelle;GO:0043231//intracellular membrane-bounded organelle	-	-	gi|222628399|gb|EEE60531.1|/1.33174e-27/hypothetical protein OsJ_13870 [Oryza sativa Japonica Group]
LOC_Os11g37860	3581	2	19	0.0926836	0.845405	3.18926	Up	0.00028559	0.000790496	cDNA|stripe rust resistance protein Yr10, putative, expressed	-	-	-	gi|115486075|ref|NP_001068181.1|/0/Os11g0590700 [Oryza sativa Japonica Group]
LOC_Os12g40520	3955	36	342	1.51054	13.7783	3.18926	Up	1.57652e-13	1.27797e-12	cDNA|MATH domain containing protein, expressed	-	GO:0019901//protein kinase binding	-	gi|108862914|gb|ABA99200.2|/0/MATH domain containing protein, expressed [Oryza sativa Japonica Group]
LOC_Os03g50900	2600	12	114	0.765923	6.9863	3.18926	Up	3.7641e-07	1.51758e-06	cDNA|transposon protein, putative, unclassified, expressed	-	-	-	gi|218193650|gb|EEC76077.1|/0/hypothetical protein OsI_13302 [Oryza sativa Indica Group]
LOC_Os10g21230	669	2	19	0.496114	4.52526	3.18926	Up	0.00028559	0.000790414	cDNA|ATP synthase C chain, putative, expressed	GO:0031224//intrinsic to membrane;GO:0033177//proton-transporting two-sector ATPase complex, proton-transporting domain;GO:0031410//cytoplasmic vesicle;GO:0009526//plastid envelope;GO:0009534//chloroplast thylakoid;GO:0031224//intrinsic to membrane;GO:0033177//proton-transporting two-sector ATPase complex, proton-transporting domain;GO:0031410//cytoplasmic vesicle;GO:0009526//plastid envelope;GO:…	GO:0015078//hydrogen ion transmembrane transporter activity;GO:0005488//binding;GO:0015078//hydrogen ion transmembrane transporter activity;GO:0005488//binding	GO:0006754//ATP biosynthetic process;GO:0015988//energy coupled proton transport, against electrochemical gradient;GO:0006754//ATP biosynthetic process;GO:0015988//energy coupled proton transport, against electrochemical gradient	gi|281371664|gb|ADA63597.1|/1.76951e-15/ATP synthase CF0 subunit III [Equisetum arvense]
LOC_Os01g56490	4246	25	237	0.977096	8.89373	3.18622	Up	7.86254e-11	4.53702e-10	cDNA|ubiquitin carboxyl-terminal hydrolase, putative, expressed	-	GO:0019783//small conjugating protein-specific protease activity;GO:0016790//thiolester hydrolase activity	GO:0019941//modification-dependent protein catabolic process	gi|14209584|dbj|BAB56080.1|/0/putative ubiquitin carboxyl-terminal hydrolase 7 [Oryza sativa Japonica Group]
LOC_Os11g44870	2134	62	587	4.82142	43.8288	3.18435	Up	0	0	cDNA|expressed protein	-	-	-	gi|115486579|ref|NP_001068433.1|/2.31089e-120/Os11g0672300 [Oryza sativa Japonica Group]
LOC_Os11g42070	4170	15	142	0.596943	5.42585	3.18419	Up	5.53058e-08	2.4475e-07	cDNA|Leucine Rich Repeat family protein, expressed	-	-	-	gi|115486407|ref|NP_001068347.1|/0/Os11g0640300 [Oryza sativa Japonica Group]
LOC_Os01g43710	2447	13	123	0.881631	8.00916	3.1834	Up	1.99545e-07	8.27633e-07	cDNA|cytochrome P450 72A1, putative, expressed	GO:0031410//cytoplasmic vesicle	GO:0016491//oxidoreductase activity;GO:0005506//iron ion binding	GO:0006091//generation of precursor metabolites and energy	gi|115438705|ref|NP_001043632.1|/0/Os01g0627500 [Oryza sativa Japonica Group]
LOC_Os09g20930	1757	9	85	0.850057	7.70838	3.18079	Up	2.43034e-06	8.86883e-06	cDNA|expressed protein	-	-	-	gi|218202059|gb|EEC84486.1|/8.71801e-38/hypothetical protein OsI_31151 [Oryza sativa Indica Group]
LOC_Os10g36810	5532	16	151	0.479971	4.34921	3.17973	Up	2.89522e-08	1.31773e-07	cDNA|plus-3 domain containing protein, putative, expressed	-	GO:0005488//binding	-	gi|110289394|gb|AAP54582.2|/0/Plus-3 domain containing protein, expressed [Oryza sativa Japonica Group]
LOC_Os01g29230	5558	27	254	0.806163	7.28167	3.17513	Up	2.12574e-11	1.29229e-10	cDNA|expressed protein	GO:0044464//cell part	-	-	gi|297719995|ref|NP_001172359.1|/0/Os01g0388566 [Oryza sativa Japonica Group]
LOC_Os08g34760	2913	20	188	1.13938	10.2833	3.17399	Up	2.11824e-09	1.06707e-08	cDNA|expressed protein	-	-	-	gi|125603595|gb|EAZ42920.1|/0/hypothetical protein OsJ_27510 [Oryza sativa Japonica Group]
LOC_Os06g04399	1231	15	141	2.02214	18.2506	3.17399	Up	5.53058e-08	2.45442e-07	cDNA|hypersensitive-induced reaction protein 4, putative, expressed	GO:0031090//organelle membrane;GO:0044464//cell part	-	-	gi|195642046|gb|ACG40491.1|/1.46759e-35/hypersensitive-induced reaction protein 4 [Zea mays]
LOC_Os06g40240	5578	16	150	0.476013	4.28478	3.17015	Up	2.89522e-08	1.31908e-07	cDNA|retrotransposon protein, putative, unclassified, expressed	-	-	-	gi|77556325|gb|ABA99121.1|/0/transposon protein, putative, unclassified [Oryza sativa Japonica Group]
LOC_Os04g35170	3092	48	449	2.5762	23.1378	3.16694	Up	7.52732e-14	6.93594e-13	cDNA|expressed protein	GO:0044429//mitochondrial part	GO:0042802//identical protein binding;GO:0030554//adenyl nucleotide binding	GO:0044267//cellular protein metabolic process	gi|32488077|emb|CAE03030.1|/0/OSJNBa0084A10.5 [Oryza sativa Japonica Group]
LOC_Os01g14050	2559	69	645	4.47462	40.1611	3.16596	Up	0	0	cDNA|C2 domain containing protein, putative, expressed	GO:0031410//cytoplasmic vesicle;GO:0031410//cytoplasmic vesicle	-	-	gi|297596424|ref|NP_001042557.2|/0/Os01g0242600 [Oryza sativa Japonica Group]
LOC_Os01g51290	4063	246	2297	10.0477	90.0803	3.16435	Up	1.64757e-13	1.32951e-12	cDNA|protein kinase family protein, putative, expressed	GO:0043231//intracellular membrane-bounded organelle;GO:0043231//intracellular membrane-bounded organelle	GO:0005488//binding;GO:0016301//kinase activity;GO:0005488//binding;GO:0016301//kinase activity	-	gi|115439509|ref|NP_001044034.1|/0/Os01g0709500 [Oryza sativa Japonica Group]
LOC_Os03g15040	3449	3	28	0.144346	1.29354	3.16372	Up	7.35092e-05	0.000219934	cDNA|FAR1 family protein, expressed	-	-	-	gi|115451987|ref|NP_001049594.1|/0/Os03g0255400 [Oryza sativa Japonica Group]
LOC_Os08g32090	2937	15	140	0.847549	7.59521	3.16372	Up	5.53058e-08	2.44872e-07	cDNA|DEAD-box ATP-dependent RNA helicase, putative, expressed	GO:0043231//intracellular membrane-bounded organelle	GO:0003676//nucleic acid binding;GO:0032559//adenyl ribonucleotide binding;GO:0042623//ATPase activity, coupled	-	gi|115476424|ref|NP_001061808.1|/0/Os08g0416100 [Oryza sativa Japonica Group]
LOC_Os04g53510	2313	36	336	2.58288	23.1462	3.16372	Up	1.57652e-13	1.27836e-12	cDNA|OsFBL20 - F-box domain and LRR containing protein, expressed	-	-	-	gi|116309797|emb|CAH66837.1|/0/OSIGBa0148A10.14 [Oryza sativa Indica Group]
LOC_Os12g24020	1598	3	28	0.311546	2.79188	3.16372	Up	7.35092e-05	0.00021991	cDNA|rhodanese-like domain containing protein, putative, expressed	GO:0043231//intracellular membrane-bounded organelle;GO:0043231//intracellular membrane-bounded organelle;GO:0043231//intracellular membrane-bounded organelle	GO:0016783//sulfurtransferase activity	-	gi|115488360|ref|NP_001066667.1|/5.32946e-75/Os12g0428000 [Oryza sativa Japonica Group]
LOC_Os01g40610	1725	21	195	2.02026	18.012	3.15634	Up	1.09683e-09	5.66432e-09	cDNA|coiled-coil domain-containing protein, putative, expressed	-	-	-	gi|115438016|ref|NP_001043437.1|/1.10552e-170/Os01g0588700 [Oryza sativa Japonica Group]
LOC_Os08g39090	1951	18	167	1.53106	13.6388	3.15511	Up	7.86536e-09	3.76809e-08	cDNA|coiled-coil domain containing 49, putative, expressed	-	-	-	gi|115477116|ref|NP_001062154.1|/1.78982e-180/Os08g0500200 [Oryza sativa Japonica Group]
LOC_Os01g06510	2153	4	37	0.308314	2.73825	3.15078	Up	4.2421e-05	0.000131581	cDNA|arginyl-tRNA synthetase, putative, expressed	GO:0009536//plastid	GO:0004812//aminoacyl-tRNA ligase activity;GO:0032559//adenyl ribonucleotide binding	GO:0006418//tRNA aminoacylation for protein translation;GO:0003006//reproductive developmental process	gi|222617773|gb|EEE53905.1|/0/hypothetical protein OsJ_00455 [Oryza sativa Japonica Group]
LOC_Os11g04200	2316	4	37	0.286615	2.54553	3.15078	Up	4.2421e-05	0.000131596	cDNA|M phase phosphoprotein 10, putative, expressed	GO:0044444//cytoplasmic part;GO:0032991//macromolecular complex;GO:0031981//nuclear lumen	-	GO:0042254//ribosome biogenesis	gi|222615479|gb|EEE51611.1|/1.62765e-151/hypothetical protein OsJ_32879 [Oryza sativa Japonica Group]
LOC_Os07g01940	3534	16	148	0.75133	6.67284	3.15078	Up	2.89522e-08	1.31482e-07	cDNA|sister chromatid cohesion 2, putative, expressed	-	GO:0043169//cation binding	GO:0007062//sister chromatid cohesion;GO:0003006//reproductive developmental process	gi|218198976|gb|EEC81403.1|/0/hypothetical protein OsI_24633 [Oryza sativa Indica Group]
LOC_Os01g12840	3118	16	148	0.851572	7.56313	3.15078	Up	2.89522e-08	1.31796e-07	cDNA|expressed protein	-	-	-	gi|297596373|ref|NP_001042481.2|/0/Os01g0228800 [Oryza sativa Japonica Group]
LOC_Os07g46852	1395	4	37	0.475842	4.22613	3.15078	Up	4.2421e-05	0.000131612	cDNA|sex determination protein tasselseed-2, putative, expressed	GO:0043231//intracellular membrane-bounded organelle;GO:0043231//intracellular membrane-bounded organelle;GO:0043231//intracellular membrane-bounded organelle;GO:0043231//intracellular membrane-bounded organelle	GO:0003824//catalytic activity;GO:0003824//catalytic activity;GO:0003824//catalytic activity;GO:0003824//catalytic activity	GO:0008152//metabolic process;GO:0008152//metabolic process;GO:0008152//metabolic process;GO:0008152//metabolic process	gi|115473909|ref|NP_001060553.1|/2.41891e-32/Os07g0663800 [Oryza sativa Japonica Group]
LOC_Os07g49010	4595	13	120	0.4695	4.16113	3.14778	Up	1.99545e-07	8.27376e-07	cDNA|TOPBP1B - Similar to DNA replication protein TOPBP1 from, expressed	-	GO:0046872//metal ion binding	-	gi|297607836|ref|NP_001060709.2|/0/Os07g0689900 [Oryza sativa Japonica Group]
LOC_Os10g40550	2027	23	212	1.88301	16.6647	3.14569	Up	2.93464e-10	1.60923e-09	cDNA|CPuORF23 - conserved peptide uORF-containing transcript, expressed	-	GO:0016787//hydrolase activity;GO:0016787//hydrolase activity	GO:0005991//trehalose metabolic process;GO:0005991//trehalose metabolic process	gi|125532899|gb|EAY79464.1|/0/hypothetical protein OsI_34594 [Oryza sativa Indica Group]
LOC_Os01g49320	1339	5	46	0.619679	5.47385	3.14296	Up	2.4941e-05	7.98674e-05	cDNA|glycosyl hydrolase, putative, expressed	GO:0031410//cytoplasmic vesicle	GO:0016798//hydrolase activity, acting on glycosyl bonds	GO:0005975//carbohydrate metabolic process	gi|115439265|ref|NP_001043912.1|/2.41579e-159/Os01g0687400 [Oryza sativa Japonica Group]
LOC_Os04g51090	8044	5	46	0.103151	0.911174	3.14296	Up	2.4941e-05	7.98579e-05	cDNA|tRNA-splicing endonuclease positive effector-related, putative, expressed	-	GO:0003676//nucleic acid binding;GO:0003678//DNA helicase activity;GO:0032559//adenyl ribonucleotide binding	GO:0006259//DNA metabolic process	gi|32492200|emb|CAE03468.1|/0/OSJNBa0083N12.5 [Oryza sativa Japonica Group]
LOC_Os12g10710	5310	22	202	0.687552	6.06139	3.14011	Up	5.67472e-10	3.02056e-09	cDNA|NB-ARC domain containing protein, expressed	-	-	-	gi|108862322|gb|ABG21915.1|/1.88456e-147/NB-ARC domain containing protein, expressed [Oryza sativa Japonica Group]
LOC_Os03g22540	3613	33	302	1.51574	13.3185	3.13534	Up	5.79536e-13	4.16311e-12	cDNA|jmjC domain containing protein, expressed	-	-	-	gi|108708112|gb|ABF95907.1|/0/jmjC domain containing protein, expressed [Oryza sativa Japonica Group]
LOC_Os04g07830	1221	20	183	2.71826	23.8809	3.1351	Up	2.11824e-09	1.06286e-08	cDNA|expressed protein	-	-	-	gi|38347177|emb|CAE05581.2|/0/OSJNBa0032N05.24 [Oryza sativa Japonica Group]
LOC_Os04g09580	6520	7	64	0.178167	1.56404	3.13397	Up	8.03714e-06	2.75338e-05	cDNA|expressed protein	-	-	-	gi|115457118|ref|NP_001052159.1|/3.43671e-75/Os04g0175300 [Oryza sativa Japonica Group]
LOC_Os07g36150	3891	7	64	0.298548	2.6208	3.13397	Up	8.03714e-06	2.7594e-05	cDNA|formin-like protein 3 precursor, putative, expressed	GO:0030312//external encapsulating structure;GO:0031410//cytoplasmic vesicle	-	GO:0008154//actin polymerization or depolymerization;GO:0003006//reproductive developmental process	gi|222637226|gb|EEE67358.1|/0/hypothetical protein OsJ_24637 [Oryza sativa Japonica Group]
LOC_Os02g24190	2919	31	283	1.7624	15.4478	3.13179	Up	1.73905e-12	1.16493e-11	cDNA|cyclin-T1-2, putative, expressed	GO:0043231//intracellular membrane-bounded organelle;GO:0043231//intracellular membrane-bounded organelle;GO:0043231//intracellular membrane-bounded organelle	-	GO:0048827//phyllome development;GO:0007049//cell cycle;GO:0000904//cell morphogenesis involved in differentiation;GO:0051707//response to other organism;GO:0048827//phyllome development;GO:0007049//cell cycle;GO:0000904//cell morphogenesis involved in differentiation;GO:0051707//response to other organism	gi|115445921|ref|NP_001046740.1|/0/Os02g0438200 [Oryza sativa Japonica Group]
LOC_Os05g16670	3335	8	73	0.398081	3.48773	3.13115	Up	4.4468e-06	1.56911e-05	cDNA|SHR5-receptor-like kinase, putative, expressed	GO:0043231//intracellular membrane-bounded organelle;GO:0031410//cytoplasmic vesicle	-	-	gi|218196431|gb|EEC78858.1|/0/hypothetical protein OsI_19210 [Oryza sativa Indica Group]
LOC_Os06g48620	3163	16	146	0.839457	7.35477	3.13115	Up	2.89522e-08	1.31616e-07	cDNA|4-amino-4-deoxychorismate synthase, putative, expressed	-	GO:0016833//oxo-acid-lyase activity	GO:0006760//folic acid and derivative metabolic process;GO:0034641//cellular nitrogen compound metabolic process;GO:0003006//reproductive developmental process	gi|53791878|dbj|BAD54000.1|/0/putative aminodeoxychorismate synthase/glutamin amidotransferase [Oryza sativa Japonica Group]
LOC_Os04g52200	3138	8	73	0.423072	3.70668	3.13115	Up	4.4468e-06	1.56931e-05	cDNA|RNA recognition motif containing protein, putative, expressed	-	GO:0005488//binding	-	gi|38345802|emb|CAE03574.2|/0/OSJNBa0085I10.19 [Oryza sativa Japonica Group]
LOC_Os11g10090	2046	8	73	0.648876	5.68503	3.13115	Up	4.4468e-06	1.56786e-05	cDNA|transposon protein, putative, CACTA, En/Spm sub-class, expressed	-	-	-	gi|222615701|gb|EEE51833.1|/0/hypothetical protein OsJ_33323 [Oryza sativa Japonica Group]
LOC_Os09g25060	1663	25	228	2.49474	21.8453	3.13036	Up	7.86254e-11	4.53408e-10	cDNA|WRKY76, expressed	-	GO:0003677//DNA binding	-	gi|115479181|ref|NP_001063184.1|/0/Os09g0417600 [Oryza sativa Japonica Group]
LOC_Os10g11060	1074	18	164	2.78129	24.3307	3.12896	Up	7.86536e-09	3.7708e-08	cDNA|ACI13, putative, expressed	-	-	-	gi|218184237|gb|EEC66664.1|/3.6446e-96/hypothetical protein OsI_32949 [Oryza sativa Indica Group]
LOC_Os05g05810	3168	10	91	0.523832	4.57691	3.1272	Up	1.31522e-06	4.95321e-06	cDNA|DEAD-box ATP-dependent RNA helicase, putative, expressed	-	GO:0003678//DNA helicase activity;GO:0042623//ATPase activity, coupled;GO:0032559//adenyl ribonucleotide binding;GO:0003678//DNA helicase activity;GO:0042623//ATPase activity, coupled;GO:0000166//nucleotide binding	GO:0006259//DNA metabolic process;GO:0006259//DNA metabolic process	gi|297603843|ref|NP_001054667.2|/0/Os05g0150600 [Oryza sativa Japonica Group]
LOC_Os03g45300	4183	11	100	0.436397	3.80915	3.12575	Up	7.0599e-07	2.75683e-06	cDNA|transposon protein, putative, unclassified, expressed	-	-	-	gi|115454411|ref|NP_001050806.1|/0/Os03g0655600 [Oryza sativa Japonica Group]
LOC_Os09g36770	2757	56	509	3.37077	29.4169	3.1255	Up	0	0	cDNA|NTMC2Type1.2 protein, putative, expressed	GO:0031410//cytoplasmic vesicle;GO:0031410//cytoplasmic vesicle;GO:0031410//cytoplasmic vesicle	-	-	gi|115480413|ref|NP_001063800.1|/0/Os09g0538800 [Oryza sativa Japonica Group]
LOC_Os05g02670	3803	58	527	2.53092	22.08	3.12501	Up	0	0	cDNA|kinesin motor domain containing protein, putative, expressed	GO:0016020//membrane;GO:0015630//microtubule cytoskeleton;GO:0016020//membrane;GO:0015630//microtubule cytoskeleton;GO:0016020//membrane;GO:0015630//microtubule cytoskeleton	GO:0003774//motor activity;GO:0032559//adenyl ribonucleotide binding;GO:0003774//motor activity;GO:0032559//adenyl ribonucleotide binding;GO:0003774//motor activity;GO:0032559//adenyl ribonucleotide binding	GO:0007017//microtubule-based process;GO:0007017//microtubule-based process;GO:0007017//microtubule-based process	gi|297723645|ref|NP_001174186.1|/0/Os05g0117798 [Oryza sativa Japonica Group]
LOC_Os02g49270	2556	12	109	0.779108	6.79487	3.12455	Up	3.7641e-07	1.51896e-06	cDNA|NOL1/NOP2/sun family protein, putative, expressed	GO:0031981//nuclear lumen	GO:0003676//nucleic acid binding;GO:0008168//methyltransferase activity	GO:0042254//ribosome biogenesis;GO:0006730//one-carbon metabolic process	gi|222623587|gb|EEE57719.1|/0/hypothetical protein OsJ_08204 [Oryza sativa Japonica Group]
LOC_Os06g13050	2532	14	127	0.917575	7.992	3.12266	Up	1.05271e-07	4.5244e-07	cDNA|peroxidase family protein, expressed	GO:0031410//cytoplasmic vesicle	-	-	gi|222635277|gb|EEE65409.1|/0/hypothetical protein OsJ_20746 [Oryza sativa Japonica Group]
LOC_Os02g53520	3301	109	986	5.47972	47.5934	3.11859	Up	0	0	cDNA|kinesin motor domain containing protein, putative, expressed	GO:0015630//microtubule cytoskeleton	GO:0003774//motor activity;GO:0032559//adenyl ribonucleotide binding	GO:0007017//microtubule-based process	gi|222623764|gb|EEE57896.1|/0/hypothetical protein OsJ_08573 [Oryza sativa Japonica Group]
LOC_Os01g38229	2364	101	910	7.09008	61.3352	3.11284	Up	0	0	cDNA|peptidyl-prolyl isomerase, putative, expressed	-	-	-	gi|52075778|dbj|BAD44998.1|/0/peptidylprolyl isomerase-like [Oryza sativa Japonica Group]
LOC_Os02g10040	1273	9	81	1.17325	10.1385	3.11125	Up	2.43034e-06	8.89436e-06	cDNA|guanine nucleotide-exchange protein like, putative, expressed	GO:0044464//cell part	GO:0005083//small GTPase regulator activity	GO:0032011//ARF protein signal transduction	gi|222622357|gb|EEE56489.1|/2.06746e-120/hypothetical protein OsJ_05728 [Oryza sativa Japonica Group]
LOC_Os01g47460	2754	10	90	0.602578	5.20708	3.11125	Up	1.31522e-06	4.96372e-06	cDNA|expressed protein	GO:0044464//cell part;GO:0044464//cell part	GO:0008324//cation transmembrane transporter activity;GO:0008324//cation transmembrane transporter activity	GO:0006812//cation transport;GO:0006812//cation transport	gi|115439021|ref|NP_001043790.1|/0/Os01g0664100 [Oryza sativa Japonica Group]
LOC_Os07g45570	3395	29	261	1.41754	12.2494	3.11125	Up	5.92016e-12	3.74042e-11	cDNA|expressed protein	GO:0044464//cell part	-	-	gi|115473771|ref|NP_001060484.1|/0/Os07g0650600 [Oryza sativa Japonica Group]
LOC_Os07g05470	2987	87	783	4.8335	41.7679	3.11125	Up	0	0	cDNA|AIR9 protein, putative, expressed	-	-	-	gi|222636437|gb|EEE66569.1|/0/hypothetical protein OsJ_23097 [Oryza sativa Japonica Group]
LOC_Os01g20860	2976	13	117	0.724916	6.26424	3.11125	Up	1.99545e-07	8.28792e-07	cDNA|phospholipase D. Active site motif family protein, expressed	GO:0043231//intracellular membrane-bounded organelle	GO:0004620//phospholipase activity	GO:0006644//phospholipid metabolic process;GO:0009725//response to hormone stimulus;GO:0009267//cellular response to starvation;GO:0048513//organ development;GO:0050794//regulation of cellular process;GO:0009247//glycolipid biosynthetic process	gi|222618291|gb|EEE54423.1|/0/hypothetical protein OsJ_01476 [Oryza sativa Japonica Group]
LOC_Os03g59650	3358	4	36	0.197677	1.7082	3.11125	Up	4.25084e-05	0.000131776	cDNA|BRCA1 C Terminus domain containing protein, expressed	-	-	-	gi|115456137|ref|NP_001051669.1|/0/Os03g0811200 [Oryza sativa Japonica Group]
LOC_Os03g55570	1406	11	99	1.29833	11.2193	3.11125	Up	7.0599e-07	2.75845e-06	cDNA|upstream activation factor subunit spp27, putative, expressed	-	-	-	gi|108711237|gb|ABF99032.1|/1.68487e-134/SWIB complex BAF60b domain-containing protein, putative, expressed [Oryza sativa Japonica Group]
LOC_Os10g39230	4311	11	99	0.42344	3.65909	3.11125	Up	7.0599e-07	2.76047e-06	cDNA|tRNA-splicing endonuclease positive effector-related, putative, expressed	-	-	-	gi|21717153|gb|AAM76346.1|AC074196_4/0/putative helicase [Oryza sativa Japonica Group]
LOC_Os01g28680	4068	23	207	0.938262	8.10784	3.11125	Up	2.93464e-10	1.60989e-09	cDNA|WD domain, G-beta repeat domain containing protein, expressed	-	-	-	gi|218188261|gb|EEC70688.1|/0/hypothetical protein OsI_02035 [Oryza sativa Indica Group]
LOC_Os01g46810	4832	23	207	0.789911	6.82589	3.11125	Up	2.93464e-10	1.60824e-09	cDNA|viral A-type inclusion protein repeat containing protein, expressed	-	-	-	gi|222618981|gb|EEE55113.1|/0/hypothetical protein OsJ_02876 [Oryza sativa Japonica Group]
LOC_Os09g36810	2736	3	27	0.181963	1.5724	3.11125	Up	7.68966e-05	0.00022958	cDNA|beta-galactosidase precursor, putative, expressed	GO:0031410//cytoplasmic vesicle	GO:0030246//carbohydrate binding;GO:0043167//ion binding;GO:0015925	GO:0044238//primary metabolic process	gi|152013365|sp|Q0IZZ8.2|BGL12_ORYSJ/0/RecName: Full=Beta-galactosidase 12; Short=Lactase 12; Flags: Precursor
LOC_Os01g33800	2294	23	207	1.66384	14.3778	3.11125	Up	2.93464e-10	1.60857e-09	cDNA|heat shock protein DnaJ, putative, expressed	GO:0043231//intracellular membrane-bounded organelle;GO:0043231//intracellular membrane-bounded organelle	GO:0005515//protein binding;GO:0005515//protein binding	-	gi|115437104|ref|NP_001043212.1|/0/Os01g0521500 [Oryza sativa Japonica Group]
LOC_Os11g34150	3077	24	215	1.29438	11.1334	3.10456	Up	1.51844e-10	8.54231e-10	cDNA|transposon protein, putative, CACTA, En/Spm sub-class, expressed	-	-	-	gi|108864469|gb|ABA94155.2|/1.29324e-44/expressed protein [Oryza sativa Japonica Group]
LOC_Os02g26294	4617	14	125	0.503206	4.31386	3.09976	Up	1.05271e-07	4.53316e-07	cDNA|expressed protein	GO:0043231//intracellular membrane-bounded organelle;GO:0043231//intracellular membrane-bounded organelle;GO:0043231//intracellular membrane-bounded organelle;GO:0043231//intracellular membrane-bounded organelle;GO:0043231//intracellular membrane-bounded organelle;GO:0043231//intracellular membrane-bounded organelle	-	-	gi|218190689|gb|EEC73116.1|/4.1635e-18/hypothetical protein OsI_07117 [Oryza sativa Indica Group]
LOC_Os04g32370	2576	12	107	0.773059	6.61841	3.09783	Up	3.7641e-07	1.51735e-06	cDNA|hydroxyproline-rich glycoprotein family protein, putative, expressed	GO:0043231//intracellular membrane-bounded organelle	-	-	gi|115458110|ref|NP_001052655.1|/0/Os04g0394700 [Oryza sativa Japonica Group]
LOC_Os03g42020	3516	11	98	0.519184	4.44112	3.09661	Up	7.0599e-07	2.75401e-06	cDNA|calcium-transporting ATPase, plasma membrane-type, putative, expressed	GO:0031224//intrinsic to membrane;GO:0043231//intracellular membrane-bounded organelle;GO:0031090//organelle membrane	GO:0046914//transition metal ion binding;GO:0046873//metal ion transmembrane transporter activity;GO:0019829//cation-transporting ATPase activity;GO:0005515//protein binding;GO:0032559//adenyl ribonucleotide binding;GO:0016836//hydro-lyase activity	GO:0010035//response to inorganic substance;GO:0009206;GO:0006816//calcium ion transport	gi|115454121|ref|NP_001050661.1|/0/Os03g0616400 [Oryza sativa Japonica Group]
LOC_Os01g73656	1715	21	187	2.03204	17.3737	3.09591	Up	1.09683e-09	5.66981e-09	cDNA|expressed protein	-	-	-	gi|115442461|ref|NP_001045510.1|/0/Os01g0967600 [Oryza sativa Japonica Group]
LOC_Os03g21964	2634	9	80	0.567028	4.83938	3.09333	Up	2.43034e-06	8.87733e-06	cDNA|expressed protein	-	-	-	gi|115452907|ref|NP_001050054.1|/2.07222e-57/Os03g0338200 [Oryza sativa Japonica Group]
LOC_Os05g19110	2109	8	71	0.629493	5.36411	3.09108	Up	4.4468e-06	1.57243e-05	cDNA|expressed protein	-	-	-	gi|115462937|ref|NP_001055068.1|/0/Os05g0273500 [Oryza sativa Japonica Group]
LOC_Os10g21418	2205	8	71	0.602086	5.13057	3.09108	Up	4.4468e-06	1.56952e-05	cDNA|NADPH-dependent oxidoreductase, putative, expressed	GO:0031224//intrinsic to membrane;GO:0009534//chloroplast thylakoid;GO:0031410//cytoplasmic vesicle	GO:0048037//cofactor binding;GO:0050136//NADH dehydrogenase (quinone) activity	GO:0051234//establishment of localization;GO:0022904//respiratory electron transport chain	gi|50234035|ref|YP_052812.1|/0/NADH dehydrogenase subunit 5 [Oryza nivara]
LOC_Os03g08270	3897	107	949	4.55649	38.8018	3.09013	Up	0	0	cDNA|ataxin-2 C-terminal region family protein, expressed	GO:0043231//intracellular membrane-bounded organelle;GO:0031410//cytoplasmic vesicle;GO:0043231//intracellular membrane-bounded organelle;GO:0031410//cytoplasmic vesicle;GO:0043231//intracellular membrane-bounded organelle;GO:0031410//cytoplasmic vesicle;GO:0043231//intracellular membrane-bounded organelle;GO:0031410//cytoplasmic vesicle;GO:0043231//intracellular membrane-bounded organelle;GO:003…	-	-	gi|115451121|ref|NP_001049161.1|/0/Os03g0180300 [Oryza sativa Japonica Group]
LOC_Os09g26530	2273	7	62	0.511065	4.34618	3.08817	Up	8.03716e-06	2.74986e-05	cDNA|expressed protein	-	-	-	gi|222641642|gb|EEE69774.1|/1.9004e-136/hypothetical protein OsJ_29490 [Oryza sativa Japonica Group]
LOC_Os05g01190	2567	7	62	0.452532	3.84841	3.08817	Up	8.03716e-06	2.75056e-05	cDNA|transposon protein, putative, unclassified, expressed	GO:0043231//intracellular membrane-bounded organelle	-	-	gi|115461569|ref|NP_001054384.1|/0/Os05g0102300 [Oryza sativa Japonica Group]
LOC_Os02g50560	4544	14	124	0.51129	4.3481	3.08817	Up	1.05271e-07	4.52804e-07	cDNA|DSHCT domain containing protein, expressed	GO:0043231//intracellular membrane-bounded organelle;GO:0043231//intracellular membrane-bounded organelle	GO:0042623//ATPase activity, coupled;GO:0032559//adenyl ribonucleotide binding;GO:0042623//ATPase activity, coupled;GO:0032559//adenyl ribonucleotide binding	-	gi|115448571|ref|NP_001048065.1|/0/Os02g0739000 [Oryza sativa Japonica Group]
LOC_Os03g48140	5166	56	496	1.79892	15.2983	3.08817	Up	0	0	cDNA|myosin, putative, expressed	GO:0015629//actin cytoskeleton	GO:0008092//cytoskeletal protein binding;GO:0017111//nucleoside-triphosphatase activity;GO:0032559//adenyl ribonucleotide binding	-	gi|222625587|gb|EEE59719.1|/0/hypothetical protein OsJ_12150 [Oryza sativa Japonica Group]
LOC_Os03g10755	964	7	62	1.20503	10.2478	3.08817	Up	8.03716e-06	2.75021e-05	cDNA|expressed protein	-	-	-	gi|222624407|gb|EEE58539.1|/8.97431e-43/hypothetical protein OsJ_09835 [Oryza sativa Japonica Group]
LOC_Os08g03310	3135	13	115	0.68815	5.84489	3.08638	Up	1.99545e-07	8.27762e-07	cDNA|zinc finger family protein, putative, expressed	-	GO:0005488//binding;GO:0005488//binding;GO:0005488//binding;GO:0005488//binding;GO:0003676//nucleic acid binding;GO:0005488//binding	-	gi|205688239|sp|Q6ZK57.2|C3H54_ORYSJ/0/RecName: Full=Zinc finger CCCH domain-containing protein 54; Short=OsC3H54
LOC_Os01g50080	3743	93	822	4.12326	34.9919	3.08516	Up	1.55431e-15	1.70534e-14	cDNA|MDR-like ABC transporter, putative, expressed	GO:0031224//intrinsic to membrane	GO:0017111//nucleoside-triphosphatase activity;GO:0015405//P-P-bond-hydrolysis-driven transmembrane transporter activity;GO:0032559//adenyl ribonucleotide binding	GO:0006810//transport;GO:0009207	gi|56785159|dbj|BAD81814.1|/0/P-glycoprotein-like [Oryza sativa Japonica Group]
LOC_Os09g10000	1367	18	159	2.18515	18.5329	3.08429	Up	7.86536e-09	3.77215e-08	cDNA|expressed protein	-	-	-	gi|222641194|gb|EEE69326.1|/1.46955e-127/hypothetical protein OsJ_28624 [Oryza sativa Japonica Group]
LOC_Os06g16980	4102	6	53	0.242735	2.05871	3.08429	Up	1.43023e-05	4.72857e-05	cDNA|DNA topoisomerase I family protein, expressed	GO:0043231//intracellular membrane-bounded organelle;GO:0043231//intracellular membrane-bounded organelle	GO:0003916//DNA topoisomerase activity;GO:0003916//DNA topoisomerase activity	GO:0006259//DNA metabolic process;GO:0006259//DNA metabolic process	gi|125596851|gb|EAZ36631.1|/0/hypothetical protein OsJ_20977 [Oryza sativa Japonica Group]
LOC_Os05g49590	4578	17	150	0.616241	5.22073	3.08268	Up	1.511e-08	7.04536e-08	cDNA|suppressor of phythchrome A, putative, expressed	GO:0043231//intracellular membrane-bounded organelle;GO:0043231//intracellular membrane-bounded organelle	GO:0005515//protein binding;GO:0016301//kinase activity;GO:0032559//adenyl ribonucleotide binding;GO:0005515//protein binding;GO:0016301//kinase activity;GO:0032559//adenyl ribonucleotide binding	GO:0048573//photoperiodism, flowering;GO:0048572;GO:0009640//photomorphogenesis;GO:0007602//phototransduction;GO:0006464//protein modification process;GO:0048573//photoperiodism, flowering;GO:0048572;GO:0009640//photomorphogenesis;GO:0007602//phototransduction;GO:0006464//protein modification process	gi|115465541|ref|NP_001056370.1|/0/Os05g0571000 [Oryza sativa Japonica Group]
LOC_Os03g01750	2128	73	644	5.69284	48.2203	3.08242	Up	0	0	cDNA|dual specificity protein phosphatase, putative, expressed	GO:0009532//plastid stroma;GO:0009532//plastid stroma;GO:0009532//plastid stroma;GO:0009532//plastid stroma;GO:0009532//plastid stroma;GO:0009532//plastid stroma	GO:0004721//phosphoprotein phosphatase activity;GO:0001871;GO:0004721//phosphoprotein phosphatase activity;GO:0001871;GO:0004721//phosphoprotein phosphatase activity;GO:0001871;GO:0004721//phosphoprotein phosphatase activity;GO:0001871;GO:0004721//phosphoprotein phosphatase activity;GO:0001871;GO:0004721//phosphoprotein phosphatase activity;GO:0001871	GO:0006464//protein modification process;GO:0005982//starch metabolic process;GO:0006796//phosphate metabolic process;GO:0006464//protein modification process;GO:0005982//starch metabolic process;GO:0006796//phosphate metabolic process;GO:0006464//protein modification process;GO:0005982//starch metabolic process;GO:0006796//phosphate metabolic process;GO:0006464//protein modification process;GO:0…	gi|108705759|gb|ABF93554.1|/0/protein tyrosine phosphatase, putative, expressed [Oryza sativa Japonica Group]
LOC_Os09g29940	2366	16	141	1.12223	9.49555	3.08088	Up	2.89522e-08	1.31863e-07	cDNA|auxin-independent growth promoter protein, putative, expressed	-	-	-	gi|125564098|gb|EAZ09478.1|/0/hypothetical protein OsI_31750 [Oryza sativa Indica Group]
LOC_Os09g13740	1728	15	132	1.44054	12.1715	3.07883	Up	5.53058e-08	2.45524e-07	cDNA|SET domain containing protein, expressed	GO:0043231//intracellular membrane-bounded organelle;GO:0043231//intracellular membrane-bounded organelle	GO:0005488//binding;GO:0016279//protein-lysine N-methyltransferase activity;GO:0005488//binding;GO:0016279//protein-lysine N-methyltransferase activity	GO:0016571//histone methylation;GO:0016571//histone methylation	gi|222641285|gb|EEE69417.1|/0/hypothetical protein OsJ_28789 [Oryza sativa Japonica Group]
LOC_Os02g43750	3456	19	167	0.912341	7.69943	3.07711	Up	4.08534e-09	2.00799e-08	cDNA|transcription initiation factor, putative, expressed	-	GO:0003676//nucleic acid binding	GO:0034645//cellular macromolecule biosynthetic process;GO:0010467//gene expression;GO:0044238//primary metabolic process	gi|115447663|ref|NP_001047611.1|/0/Os02g0654400 [Oryza sativa Japonica Group]
LOC_Os07g46920	1246	9	79	1.19868	10.1024	3.07518	Up	2.43034e-06	8.88827e-06	cDNA|sex determination protein tasselseed-2, putative, expressed	GO:0043231//intracellular membrane-bounded organelle	GO:0003824//catalytic activity	GO:0008152//metabolic process	gi|297607768|ref|NP_001060558.2|/1.33411e-156/Os07g0664300 [Oryza sativa Japonica Group]
LOC_Os12g40490	2502	72	632	4.77554	40.2481	3.07518	Up	0	0	cDNA|LIM domain-containing protein, putative, expressed	GO:0043231//intracellular membrane-bounded organelle	GO:0046914//transition metal ion binding	-	gi|222617403|gb|EEE53535.1|/0/hypothetical protein OsJ_36742 [Oryza sativa Japonica Group]
LOC_Os02g39920	3038	61	534	3.33211	28.0072	3.07129	Up	0	0	cDNA|AT hook motif family protein, expressed	-	-	-	gi|115447271|ref|NP_001047415.1|/0/Os02g0612800 [Oryza sativa Japonica Group]
LOC_Os03g35849	2428	16	140	1.09358	9.18745	3.07061	Up	2.89522e-08	1.31594e-07	cDNA|expressed protein	-	-	-	gi|108709274|gb|ABF97069.1|/2.08929e-64/expressed protein [Oryza sativa Japonica Group]
LOC_Os08g27170	1563	4	35	0.424696	3.568	3.07061	Up	4.26632e-05	0.00013224	cDNA|calmodulin binding protein, putative, expressed	-	-	-	gi|38637566|dbj|BAD03817.1|/0/putative calmodulin-binding protein [Oryza sativa Japonica Group]
LOC_Os08g05320	3949	8	70	0.336187	2.8244	3.07061	Up	4.4468e-06	1.57056e-05	cDNA|expressed protein	-	GO:0003676//nucleic acid binding;GO:0016787//hydrolase activity;GO:0032559//adenyl ribonucleotide binding;GO:0003676//nucleic acid binding;GO:0016787//hydrolase activity;GO:0032559//adenyl ribonucleotide binding	-	gi|218189575|gb|EEC72002.1|/2.04657e-106/hypothetical protein OsI_04862 [Oryza sativa Indica Group]
LOC_Os04g58780	3519	8	70	0.377266	3.16953	3.07061	Up	4.4468e-06	1.56994e-05	cDNA|pentatricopeptide repeat protein, putative, expressed	GO:0009536//plastid;GO:0009536//plastid	GO:0005488//binding;GO:0005488//binding	-	gi|115461420|ref|NP_001054310.1|/0/Os04g0684500 [Oryza sativa Japonica Group]
LOC_Os01g07120	3716	8	70	0.357266	3.0015	3.07061	Up	4.4468e-06	1.57014e-05	cDNA|AP2 domain containing protein, expressed	GO:0043231//intracellular membrane-bounded organelle;GO:0043231//intracellular membrane-bounded organelle	GO:0003676//nucleic acid binding;GO:0001071	GO:0006351//transcription, DNA-dependent	gi|25989383|gb|AAL40870.1|/2.27457e-155/DREB1 [Oryza sativa]
LOC_Os01g01689	9026	19	166	0.34933	2.93041	3.06844	Up	4.08534e-09	2.00209e-08	cDNA|phosphatidylinositol 3- and 4-kinase family protein, expressed	-	GO:0016772//transferase activity, transferring phosphorus-containing groups;GO:0032559//adenyl ribonucleotide binding;GO:0016772//transferase activity, transferring phosphorus-containing groups;GO:0032559//adenyl ribonucleotide binding	GO:0006796//phosphate metabolic process;GO:0006796//phosphate metabolic process	gi|115434040|ref|NP_001041778.1|/0/Os01g0106700 [Oryza sativa Japonica Group]
LOC_Os06g24870	2599	11	96	0.702367	5.88546	3.06686	Up	7.0599e-07	2.75925e-06	cDNA|bromodomain domain containing protein, expressed	GO:0043231//intracellular membrane-bounded organelle;GO:0043231//intracellular membrane-bounded organelle;GO:0043231//intracellular membrane-bounded organelle	-	-	gi|125559896|gb|EAZ05344.1|/0/hypothetical protein OsI_27549 [Oryza sativa Indica Group]
LOC_Os03g27080	2387	36	314	2.50281	20.9601	3.06602	Up	1.57652e-13	1.27758e-12	cDNA|calmodulin-binding transcription activator 2, putative, expressed	GO:0043231//intracellular membrane-bounded organelle;GO:0043231//intracellular membrane-bounded organelle	GO:0005515//protein binding;GO:0005515//protein binding	-	gi|37991923|gb|AAR06369.1|/0/putative calmodulin-binding transcription factor [Oryza sativa Japonica Group]
LOC_Os03g01880	1341	32	279	3.96003	33.1506	3.06545	Up	9.92318e-13	6.8874e-12	cDNA|possible lysine decarboxylase domain containing protein, expressed	GO:0043231//intracellular membrane-bounded organelle;GO:0043231//intracellular membrane-bounded organelle	GO:0003824//catalytic activity;GO:0003824//catalytic activity	-	gi|115450211|ref|NP_001048706.1|/9.40833e-108/Os03g0109300 [Oryza sativa Japonica Group]
LOC_Os02g28040	3234	14	122	0.718399	6.01084	3.06471	Up	1.05271e-07	4.52076e-07	cDNA|lipase, putative, expressed	-	GO:0004091//carboxylesterase activity	GO:0044238//primary metabolic process	gi|47848616|dbj|BAD22465.1|/0/lipase class 3-like [Oryza sativa Japonica Group]
LOC_Os06g41780	3440	24	209	1.15779	9.68063	3.06373	Up	1.51844e-10	8.54051e-10	cDNA|guanine nucleotide exchange family protein, putative, expressed	GO:0044464//cell part;GO:0044464//cell part	GO:0005083//small GTPase regulator activity;GO:0005083//small GTPase regulator activity	GO:0032011//ARF protein signal transduction;GO:0032011//ARF protein signal transduction	gi|51090850|dbj|BAD35378.1|/0/putative guanine nucleotide-exchange protein GEP2 [Oryza sativa Japonica Group]
LOC_Os02g08360	3688	32	278	1.43991	12.0107	3.06027	Up	9.92318e-13	6.92884e-12	cDNA|RNA recognition motif, putative, expressed	-	GO:0003676//nucleic acid binding	GO:0010467//gene expression	gi|222622307|gb|EEE56439.1|/0/hypothetical protein OsJ_05621 [Oryza sativa Japonica Group]
LOC_Os07g39690	2286	3	26	0.217782	1.81223	3.05681	Up	8.28938e-05	0.000246465	cDNA|GCN5-related N-acetyltransferase, putative, expressed	GO:0043231//intracellular membrane-bounded organelle	GO:0008080//N-acetyltransferase activity	GO:0006525//arginine metabolic process	gi|218199920|gb|EEC82347.1|/0/hypothetical protein OsI_26654 [Oryza sativa Indica Group]
LOC_Os04g51320	1153	3	26	0.431787	3.59302	3.05681	Up	8.28938e-05	0.000246438	cDNA|transcription factor TF2, putative, expressed	-	-	-	gi|38344145|emb|CAD41865.2|/1.75924e-107/OSJNBa0041A02.12 [Oryza sativa Japonica Group]
LOC_Os01g66140	3255	12	104	0.611797	5.09094	3.05681	Up	3.7641e-07	1.51781e-06	cDNA|plus-3 domain containing protein, putative, expressed	-	GO:0005488//binding	-	gi|115441477|ref|NP_001045018.1|/0/Os01g0884500 [Oryza sativa Japonica Group]
LOC_Os01g12400	2692	3	26	0.184937	1.53891	3.05681	Up	8.28938e-05	0.000246493	cDNA|S-locus lectin protein kinase family protein, putative, expressed	GO:0043231//intracellular membrane-bounded organelle;GO:0031410//cytoplasmic vesicle	GO:0030246//carbohydrate binding;GO:0004672//protein kinase activity;GO:0032559//adenyl ribonucleotide binding	GO:0006464//protein modification process	gi|7573609|dbj|BAA94518.1|/0/putative S-domain receptor-like protein kinase [Oryza sativa Japonica Group]
LOC_Os07g25150	2329	3	26	0.213761	1.77877	3.05681	Up	8.28938e-05	0.000246411	cDNA|myb-related protein 306, putative, expressed	GO:0009536//plastid	GO:0034062//RNA polymerase activity;GO:0003676//nucleic acid binding	GO:0010467//gene expression	gi|115471793|ref|NP_001059495.1|/1.24216e-74/Os07g0432800 [Oryza sativa Japonica Group]
LOC_Os07g09580	2938	50	433	2.8242	23.4829	3.0557	Up	1.33227e-15	1.47567e-14	cDNA|aminoacyl-tRNA synthetase, putative, expressed	-	GO:0016874//ligase activity	-	gi|297606861|ref|NP_001059107.2|/1.8224e-138/Os07g0193600 [Oryza sativa Japonica Group]
LOC_Os03g47610	3682	35	303	1.57747	13.1122	3.05522	Up	2.22266e-13	1.74198e-12	cDNA|thiamine biosynthesis protein thiC, putative, expressed	GO:0009532//plastid stroma;GO:0009532//plastid stroma;GO:0009532//plastid stroma;GO:0009532//plastid stroma;GO:0009532//plastid stroma;GO:0009532//plastid stroma;GO:0009532//plastid stroma	GO:0019144//ADP-sugar diphosphatase activity;GO:0051540;GO:0019144//ADP-sugar diphosphatase activity;GO:0051540;GO:0019144//ADP-sugar diphosphatase activity;GO:0051540;GO:0019144//ADP-sugar diphosphatase activity;GO:0051540;GO:0019144//ADP-sugar diphosphatase activity;GO:0051540;GO:0019144//ADP-sugar diphosphatase activity;GO:0051540;GO:0019144//ADP-sugar diphosphatase activity;GO:0051540	GO:0006772//thiamin metabolic process;GO:0033273//response to vitamin;GO:0009581;GO:0006772//thiamin metabolic process;GO:0033273//response to vitamin;GO:0009581;GO:0006772//thiamin metabolic process;GO:0033273//response to vitamin;GO:0009581;GO:0006772//thiamin metabolic process;GO:0033273//response to vitamin;GO:0009581;GO:0006772//thiamin metabolic process;GO:0033273//response to vitamin;GO:00…	gi|115454593|ref|NP_001050897.1|/0/Os03g0679700 [Oryza sativa Japonica Group]
LOC_Os09g38440	3040	20	173	1.09178	9.06751	3.05403	Up	2.11824e-09	1.06446e-08	cDNA|ATXR, putative, expressed	GO:0043231//intracellular membrane-bounded organelle	GO:0046872//metal ion binding;GO:0008168//methyltransferase activity	GO:0044238//primary metabolic process;GO:0044260;GO:0032259//methylation	gi|222642073|gb|EEE70205.1|/0/hypothetical protein OsJ_30300 [Oryza sativa Japonica Group]
LOC_Os01g68810	5873	22	190	0.621642	5.15477	3.05175	Up	5.67472e-10	3.01695e-09	cDNA|expressed protein	-	-	GO:0009987//cellular process	gi|57900437|dbj|BAD87730.1|/0/putative THO complex 2 [Oryza sativa Japonica Group]
LOC_Os01g57720	3982	39	336	1.62533	13.4448	3.04824	Up	8.59312e-14	7.66404e-13	cDNA|expressed protein	GO:0043231//intracellular membrane-bounded organelle;GO:0043231//intracellular membrane-bounded organelle;GO:0043231//intracellular membrane-bounded organelle	-	-	gi|297597754|ref|NP_001044475.2|/0/Os01g0786900 [Oryza sativa Japonica Group]
LOC_Os09g15250	5211	18	155	0.57323	4.73943	3.04753	Up	7.86536e-09	3.76471e-08	cDNA|retrotransposon protein, putative, unclassified, expressed	-	-	-	gi|116309424|emb|CAH66499.1|/0/H0321H01.8 [Oryza sativa Indica Group]
LOC_Os03g49960	2459	36	310	2.42953	20.0872	3.04753	Up	1.57652e-13	1.27952e-12	cDNA|expressed protein	-	-	-	gi|108710675|gb|ABF98470.1|/0/expressed protein [Oryza sativa Japonica Group]
LOC_Os12g13295	1552	5	43	0.534633	4.41461	3.04567	Up	2.49548e-05	7.98925e-05	cDNA|expressed protein	-	-	-	gi|222616857|gb|EEE52989.1|/1.19872e-19/hypothetical protein OsJ_35664 [Oryza sativa Japonica Group]
LOC_Os11g28360	1998	5	43	0.41529	3.42917	3.04567	Up	2.49548e-05	7.98637e-05	cDNA|ubiquitin carboxyl-terminal hydrolase 5, putative, expressed	-	GO:0019783//small conjugating protein-specific protease activity	GO:0019941//modification-dependent protein catabolic process	gi|115485479|ref|NP_001067883.1|/6.77689e-175/Os11g0473200 [Oryza sativa Japonica Group]
LOC_Os09g15980	1482	5	43	0.559886	4.62313	3.04567	Up	2.49548e-05	7.98733e-05	cDNA|expressed protein	-	-	-	gi|115436672|ref|NP_001043094.1|/5.99738e-33/Os01g0382900 [Oryza sativa Japonica Group]
LOC_Os08g41500	1348	5	43	0.615542	5.0827	3.04567	Up	2.49548e-05	7.98829e-05	cDNA|ubiquitin-associated protein, putative, expressed	-	-	-	gi|297608869|ref|NP_001062300.2|/0/Os08g0526700 [Oryza sativa Japonica Group]
LOC_Os08g30634	4667	5	43	0.177791	1.46807	3.04567	Up	2.49548e-05	7.98542e-05	cDNA|DC1 domain containing protein, expressed	-	-	-	gi|222640501|gb|EEE68633.1|/0/hypothetical protein OsJ_27201 [Oryza sativa Japonica Group]
LOC_Os09g03210	1280	24	206	3.11156	25.6432	3.04287	Up	1.51844e-10	8.55493e-10	cDNA|expressed protein	-	-	-	gi|115477998|ref|NP_001062594.1|/0/Os09g0120100 [Oryza sativa Japonica Group]
LOC_Os07g30940	1243	26	223	3.4712	28.5857	3.04179	Up	4.08302e-11	2.41347e-10	cDNA|expressed protein	-	-	-	gi|115472161|ref|NP_001059679.1|/2.97917e-124/Os07g0491600 [Oryza sativa Japonica Group]
LOC_Os09g15820	1335	16	137	1.98891	16.3514	3.03936	Up	2.89522e-08	1.31303e-07	cDNA|aldose 1-epimerase, putative, expressed	GO:0009532//plastid stroma;GO:0005576//extracellular region;GO:0009532//plastid stroma;GO:0005576//extracellular region	GO:0005488//binding;GO:0016857//racemase and epimerase activity, acting on carbohydrates and derivatives;GO:0005488//binding;GO:0016857//racemase and epimerase activity, acting on carbohydrates and derivatives	GO:0019318//hexose metabolic process;GO:0019318//hexose metabolic process	gi|115478593|ref|NP_001062890.1|/7.40453e-162/Os09g0327400 [Oryza sativa Japonica Group]
LOC_Os02g16660	1913	40	342	3.46994	28.4857	3.03725	Up	8.26006e-14	7.43656e-13	cDNA|cbxX, chromosomal, putative, expressed	GO:0043231//intracellular membrane-bounded organelle;GO:0043231//intracellular membrane-bounded organelle	GO:0016462//pyrophosphatase activity;GO:0032559//adenyl ribonucleotide binding;GO:0016462//pyrophosphatase activity;GO:0032559//adenyl ribonucleotide binding	-	gi|115445451|ref|NP_001046505.1|/0/Os02g0266300 [Oryza sativa Japonica Group]
LOC_Os03g11290	2857	13	111	0.755111	6.19054	3.03531	Up	1.99545e-07	8.29438e-07	cDNA|expressed protein	-	-	-	gi|115451493|ref|NP_001049347.1|/0/Os03g0211400 [Oryza sativa Japonica Group]
LOC_Os02g42530	3080	17	145	0.915958	7.50124	3.03378	Up	1.511e-08	7.06387e-08	cDNA|expressed protein	-	-	-	gi|115447499|ref|NP_001047529.1|/0/Os02g0637800 [Oryza sativa Japonica Group]
LOC_Os04g46450	3569	31	264	1.44143	11.7862	3.03153	Up	1.73905e-12	1.16874e-11	cDNA|zinc finger, C3HC4 type domain containing protein, expressed	GO:0043231//intracellular membrane-bounded organelle	GO:0042802//identical protein binding;GO:0019787//small conjugating protein ligase activity	GO:0000086//G2/M transition of mitotic cell cycle;GO:0016574//histone ubiquitination;GO:0040007//growth;GO:0006513//protein monoubiquitination;GO:0009887//organ morphogenesis;GO:0003006//reproductive developmental process;GO:0050832//defense response to fungus;GO:0040034//regulation of development, heterochronic	gi|152013369|sp|Q7XU27.3|BRE1A_ORYSJ/0/RecName: Full=E3 ubiquitin-protein ligase BRE1-like 1
LOC_Os01g23070	2046	8	68	0.648876	5.29565	3.02879	Up	4.4468e-06	1.5689e-05	cDNA|expressed protein	GO:0044464//cell part	-	-	gi|222618349|gb|EEE54481.1|/0/hypothetical protein OsJ_01592 [Oryza sativa Japonica Group]
LOC_Os01g50616	2817	4	34	0.235641	1.92313	3.02879	Up	4.29364e-05	0.000133071	cDNA|phosphatidylinositol transfer, putative, expressed	-	-	-	gi|115439423|ref|NP_001043991.1|/0/Os01g0701900 [Oryza sativa Japonica Group]
LOC_Os03g41170	1552	12	102	1.28312	10.4719	3.02879	Up	3.7641e-07	1.51278e-06	cDNA|expressed protein	-	-	-	gi|115454087|ref|NP_001050644.1|/2.32735e-148/Os03g0608600 [Oryza sativa Japonica Group]
LOC_Os08g06800	3441	6	51	0.289364	2.36157	3.02879	Up	1.43028e-05	4.72817e-05	cDNA|retrotransposon protein, putative, unclassified, expressed	GO:0043231//intracellular membrane-bounded organelle	GO:0004175//endopeptidase activity;GO:0003676//nucleic acid binding;GO:0034061	GO:0006260//DNA replication;GO:0019538//protein metabolic process	gi|31432119|gb|AAP53789.1|/0/retrotransposon protein, putative, unclassified [Oryza sativa Japonica Group]
LOC_Os03g59040	1943	69	586	5.89323	48.0552	3.02756	Up	0	0	cDNA|squalene synthetase, putative, expressed	GO:0031224//intrinsic to membrane;GO:0031224//intrinsic to membrane	GO:0004311//farnesyltranstransferase activity;GO:0004311//farnesyltranstransferase activity	GO:0006629//lipid metabolic process;GO:0006629//lipid metabolic process	gi|115456049|ref|NP_001051625.1|/0/Os03g0805100 [Oryza sativa Japonica Group]
LOC_Os02g39300	1654	21	178	2.10698	17.1475	3.02474	Up	1.09683e-09	5.68412e-09	cDNA|RNA-binding protein Luc7-like, putative, expressed	-	-	-	gi|115447185|ref|NP_001047372.1|/1.46664e-164/Os02g0605600 [Oryza sativa Japonica Group]
LOC_Os01g03820	3187	15	127	0.781064	6.34947	3.02312	Up	5.53058e-08	2.44507e-07	cDNA|C2 domain containing protein, putative, expressed	-	-	-	gi|218187446|gb|EEC69873.1|/0/hypothetical protein OsI_00239 [Oryza sativa Indica Group]
LOC_Os01g32460	772	22	186	4.72915	38.3894	3.02106	Up	5.67472e-10	3.02297e-09	cDNA|expressed protein	-	-	-	gi|115436882|ref|NP_001043159.1|/6.62323e-69/Os01g0508500 [Oryza sativa Japonica Group]
LOC_Os03g53500	2415	11	93	0.75588	6.13595	3.02106	Up	7.0599e-07	2.75562e-06	cDNA|helicase conserved C-terminal domain containing protein, expressed	GO:0043231//intracellular membrane-bounded organelle	GO:0017111//nucleoside-triphosphatase activity;GO:0032559//adenyl ribonucleotide binding	GO:0009553//embryo sac development;GO:0044260	gi|115455299|ref|NP_001051250.1|/0/Os03g0746500 [Oryza sativa Japonica Group]
LOC_Os04g07890	1942	11	93	0.939985	7.63044	3.02106	Up	7.0599e-07	2.75482e-06	cDNA|AGAP002737-PA, putative, expressed	-	-	-	gi|38345638|emb|CAE01868.2|/0/OSJNBb0028M18.1 [Oryza sativa Japonica Group]
LOC_Os10g01550	3145	14	118	0.738728	5.97829	3.01662	Up	1.05271e-07	4.52294e-07	cDNA|transposon protein, putative, unclassified, expressed	-	GO:0046914//transition metal ion binding;GO:0046914//transition metal ion binding	-	gi|115480856|ref|NP_001064021.1|/0/Os10g0104700 [Oryza sativa Japonica Group]
LOC_Os06g08530	3697	514	4332	23.0723	186.704	3.01652	Up	0	0	cDNA|ubiquitin carboxyl-terminal hydrolase domain containing protein, expressed	GO:0044464//cell part	GO:0016787//hydrolase activity;GO:0046914//transition metal ion binding;GO:0016790//thiolester hydrolase activity;GO:0070011//peptidase activity, acting on L-amino acid peptides;GO:0016787//hydrolase activity;GO:0008233//peptidase activity;GO:0016787//hydrolase activity	GO:0019941//modification-dependent protein catabolic process	gi|222635089|gb|EEE65221.1|/0/hypothetical protein OsJ_20367 [Oryza sativa Japonica Group]
LOC_Os02g16600	2449	55	463	3.72693	30.1237	3.01484	Up	0	0	cDNA|expressed protein	-	-	-	gi|50251959|dbj|BAD27894.1|/0/unknown protein [Oryza sativa Japonica Group]
LOC_Os01g15460	2410	90	757	6.19731	50.0489	3.01363	Up	0	0	cDNA|zinc finger C-x8-C-x5-C-x3-H type family protein, expressed	-	GO:0046914//transition metal ion binding;GO:0046914//transition metal ion binding;GO:0046914//transition metal ion binding	-	gi|115435758|ref|NP_001042637.1|/0/Os01g0258700 [Oryza sativa Japonica Group]
LOC_Os11g45710	3370	22	185	1.08335	8.74697	3.01328	Up	5.67472e-10	3.02176e-09	cDNA|Os11bglu36 SFR2 homologue, expressed	GO:0009527//plastid outer membrane;GO:0031410//cytoplasmic vesicle;GO:0009527//plastid outer membrane;GO:0031410//cytoplasmic vesicle;GO:0009527//plastid outer membrane;GO:0031410//cytoplasmic vesicle;GO:0009527//plastid outer membrane;GO:0031410//cytoplasmic vesicle;GO:0009527//plastid outer membrane;GO:0031410//cytoplasmic vesicle;GO:0009527//plastid outer membrane;GO:0031410//cytoplasmic vesic…	GO:0043167//ion binding;GO:0008422//beta-glucosidase activity;GO:0043167//ion binding;GO:0008422//beta-glucosidase activity;GO:0043167//ion binding;GO:0008422//beta-glucosidase activity;GO:0043167//ion binding;GO:0008422//beta-glucosidase activity;GO:0043167//ion binding;GO:0008422//beta-glucosidase activity;GO:0043167//ion binding;GO:0008422//beta-glucosidase activity;GO:0043167//ion binding;GO:…	GO:0009409//response to cold;GO:0044238//primary metabolic process;GO:0009409//response to cold;GO:0044238//primary metabolic process;GO:0009409//response to cold;GO:0044238//primary metabolic process;GO:0009409//response to cold;GO:0044238//primary metabolic process;GO:0009409//response to cold;GO:0044238//primary metabolic process;GO:0009409//response to cold;GO:0044238//primary metabolic proce…	gi|115486639|ref|NP_001068463.1|/0/Os11g0683500 [Oryza sativa Japonica Group]
LOC_Os04g35790	1502	5	42	0.55243	4.45549	3.01172	Up	2.49676e-05	7.98855e-05	cDNA|GLTP domain containing protein, putative, expressed	-	-	-	gi|222628917|gb|EEE61049.1|/8.01013e-106/hypothetical protein OsJ_14904 [Oryza sativa Japonica Group]
LOC_Os02g33070	806	5	42	1.02947	8.3029	3.01172	Up	2.49676e-05	7.9876e-05	cDNA|expressed protein	GO:0043231//intracellular membrane-bounded organelle	GO:0030234//enzyme regulator activity	GO:0006140	gi|115446505|ref|NP_001047032.1|/6.13866e-20/Os02g0533800 [Oryza sativa Japonica Group]
LOC_Os06g43560	2963	33	277	1.84825	14.8958	3.01068	Up	5.79536e-13	4.16199e-12	cDNA|phox domain-containing protein, putative, expressed	-	GO:0005543//phospholipid binding	GO:0009987//cellular process	gi|115469152|ref|NP_001058175.1|/0/Os06g0643000 [Oryza sativa Japonica Group]
LOC_Os06g10690	4206	60	503	2.36733	19.0552	3.00885	Up	0	0	cDNA|PHD-finger domain containing protein, putative, expressed	-	-	-	gi|51091212|dbj|BAD35905.1|/0/PHD finger protein-like [Oryza sativa Japonica Group]
LOC_Os08g21590	4625	8	67	0.287049	2.30823	3.00742	Up	4.4468e-06	1.57139e-05	cDNA|phosphatidylinositol 3-kinase, root isoform, putative, expressed	-	GO:0035004//phosphoinositide 3-kinase activity;GO:0000166//nucleotide binding;GO:0035004//phosphoinositide 3-kinase activity;GO:0000166//nucleotide binding	GO:0016192//vesicle-mediated transport;GO:0006970//response to osmotic stress;GO:0032502//developmental process;GO:0016192//vesicle-mediated transport;GO:0006970//response to osmotic stress;GO:0032502//developmental process	gi|115475820|ref|NP_001061506.1|/0/Os08g0307400 [Oryza sativa Japonica Group]
LOC_Os05g39760	2828	8	67	0.469449	3.77495	3.00742	Up	4.4468e-06	1.56973e-05	cDNA|VHS and GAT domain containing protein, expressed	GO:0044464//cell part	-	GO:0006810//transport	gi|115464461|ref|NP_001055830.1|/0/Os05g0475300 [Oryza sativa Japonica Group]
LOC_Os01g14580	2344	28	234	1.98234	15.9065	3.00434	Up	1.11315e-11	6.90875e-11	cDNA|dehydrogenase, putative, expressed	GO:0031410//cytoplasmic vesicle	GO:0046872//metal ion binding;GO:0004448//isocitrate dehydrogenase activity;GO:0000166//nucleotide binding	GO:0009060//aerobic respiration;GO:0019752//carboxylic acid metabolic process	gi|115435650|ref|NP_001042583.1|/0/Os01g0248400 [Oryza sativa Japonica Group]
LOC_Os03g62850	2731	14	117	0.850714	6.82621	3.00434	Up	1.05271e-07	4.51785e-07	cDNA|AMP-binding enzyme, putative, expressed	GO:0009536//plastid;GO:0009536//plastid	GO:0015645//fatty acid ligase activity;GO:0015645//fatty acid ligase activity	GO:0006633//fatty acid biosynthetic process;GO:0006633//fatty acid biosynthetic process	gi|115456555|ref|NP_001051878.1|/0/Os03g0845500 [Oryza sativa Japonica Group]
LOC_Os01g35030	3535	3	25	0.140835	1.12685	3.00022	Up	9.34738e-05	0.00027623	cDNA|MDR-like ABC transporter, putative, expressed	-	GO:0017111//nucleoside-triphosphatase activity;GO:0000166//nucleotide binding	GO:0009987//cellular process;GO:0006810//transport	gi|222618610|gb|EEE54742.1|/0/hypothetical protein OsJ_02099 [Oryza sativa Japonica Group]
LOC_Os06g28990	4106	3	25	0.121249	0.970145	3.00022	Up	9.34738e-05	0.000276261	cDNA|transposon protein, putative, Mutator sub-class, expressed	GO:0043231//intracellular membrane-bounded organelle;GO:0044444//cytoplasmic part	-	-	gi|22758277|gb|AAN05505.1|/0/Putative Mutator protein [Oryza sativa Japonica Group]
LOC_Os07g19400	2302	6	50	0.432537	3.46083	3.00022	Up	1.43034e-05	4.72778e-05	cDNA|pentatricopeptide domain containing protein, putative, expressed	-	-	-	gi|28564593|dbj|BAC57760.1|/0/putative pentatricopeptide (PPR) repeat-containing protein [Oryza sativa Japonica Group]
LOC_Os09g10770	2514	9	75	0.594093	4.75348	3.00022	Up	2.43034e-06	8.87854e-06	cDNA|OsTOP6B - Topoisomerase 6 subunit B, expressed	GO:0043234//protein complex;GO:0043232	GO:0005515//protein binding;GO:0003916//DNA topoisomerase activity;GO:0032559//adenyl ribonucleotide binding	GO:0009725//response to hormone stimulus;GO:0009913//epidermal cell differentiation;GO:0006261//DNA-dependent DNA replication	gi|115478332|ref|NP_001062761.1|/0/Os09g0279600 [Oryza sativa Japonica Group]
LOC_Os12g36110	2862	6	50	0.347904	2.78366	3.00022	Up	1.43034e-05	4.72719e-05	cDNA|calmodulin binding protein, putative, expressed	-	-	-	gi|77556074|gb|ABA98870.1|/0/calmodulin-binding protein, putative, expressed [Oryza sativa Japonica Group]
LOC_Os02g21430	3347	21	175	1.04122	8.33102	3.00022	Up	1.09683e-09	5.66761e-09	cDNA|AML1, putative, expressed	-	-	-	gi|115445799|ref|NP_001046679.1|/0/Os02g0319100 [Oryza sativa Japonica Group]
LOC_Os11g43950	3327	34	283	1.69591	13.5534	2.99852	Up	3.49942e-13	2.6115e-12	cDNA|dnaJ domain containing protein, expressed	-	-	-	gi|77552445|gb|ABA95242.1|/0/expressed protein [Oryza sativa Japonica Group]
LOC_Os01g39310	3221	155	1289	7.9858	63.7643	2.99724	Up	2.94876e-13	2.23176e-12	cDNA|SEY1, putative, expressed	GO:0031224//intrinsic to membrane;GO:0043231//intracellular membrane-bounded organelle;GO:0031090//organelle membrane;GO:0031224//intrinsic to membrane;GO:0043231//intracellular membrane-bounded organelle;GO:0031090//organelle membrane	GO:0032561//guanyl ribonucleotide binding;GO:0016787//hydrolase activity;GO:0032561//guanyl ribonucleotide binding;GO:0016787//hydrolase activity	GO:0007010//cytoskeleton organization;GO:0009913//epidermal cell differentiation;GO:0048193//Golgi vesicle transport;GO:0009826//unidimensional cell growth;GO:0042546//cell wall biogenesis;GO:0007010//cytoskeleton organization;GO:0009913//epidermal cell differentiation;GO:0048193//Golgi vesicle transport;GO:0009826//unidimensional cell growth;GO:0042546//cell wall biogenesis	gi|115437816|ref|NP_001043388.1|/0/Os01g0575000 [Oryza sativa Japonica Group]
LOC_Os03g58780	3939	13	108	0.54769	4.36871	2.99578	Up	1.99545e-07	8.29825e-07	cDNA|expressed protein	-	-	-	gi|115455997|ref|NP_001051599.1|/0/Os03g0802300 [Oryza sativa Japonica Group]
LOC_Os01g36670	4383	10	83	0.378622	3.01733	2.99444	Up	1.31522e-06	4.95741e-06	cDNA|expressed protein	GO:0031410//cytoplasmic vesicle	-	-	gi|218188422|gb|EEC70849.1|/0/hypothetical protein OsI_02356 [Oryza sativa Indica Group]
LOC_Os04g50204	2933	183	1518	10.3542	82.4661	2.99359	Up	2.07612e-13	1.64451e-12	cDNA|protein transport protein-related, putative, expressed	GO:0043231//intracellular membrane-bounded organelle	-	-	gi|115460228|ref|NP_001053714.1|/0/Os04g0592400 [Oryza sativa Japonica Group]
LOC_Os03g20550	1095	17	141	2.57639	20.5173	2.99342	Up	1.511e-08	7.06016e-08	cDNA|WRKY55, expressed	-	-	-	gi|149391237|gb|ABR25636.1|/2.21999e-80/oswrky55 - superfamily of rice tfs having wrky and zinc finger domains [Oryza sativa Indica Group]
LOC_Os05g20914	3377	7	58	0.343989	2.73661	2.99196	Up	8.03722e-06	2.74917e-05	cDNA|expressed protein	GO:0043231//intracellular membrane-bounded organelle;GO:0043231//intracellular membrane-bounded organelle;GO:0043231//intracellular membrane-bounded organelle	-	-	gi|115462989|ref|NP_001055094.1|/2.32917e-32/Os05g0285900 [Oryza sativa Japonica Group]
LOC_Os07g35690	2382	7	58	0.487679	3.87973	2.99196	Up	8.03722e-06	2.74882e-05	cDNA|TKL_IRAK_DUF26-lc.3 - DUF26 kinases have homology to DUF26 containing loci, expressed	GO:0043231//intracellular membrane-bounded organelle;GO:0031410//cytoplasmic vesicle;GO:0043231//intracellular membrane-bounded organelle;GO:0031410//cytoplasmic vesicle	GO:0004672//protein kinase activity;GO:0000166//nucleotide binding;GO:0004672//protein kinase activity;GO:0000166//nucleotide binding	-	gi|115472595|ref|NP_001059896.1|/0/Os07g0541400 [Oryza sativa Japonica Group]
LOC_Os07g28930	1982	42	348	3.5166	27.9764	2.99196	Up	8.26006e-14	7.46931e-13	cDNA|expressed protein	-	GO:0004672//protein kinase activity;GO:0000166//nucleotide binding	-	gi|222637014|gb|EEE67146.1|/0/hypothetical protein OsJ_24203 [Oryza sativa Japonica Group]
LOC_Os09g39650	2324	7	58	0.49985	3.97656	2.99196	Up	8.03722e-06	2.74953e-05	cDNA|protein kinase family protein, putative, expressed	-	GO:0004672//protein kinase activity;GO:0032559//adenyl ribonucleotide binding;GO:0004672//protein kinase activity;GO:0032559//adenyl ribonucleotide binding;GO:0004672//protein kinase activity;GO:0032559//adenyl ribonucleotide binding	GO:0006464//protein modification process;GO:0006464//protein modification process;GO:0006464//protein modification process	gi|222642138|gb|EEE70270.1|/0/hypothetical protein OsJ_30416 [Oryza sativa Japonica Group]
LOC_Os04g43916	3379	60	497	2.94673	23.436	2.99154	Up	0	0	cDNA|expressed protein	GO:0044464//cell part;GO:0044464//cell part	GO:0016787//hydrolase activity;GO:0016787//hydrolase activity	GO:0019538//protein metabolic process;GO:0019538//protein metabolic process	gi|32487866|emb|CAE05634.1|/0/OSJNBb0061C13.16 [Oryza sativa Japonica Group]
LOC_Os07g04700	4016	11	91	0.454545	3.61047	2.98969	Up	7.0599e-07	2.7512e-06	cDNA|MYB family transcription factor, putative, expressed	-	-	-	gi|125557188|gb|EAZ02724.1|/0/hypothetical protein OsI_24841 [Oryza sativa Indica Group]
LOC_Os06g30310	4278	60	496	2.32749	18.4738	2.98863	Up	0	0	cDNA|alpha-glucan water dikinase, chloroplast precursor, putative, expressed	GO:0009526//plastid envelope;GO:0009532//plastid stroma	GO:0043169//cation binding;GO:0004672//protein kinase activity;GO:0032559//adenyl ribonucleotide binding	GO:0009409//response to cold;GO:0009608//response to symbiont;GO:0006796//phosphate metabolic process;GO:0044238//primary metabolic process	gi|222635636|gb|EEE65768.1|/0/hypothetical protein OsJ_21446 [Oryza sativa Japonica Group]
LOC_Os10g26859	2598	27	223	1.72465	13.6767	2.98734	Up	2.12574e-11	1.29317e-10	cDNA|expressed protein	-	-	-	gi|297727561|ref|NP_001176144.1|/3.39985e-44/Os10g0408700 [Oryza sativa Japonica Group]
LOC_Os02g15520	2659	4	33	0.249643	1.97748	2.98572	Up	4.34168e-05	0.000134435	cDNA|transposon protein, putative, unclassified, expressed	-	-	-	gi|297721037|ref|NP_001172881.1|/0/Os02g0254550 [Oryza sativa Japonica Group]
LOC_Os03g44760	3259	16	132	0.814729	6.45365	2.98572	Up	2.89522e-08	1.31571e-07	cDNA|SWI1, putative, expressed	GO:0043231//intracellular membrane-bounded organelle;GO:0043231//intracellular membrane-bounded organelle;GO:0043231//intracellular membrane-bounded organelle;GO:0043231//intracellular membrane-bounded organelle;GO:0043231//intracellular membrane-bounded organelle	-	-	gi|62733414|gb|AAX95531.1|/0/Expressed protein [Oryza sativa Japonica Group]
LOC_Os03g19350	2965	4	33	0.223879	1.77339	2.98572	Up	4.34168e-05	0.00013442	cDNA|OsLonP1 - Putative Lon protease homologue, expressed	GO:0044429//mitochondrial part;GO:0009536//plastid	GO:0004175//endopeptidase activity;GO:0003676//nucleic acid binding;GO:0042623//ATPase activity, coupled;GO:0032559//adenyl ribonucleotide binding	GO:0019538//protein metabolic process	gi|115452575|ref|NP_001049888.1|/0/Os03g0306400 [Oryza sativa Japonica Group]
LOC_Os02g12670	2975	12	99	0.669378	5.3023	2.98572	Up	3.7641e-07	1.52079e-06	cDNA|protein kinase family protein, putative, expressed	GO:0043231//intracellular membrane-bounded organelle	GO:0004672//protein kinase activity;GO:0000166//nucleotide binding	GO:0006464//protein modification process	gi|46805847|dbj|BAD17181.1|/0/putative serine threonine kinase [Oryza sativa Japonica Group]
LOC_Os08g27150	2525	4	33	0.262891	2.08242	2.98572	Up	4.34168e-05	0.000134451	cDNA|chloroplastic group IIA intron splicing facilitator CRS1, chloroplast precursor, putative, expressed	GO:0009536//plastid	GO:0005488//binding	GO:0006396//RNA processing	gi|115476078|ref|NP_001061635.1|/0/Os08g0360100 [Oryza sativa Japonica Group]
LOC_Os05g51500	4406	48	395	1.8079	14.2846	2.98208	Up	7.52732e-14	6.91446e-13	cDNA|eukaryotic translation initiation factor 5B, putative, expressed	-	GO:0017111//nucleoside-triphosphatase activity;GO:0032561//guanyl ribonucleotide binding	GO:0009207	gi|222632768|gb|EEE64900.1|/0/hypothetical protein OsJ_19759 [Oryza sativa Japonica Group]
LOC_Os01g25330	4137	35	288	1.40398	11.0923	2.98197	Up	2.22266e-13	1.73942e-12	cDNA|SAC9, putative, expressed	-	GO:0016788//hydrolase activity, acting on ester bonds;GO:0016788//hydrolase activity, acting on ester bonds;GO:0016788//hydrolase activity, acting on ester bonds	GO:0009628//response to abiotic stimulus;GO:0006950//response to stress;GO:0006650//glycerophospholipid metabolic process;GO:0009628//response to abiotic stimulus;GO:0006950//response to stress;GO:0006650//glycerophospholipid metabolic process;GO:0009628//response to abiotic stimulus;GO:0006950//response to stress;GO:0006650//glycerophospholipid metabolic process	gi|115436478|ref|NP_001042997.1|/0/Os01g0355600 [Oryza sativa Japonica Group]
LOC_Os05g47850	2905	18	148	1.02826	8.11767	2.98086	Up	7.86536e-09	3.76606e-08	cDNA|chloroplastic group IIA intron splicing facilitator CRS1, chloroplast precursor, putative, expressed	GO:0043231//intracellular membrane-bounded organelle	GO:0005506//iron ion binding	-	gi|47900539|gb|AAT39274.1|/0/unknown protein [Oryza sativa Japonica Group]
LOC_Os10g28020	3086	60	493	3.22651	25.4546	2.97988	Up	0	0	cDNA|OsPOP21 - Putative Prolyl Oligopeptidase homologue, expressed	GO:0009536//plastid;GO:0009536//plastid;GO:0009536//plastid;GO:0009536//plastid	GO:0004175//endopeptidase activity;GO:0004175//endopeptidase activity;GO:0004175//endopeptidase activity;GO:0004175//endopeptidase activity	GO:0019538//protein metabolic process;GO:0019538//protein metabolic process;GO:0019538//protein metabolic process;GO:0019538//protein metabolic process	gi|78708638|gb|ABB47613.1|/0/prolyl oligopeptidase family protein, expressed [Oryza sativa Japonica Group]
LOC_Os02g12810	3487	37	304	1.76087	13.8911	2.9798	Up	1.18572e-13	1.001e-12	cDNA|protein kinase domain containing protein, expressed	GO:0016020//membrane;GO:0016020//membrane;GO:0016020//membrane;GO:0016020//membrane	GO:0004672//protein kinase activity;GO:0000166//nucleotide binding;GO:0004672//protein kinase activity;GO:0000166//nucleotide binding;GO:0004672//protein kinase activity;GO:0000166//nucleotide binding;GO:0004672//protein kinase activity;GO:0000166//nucleotide binding	-	gi|215769277|dbj|BAH01506.1|/0/unnamed protein product [Oryza sativa Japonica Group]
LOC_Os01g66200	2682	77	632	4.76441	37.5469	2.97832	Up	0	0	cDNA|expressed protein	-	-	-	gi|115441487|ref|NP_001045023.1|/0/Os01g0885300 [Oryza sativa Japonica Group]
LOC_Os01g55290	2752	10	82	0.603016	4.74768	2.97695	Up	1.31522e-06	4.96723e-06	cDNA|PPR repeat domain containing protein, putative, expressed	-	-	GO:0003006//reproductive developmental process;GO:0003006//reproductive developmental process;GO:0003006//reproductive developmental process	gi|222619272|gb|EEE55404.1|/9.77609e-140/hypothetical protein OsJ_03510 [Oryza sativa Japonica Group]
LOC_Os02g34500	3253	16	131	0.816231	6.41657	2.97475	Up	2.89522e-08	1.3137e-07	cDNA|expressed protein	-	-	-	gi|297599402|ref|NP_001047091.2|/0/Os02g0550000 [Oryza sativa Japonica Group]
LOC_Os05g41000	2761	16	131	0.961681	7.55998	2.97475	Up	2.89522e-08	1.31818e-07	cDNA|endonuclease/exonuclease/phosphatase family domain containing protein, expressed	-	GO:0003824//catalytic activity	-	gi|115464579|ref|NP_001055889.1|/0/Os05g0489000 [Oryza sativa Japonica Group]
LOC_Os06g04520	5184	16	131	0.512192	4.02645	2.97475	Up	2.89522e-08	1.31437e-07	cDNA|expressed protein	-	-	-	gi|115466258|ref|NP_001056728.1|/0/Os06g0136700 [Oryza sativa Japonica Group]
LOC_Os02g10630	3955	6	49	0.251757	1.97408	2.97108	Up	1.43045e-05	4.72697e-05	cDNA|GRAM and C2 domains containing protein, putative, expressed	-	-	GO:0009555//pollen development;GO:0048017//inositol lipid-mediated signaling	gi|115444875|ref|NP_001046217.1|/0/Os02g0199800 [Oryza sativa Japonica Group]
LOC_Os02g22084	2489	6	49	0.40004	3.1368	2.97108	Up	1.43045e-05	4.72638e-05	cDNA|expressed protein	-	-	-	gi|222622739|gb|EEE56871.1|/2.29733e-31/hypothetical protein OsJ_06504 [Oryza sativa Japonica Group]
LOC_Os11g10550	4482	6	49	0.222155	1.74197	2.97108	Up	1.43045e-05	4.7258e-05	cDNA|NBS-LRR disease resistance protein, putative, expressed	-	-	-	gi|115484689|ref|NP_001067488.1|/0/Os11g0211300 [Oryza sativa Japonica Group]
LOC_Os03g59774	1558	12	98	1.27818	10.0225	2.97108	Up	3.7641e-07	1.51689e-06	cDNA|expressed protein	-	-	-	-
LOC_Os12g31880	4052	7	57	0.286686	2.24141	2.96686	Up	8.03726e-06	2.74848e-05	cDNA|translation initiation factor, putative, expressed	GO:0031410//cytoplasmic vesicle	GO:0000166//nucleotide binding	-	gi|218186906|gb|EEC69333.1|/0/hypothetical protein OsI_38435 [Oryza sativa Indica Group]
LOC_Os09g07120	3754	7	57	0.309443	2.41934	2.96686	Up	8.03726e-06	2.74813e-05	cDNA|DNA-directed RNA polymerase 1B, mitochondrial precursor, putative, expressed	GO:0009536//plastid;GO:0009536//plastid	GO:0034062//RNA polymerase activity;GO:0003676//nucleic acid binding;GO:0034062//RNA polymerase activity;GO:0003676//nucleic acid binding	GO:0010467//gene expression;GO:0010467//gene expression	gi|115478128|ref|NP_001062659.1|/0/Os09g0246200 [Oryza sativa Japonica Group]
LOC_Os06g20320	2023	22	179	1.8047	14.0985	2.96571	Up	5.67472e-10	3.03265e-09	cDNA|peptidyl-prolyl cis-trans isomerase, FKBP-type, putative, expressed	GO:0009526//plastid envelope;GO:0009532//plastid stroma	GO:0016859//cis-trans isomerase activity	GO:0006810//transport;GO:0044267//cellular protein metabolic process	gi|115467746|ref|NP_001057472.1|/0/Os06g0308000 [Oryza sativa Japonica Group]
LOC_Os04g46920	1657	15	122	1.50226	11.7315	2.96518	Up	5.53058e-08	2.44669e-07	cDNA|zinc knuckle domain containing protein, expressed	-	GO:0046914//transition metal ion binding;GO:0046914//transition metal ion binding	-	gi|115459840|ref|NP_001053520.1|/1.23803e-123/Os04g0555800 [Oryza sativa Japonica Group]
LOC_Os03g20140	2244	17	138	1.2572	9.79878	2.96239	Up	1.511e-08	7.06511e-08	cDNA|transposon protein, putative, CACTA, En/Spm sub-class, expressed	-	-	-	gi|108707827|gb|ABF95622.1|/0/transposon protein, putative, CACTA, En/Spm sub-class, expressed [Oryza sativa Japonica Group]
LOC_Os01g34890	3675	10	81	0.451565	3.51191	2.95925	Up	1.31522e-06	4.96021e-06	cDNA|GLUCAN SYNTHASE-LIKE protein, putative, expressed	GO:0044464//cell part	GO:0016757//transferase activity, transferring glycosyl groups	-	gi|222618605|gb|EEE54737.1|/0/hypothetical protein OsJ_02087 [Oryza sativa Japonica Group]
LOC_Os07g23990	6206	20	162	0.534805	4.15929	2.95925	Up	2.11824e-09	1.06386e-08	cDNA|tetratricopeptide repeat domain containing protein, putative, expressed	-	-	-	gi|222636924|gb|EEE67056.1|/0/hypothetical protein OsJ_24005 [Oryza sativa Japonica Group]
LOC_Os03g25140	2385	46	372	3.20071	24.8525	2.95693	Up	4.84058e-14	4.66815e-13	cDNA|peptidyl-prolyl isomerase PASTICCINO1, putative, expressed	-	GO:0016853//isomerase activity;GO:0005488//binding	GO:0044267//cellular protein metabolic process	gi|115453163|ref|NP_001050182.1|/0/Os03g0367000 [Oryza sativa Japonica Group]
LOC_Os04g34600	1150	15	121	2.16457	16.765	2.9533	Up	5.53058e-08	2.44547e-07	cDNA|abscisic stress-ripening, putative, expressed	-	-	-	gi|297723145|ref|NP_001173936.1|/1.23065e-60/Os04g0423400 [Oryza sativa Japonica Group]
LOC_Os01g41630	2303	69	556	4.97202	38.4677	2.95175	Up	0	0	cDNA|serine/threonine protein phosphatase 2A 55 kDa regulatory subunit B, putative, expressed	GO:0008287//protein serine/threonine phosphatase complex	GO:0019888//protein phosphatase regulator activity	GO:0006464//protein modification process;GO:0023052//signaling	gi|125526708|gb|EAY74822.1|/0/hypothetical protein OsI_02712 [Oryza sativa Indica Group]
LOC_Os01g56790	3473	52	419	2.48471	19.2232	2.9517	Up	1.90958e-14	1.96661e-13	cDNA|expressed protein	-	-	-	gi|115440255|ref|NP_001044407.1|/0/Os01g0775200 [Oryza sativa Japonica Group]
LOC_Os12g09590	2720	84	676	5.12493	39.5998	2.94989	Up	0	0	cDNA|leafbladeless1, putative, expressed	-	-	GO:0009791//post-embryonic development;GO:0030422//production of siRNA involved in RNA interference;GO:0002252	gi|115487748|ref|NP_001066361.1|/0/Os12g0197700 [Oryza sativa Japonica Group]
LOC_Os09g33510	2403	61	490	4.21263	32.4906	2.94723	Up	0	0	cDNA|hydroxyproline-rich glycoprotein family protein, putative, expressed	GO:0009505//plant-type cell wall;GO:0043231//intracellular membrane-bounded organelle;GO:0009505//plant-type cell wall;GO:0043231//intracellular membrane-bounded organelle	-	GO:0045229//external encapsulating structure organization;GO:0045229//external encapsulating structure organization	gi|115480069|ref|NP_001063628.1|/0/Os09g0509300 [Oryza sativa Japonica Group]
LOC_Os07g32761	1878	46	369	4.0648	31.3074	2.94524	Up	4.84058e-14	4.69018e-13	cDNA|expressed protein	-	-	-	gi|222637123|gb|EEE67255.1|/0/hypothetical protein OsJ_24415 [Oryza sativa Japonica Group]
LOC_Os08g41560	3082	3	24	0.161535	1.24078	2.94133	Up	0.000112067	0.000326977	cDNA|ubiquitin carboxyl-terminal hydrolase, putative, expressed	GO:0043231//intracellular membrane-bounded organelle	-	-	gi|115477417|ref|NP_001062304.1|/0/Os08g0527400 [Oryza sativa Japonica Group]
LOC_Os06g44970	2428	3	24	0.205045	1.57499	2.94133	Up	0.000112067	0.000326941	cDNA|auxin efflux carrier component, putative, expressed	GO:0031224//intrinsic to membrane;GO:0031410//cytoplasmic vesicle;GO:0016323//basolateral plasma membrane;GO:0005773//vacuole	GO:0022891//substrate-specific transmembrane transporter activity;GO:0015562//efflux transmembrane transporter activity	GO:0060918//auxin transport;GO:0009746;GO:0009630//gravitropism;GO:0009734//auxin mediated signaling pathway	gi|115469338|ref|NP_001058268.1|/0/Os06g0660200 [Oryza sativa Japonica Group]
LOC_Os04g51430	4602	5	40	0.180302	1.38493	2.94133	Up	2.50292e-05	8.00539e-05	cDNA|retrotransposon protein, putative, unclassified, expressed	GO:0043231//intracellular membrane-bounded organelle	GO:0004175//endopeptidase activity;GO:0003676//nucleic acid binding;GO:0034061	GO:0006260//DNA replication;GO:0019538//protein metabolic process	gi|38344156|emb|CAD41876.2|/0/OSJNBa0041A02.23 [Oryza sativa Japonica Group]
LOC_Os12g32820	2707	4	32	0.245216	1.88355	2.94133	Up	4.42592e-05	0.000136901	cDNA|pleiotropic drug resistance protein 3, putative, expressed	GO:0044464//cell part;GO:0044464//cell part	GO:0016787//hydrolase activity;GO:0016787//hydrolase activity	-	gi|115488776|ref|NP_001066875.1|/0/Os12g0512700 [Oryza sativa Japonica Group]
LOC_Os03g47960	1558	3	24	0.319544	2.45448	2.94133	Up	0.000112067	0.000327013	cDNA|expressed protein	GO:0044464//cell part	GO:0016879//ligase activity, forming carbon-nitrogen bonds	GO:0043412	gi|115454629|ref|NP_001050915.1|/1.15354e-54/Os03g0683900 [Oryza sativa Japonica Group]
LOC_Os08g16480	2440	33	264	2.24441	17.2397	2.94133	Up	5.79536e-13	4.16536e-12	cDNA|ATPase, AFG1 family domain containing protein, expressed	-	GO:0017111//nucleoside-triphosphatase activity;GO:0032559//adenyl ribonucleotide binding;GO:0017111//nucleoside-triphosphatase activity;GO:0032559//adenyl ribonucleotide binding;GO:0017111//nucleoside-triphosphatase activity;GO:0032559//adenyl ribonucleotide binding	-	gi|222640227|gb|EEE68359.1|/0/hypothetical protein OsJ_26663 [Oryza sativa Japonica Group]
LOC_Os10g34200	1642	6	48	0.606395	4.65783	2.94133	Up	1.43064e-05	4.72524e-05	cDNA|expressed protein	-	-	-	gi|115482582|ref|NP_001064884.1|/3.33377e-177/Os10g0483100 [Oryza sativa Japonica Group]
LOC_Os01g47810	2388	13	104	0.903413	6.93928	2.94133	Up	1.99545e-07	8.28277e-07	cDNA|S-locus-like receptor protein kinase, putative, expressed	GO:0031410//cytoplasmic vesicle	GO:0030246//carbohydrate binding;GO:0004672//protein kinase activity;GO:0032559//adenyl ribonucleotide binding	GO:0006464//protein modification process;GO:0008037//cell recognition	gi|222619020|gb|EEE55152.1|/0/hypothetical protein OsJ_02952 [Oryza sativa Japonica Group]
LOC_Os02g31926	1071	6	48	0.929692	7.14114	2.94133	Up	1.43064e-05	4.72583e-05	cDNA|expressed protein	GO:0043231//intracellular membrane-bounded organelle;GO:0044444//cytoplasmic part	-	-	gi|222622959|gb|EEE57091.1|/1.35756e-34/hypothetical protein OsJ_06925 [Oryza sativa Japonica Group]
LOC_Os02g27060	1889	7	56	0.614955	4.72359	2.94133	Up	8.03736e-06	2.74781e-05	cDNA|high mobility group, putative, expressed	GO:0044464//cell part;GO:0044464//cell part	-	-	gi|218190713|gb|EEC73140.1|/0/hypothetical protein OsI_07164 [Oryza sativa Indica Group]
LOC_Os01g61910	3151	3	24	0.157998	1.21361	2.94133	Up	0.000112067	0.00032712	cDNA|KIP1, putative, expressed	GO:0043231//intracellular membrane-bounded organelle	-	-	gi|56201946|dbj|BAD73396.1|/0/putative kinase interacting protein 1 [Oryza sativa Japonica Group]
LOC_Os02g20160	3120	3	24	0.159567	1.22567	2.94133	Up	0.000112067	0.000327084	cDNA|PPR repeat domain containing protein, putative, expressed	GO:0043231//intracellular membrane-bounded organelle	-	-	gi|222622668|gb|EEE56800.1|/0/hypothetical protein OsJ_06387 [Oryza sativa Japonica Group]
LOC_Os03g16369	3209	63	504	3.25798	25.0251	2.94133	Up	0	0	cDNA|retrotransposon protein, putative, unclassified, expressed	GO:0031410//cytoplasmic vesicle;GO:0031410//cytoplasmic vesicle	-	GO:0006396//RNA processing;GO:0006396//RNA processing	gi|222624640|gb|EEE58772.1|/8.92463e-137/hypothetical protein OsJ_10288 [Oryza sativa Japonica Group]
LOC_Os10g37490	1861	6	48	0.535035	4.1097	2.94133	Up	1.43064e-05	4.72466e-05	cDNA|DNA excision repair protein ERCC-1, putative, expressed	GO:0043231//intracellular membrane-bounded organelle	GO:0003677//DNA binding;GO:0016888//endodeoxyribonuclease activity, producing 5'-phosphomonoesters	GO:0009411//response to UV;GO:0006289//nucleotide-excision repair;GO:0010212//response to ionizing radiation;GO:0000725//recombinational repair	gi|222613143|gb|EEE51275.1|/0/hypothetical protein OsJ_32175 [Oryza sativa Japonica Group]
LOC_Os02g35150	2842	9	72	0.525528	4.03668	2.94133	Up	2.43034e-06	8.88462e-06	cDNA|splicing factor U2AF, putative, expressed	-	GO:0046872//metal ion binding;GO:0003676//nucleic acid binding	-	gi|205688456|sp|Q6YVX9.2|C3H16_ORYSJ/0/RecName: Full=Zinc finger CCCH domain-containing protein 16; Short=OsC3H16
LOC_Os12g04030	3078	3	24	0.161745	1.24239	2.94133	Up	0.000112067	0.000327048	cDNA|HEAT repeat family protein, putative, expressed	-	-	-	gi|222615484|gb|EEE51616.1|/0/hypothetical protein OsJ_32889 [Oryza sativa Japonica Group]
LOC_Os04g43030	3118	4	32	0.212893	1.63527	2.94133	Up	4.42592e-05	0.000136885	cDNA|lipase class 3 family protein, putative, expressed	GO:0043231//intracellular membrane-bounded organelle	GO:0004091//carboxylesterase activity	GO:0044238//primary metabolic process	gi|115459352|ref|NP_001053276.1|/0/Os04g0509100 [Oryza sativa Japonica Group]
LOC_Os02g34884	2427	82	655	5.60688	43.0019	2.93913	Up	0	0	cDNA|SacI homology domain containing protein, expressed	GO:0044459//plasma membrane part;GO:0044463//cell projection part	GO:0034593	GO:0009826//unidimensional cell growth;GO:0000904//cell morphogenesis involved in differentiation	gi|218190964|gb|EEC73391.1|/0/hypothetical protein OsI_07636 [Oryza sativa Indica Group]
LOC_Os01g51010	3969	32	255	1.33797	10.237	2.93568	Up	9.92318e-13	6.89816e-12	cDNA|DUF292 domain containing protein, expressed	-	-	-	gi|297597467|ref|NP_001044016.2|/0/Os01g0706400 [Oryza sativa Japonica Group]
LOC_Os05g26990	3109	64	510	3.41615	26.1376	2.93568	Up	0	0	cDNA|phospholipid-transporting ATPase 2, putative, expressed	GO:0016020//membrane	GO:0042625//ATPase activity, coupled to transmembrane movement of ions;GO:0000166//nucleotide binding	GO:0008152//metabolic process	gi|57900660|gb|AAW57785.1|/7.52612e-80/unknown protein [Oryza sativa Japonica Group]
LOC_Os02g57690	2201	26	207	1.96034	14.9853	2.93438	Up	4.08302e-11	2.4124e-10	cDNA|kelch repeat protein, putative, expressed	GO:0044444//cytoplasmic part;GO:0043231//intracellular membrane-bounded organelle;GO:0043231//intracellular membrane-bounded organelle;GO:0044444//cytoplasmic part;GO:0044444//cytoplasmic part;GO:0043231//intracellular membrane-bounded organelle;GO:0044444//cytoplasmic part;GO:0043231//intracellular membrane-bounded organelle	GO:0005504//fatty acid binding	GO:0010876;GO:0009725//response to hormone stimulus;GO:0009314//response to radiation	gi|115449833|ref|NP_001048563.1|/0/Os02g0822800 [Oryza sativa Japonica Group]
LOC_Os01g73620	4311	20	159	0.769891	5.87672	2.93228	Up	2.11824e-09	1.06486e-08	cDNA|expressed protein	-	-	-	gi|115442455|ref|NP_001045507.1|/0/Os01g0967100 [Oryza sativa Japonica Group]
LOC_Os07g08810	2312	17	135	1.22022	9.30383	2.93068	Up	1.511e-08	7.04659e-08	cDNA|expressed protein	GO:0043231//intracellular membrane-bounded organelle;GO:0043231//intracellular membrane-bounded organelle	-	-	gi|115470935|ref|NP_001059066.1|/0/Os07g0185700 [Oryza sativa Japonica Group]
LOC_Os07g08000	2239	16	127	1.18589	9.03785	2.93001	Up	2.89522e-08	1.31639e-07	cDNA|expressed protein	-	GO:0004674//protein serine/threonine kinase activity;GO:0032559//adenyl ribonucleotide binding	GO:0006464//protein modification process	gi|115470847|ref|NP_001059022.1|/0/Os07g0176600 [Oryza sativa Japonica Group]
LOC_Os02g06570	2492	14	111	0.932304	7.09726	2.92839	Up	1.05271e-07	4.51713e-07	cDNA|CAMK_KIN1/SNF1/Nim1_like.13 - CAMK includes calcium/calmodulin depedent protein kinases, expressed	-	GO:0004672//protein kinase activity;GO:0032559//adenyl ribonucleotide binding;GO:0004672//protein kinase activity;GO:0032559//adenyl ribonucleotide binding	GO:0006464//protein modification process;GO:0023052//signaling;GO:0006464//protein modification process;GO:0023052//signaling	gi|115444389|ref|NP_001045974.1|/0/Os02g0161000 [Oryza sativa Japonica Group]
LOC_Os01g55300	2622	14	111	0.88608	6.74537	2.92839	Up	1.05271e-07	4.51858e-07	cDNA|DNA-directed polymerase, putative, expressed	-	GO:0034061;GO:0003677//DNA binding;GO:0034061;GO:0003677//DNA binding;GO:0016779//nucleotidyltransferase activity;GO:0016779//nucleotidyltransferase activity;GO:0034061;GO:0003677//DNA binding	GO:0006259//DNA metabolic process;GO:0006259//DNA metabolic process;GO:0006259//DNA metabolic process	gi|57900369|dbj|BAD87579.1|/0/putative DNA polymerase [Oryza sativa Japonica Group]
LOC_Os01g05530	2597	71	562	4.53695	34.481	2.92601	Up	0	0	cDNA|expressed protein	-	-	-	gi|115434524|ref|NP_001042020.1|/0/Os01g0148400 [Oryza sativa Japonica Group]
LOC_Os03g50300	2390	82	649	5.69368	43.2676	2.92585	Up	0	0	cDNA|CASP, putative, expressed	GO:0031228//intrinsic to Golgi membrane	-	GO:0048193//Golgi vesicle transport	gi|108710713|gb|ABF98508.1|/0/expressed protein [Oryza sativa Japonica Group]
LOC_Os03g11120	2251	22	174	1.6219	12.3166	2.92484	Up	5.67472e-10	3.02357e-09	cDNA|methionyl-tRNA synthetase, putative, expressed	GO:0009536//plastid;GO:0009536//plastid	GO:0004812//aminoacyl-tRNA ligase activity;GO:0032559//adenyl ribonucleotide binding;GO:0004812//aminoacyl-tRNA ligase activity;GO:0032559//adenyl ribonucleotide binding	GO:0006418//tRNA aminoacylation for protein translation;GO:0003006//reproductive developmental process;GO:0006418//tRNA aminoacylation for protein translation;GO:0003006//reproductive developmental process	gi|115451471|ref|NP_001049336.1|/0/Os03g0209600 [Oryza sativa Japonica Group]
LOC_Os06g45020	2795	44	348	2.61245	19.8387	2.92484	Up	5.9952e-14	5.65098e-13	cDNA|STRUBBELIG-RECEPTOR FAMILY 3 precursor, putative, expressed	GO:0043231//intracellular membrane-bounded organelle;GO:0031410//cytoplasmic vesicle	GO:0016301//kinase activity	-	gi|222636032|gb|EEE66164.1|/0/hypothetical protein OsJ_22241 [Oryza sativa Japonica Group]
LOC_Os02g42200	5793	11	87	0.315113	2.39294	2.92484	Up	7.0599e-07	2.76087e-06	cDNA|transcription factor-related, putative, expressed	-	-	-	gi|115447455|ref|NP_001047507.1|/0/Os02g0633100 [Oryza sativa Japonica Group]
LOC_Os10g07480	3335	65	514	3.23441	24.5574	2.92459	Up	0	0	cDNA|plant protein of unknown function DUF869 domain containing protein, expressed	-	-	-	gi|222612476|gb|EEE50608.1|/0/hypothetical protein OsJ_30801 [Oryza sativa Japonica Group]
LOC_Os10g28610	6476	91	718	2.33191	17.6658	2.92137	Up	0	0	cDNA|KIP1, putative, expressed	-	-	-	gi|31432145|gb|AAP53815.1|/0/expressed protein [Oryza sativa Japonica Group]
LOC_Os02g55120	1515	26	205	2.84799	21.5604	2.92037	Up	4.08302e-11	2.41721e-10	cDNA|translation initiation factor IF-3, putative, expressed	GO:0031410//cytoplasmic vesicle	-	GO:0006412//translation	gi|222623832|gb|EEE57964.1|/7.80513e-117/hypothetical protein OsJ_08701 [Oryza sativa Japonica Group]
LOC_Os03g62750	3032	8	63	0.437863	3.31075	2.91861	Up	4.44682e-06	1.56704e-05	cDNA|inner membrane protein, putative, expressed	GO:0031224//intrinsic to membrane;GO:0009534//chloroplast thylakoid;GO:0031224//intrinsic to membrane;GO:0009534//chloroplast thylakoid;GO:0031224//intrinsic to membrane;GO:0009534//chloroplast thylakoid;GO:0031224//intrinsic to membrane;GO:0009534//chloroplast thylakoid	GO:0005488//binding;GO:0008320//protein transmembrane transporter activity;GO:0005488//binding;GO:0008320//protein transmembrane transporter activity;GO:0005488//binding;GO:0008320//protein transmembrane transporter activity;GO:0005488//binding;GO:0008320//protein transmembrane transporter activity	GO:0009668;GO:0023052//signaling;GO:0007569//cell aging;GO:0006612//protein targeting to membrane;GO:0009668;GO:0023052//signaling;GO:0007569//cell aging;GO:0006612//protein targeting to membrane;GO:0009668;GO:0023052//signaling;GO:0007569//cell aging;GO:0006612//protein targeting to membrane;GO:0009668;GO:0023052//signaling;GO:0007569//cell aging;GO:0006612//protein targeting to membrane	gi|108712061|gb|ABF99856.1|/0/ARTEMIS protein, chloroplast precursor, putative, expressed [Oryza sativa Japonica Group]
LOC_Os10g21940	6276	73	574	1.93027	14.5729	2.91641	Up	0	0	cDNA|expressed protein	-	-	-	gi|31431566|gb|AAP53324.1|/0/expressed protein [Oryza sativa Japonica Group]
LOC_Os10g38060	5692	13	102	0.379015	2.85529	2.91331	Up	1.99545e-07	8.29696e-07	cDNA|phospholipase D, putative, expressed	-	GO:0004620//phospholipase activity;GO:0004620//phospholipase activity	-	gi|115483030|ref|NP_001065108.1|/0/Os10g0524400 [Oryza sativa Japonica Group]
LOC_Os06g35670	3464	19	149	0.910234	6.85368	2.91257	Up	4.08534e-09	2.00393e-08	cDNA|expressed protein	GO:0031410//cytoplasmic vesicle;GO:0031410//cytoplasmic vesicle	-	-	gi|222635725|gb|EEE65857.1|/5.17274e-27/hypothetical protein OsJ_21640 [Oryza sativa Japonica Group]
LOC_Os02g15980	2272	6	47	0.438248	3.29614	2.91096	Up	1.43096e-05	4.72515e-05	cDNA|expressed protein	GO:0043231//intracellular membrane-bounded organelle	-	-	gi|218190447|gb|EEC72874.1|/0/hypothetical protein OsI_06646 [Oryza sativa Indica Group]
LOC_Os04g30010	2522	6	47	0.394806	2.9694	2.91096	Up	1.43096e-05	4.72456e-05	cDNA|OsWAK45 - OsWAK receptor-like protein kinase, expressed	GO:0031410//cytoplasmic vesicle	GO:0005488//binding	-	gi|115457916|ref|NP_001052558.1|/0/Os04g0368800 [Oryza sativa Japonica Group]
LOC_Os08g19650	1685	47	368	4.62887	34.7987	2.9103	Up	0	0	cDNA|homeobox protein knotted-1, putative, expressed	GO:0043231//intracellular membrane-bounded organelle;GO:0043231//intracellular membrane-bounded organelle;GO:0044444//cytoplasmic part	GO:0003677//DNA binding;GO:0001071;GO:0030528//transcription regulator activity;GO:0001071;GO:0003677//DNA binding	GO:0006351//transcription, DNA-dependent;GO:0009314//response to radiation;GO:0009720//detection of hormone stimulus;GO:0034097//response to cytokine stimulus;GO:0006351//transcription, DNA-dependent	gi|221272018|sp|Q0J6N4.2|KNOSD_ORYSJ/8.01581e-142/RecName: Full=Homeobox protein knotted-1-like 13; AltName: Full=Homeobox protein OSH45
LOC_Os01g21820	3496	34	266	1.61393	12.1234	2.90915	Up	3.49942e-13	2.61005e-12	cDNA|preprotein translocase subunit secA, chloroplast precursor, putative, expressed	GO:0009532//plastid stroma;GO:0009534//chloroplast thylakoid;GO:0016020//membrane	GO:0032559//adenyl ribonucleotide binding	GO:0006886//intracellular protein transport	gi|52075758|dbj|BAD44978.1|/0/putative SecA [Oryza sativa Japonica Group]
LOC_Os11g29240	3404	11	86	0.536266	4.02554	2.90816	Up	7.0599e-07	2.76208e-06	cDNA|expressed protein	-	GO:0005488//binding	-	gi|125534385|gb|EAY80933.1|/0/hypothetical protein OsI_36111 [Oryza sativa Indica Group]
LOC_Os12g04220	3120	11	86	0.58508	4.39197	2.90816	Up	7.0599e-07	2.75804e-06	cDNA|calcium-transporting ATPase, plasma membrane-type, putative, expressed	GO:0031224//intrinsic to membrane	GO:0046873//metal ion transmembrane transporter activity;GO:0019829//cation-transporting ATPase activity;GO:0032559//adenyl ribonucleotide binding	GO:0009206;GO:0006816//calcium ion transport	gi|115487236|ref|NP_001066105.1|/0/Os12g0136900 [Oryza sativa Japonica Group]
LOC_Os04g54790	2598	5	39	0.31938	2.39189	2.9048	Up	2.5098e-05	8.02451e-05	cDNA| ELMO/CED-12 family protein, putative, expressed	GO:0009570//chloroplast stroma	GO:0016301//kinase activity;GO:0032559//adenyl ribonucleotide binding	GO:0006464//protein modification process	gi|115460872|ref|NP_001054036.1|/0/Os04g0640500 [Oryza sativa Japonica Group]
LOC_Os03g23030	8234	5	39	0.100771	0.754691	2.9048	Up	2.5098e-05	8.02258e-05	cDNA|aberrant pollen transmission 1, putative, expressed	GO:0044424//intracellular part	GO:0016740//transferase activity	GO:0043096//purine base salvage	gi|108708171|gb|ABF95966.1|/0/aberrant pollen transmission 1, putative, expressed [Oryza sativa Japonica Group]
LOC_Os11g19100	3717	10	78	0.446462	3.34363	2.9048	Up	1.31522e-06	4.95391e-06	cDNA|retrotransposon protein, putative, unclassified, expressed	-	-	-	gi|115485157|ref|NP_001067722.1|/0/Os11g0296500 [Oryza sativa Japonica Group]
LOC_Os01g41780	3235	5	39	0.256492	1.92091	2.9048	Up	2.5098e-05	8.02547e-05	cDNA|expressed protein	-	-	-	gi|215701399|dbj|BAG92823.1|/0/unnamed protein product [Oryza sativa Japonica Group]
LOC_Os11g13410	3291	5	39	0.252127	1.88822	2.9048	Up	2.5098e-05	8.02355e-05	cDNA|mla1, putative, expressed	-	-	-	gi|77549500|gb|ABA92297.1|/0/NB-ARC domain containing protein, expressed [Oryza sativa Japonica Group]
LOC_Os05g45920	1607	5	39	0.516335	3.86691	2.9048	Up	2.5098e-05	8.02162e-05	cDNA|S1 RNA binding domain containing protein, expressed	GO:0043231//intracellular membrane-bounded organelle	-	-	gi|47900418|gb|AAT39212.1|/0/putative 30S ribosomal protein S1 [Oryza sativa Japonica Group]
LOC_Os04g31400	1549	10	78	1.07134	8.02341	2.9048	Up	1.31522e-06	4.96793e-06	cDNA|expressed protein	-	-	-	gi|222628746|gb|EEE60878.1|/0/hypothetical protein OsJ_14538 [Oryza sativa Japonica Group]
LOC_Os01g61860	3308	106	826	5.31763	39.786	2.90341	Up	0	0	cDNA|TBC domain containing protein, expressed	GO:0044464//cell part;GO:0044464//cell part	GO:0005099//Ras GTPase activator activity;GO:0005099//Ras GTPase activator activity	GO:0032318//regulation of Ras GTPase activity;GO:0032318//regulation of Ras GTPase activity	gi|125528290|gb|EAY76404.1|/0/hypothetical protein OsI_04332 [Oryza sativa Indica Group]
LOC_Os08g14640	2398	74	576	5.12106	38.2727	2.9018	Up	0	0	cDNA|syntaxin 6, N-terminal domain containing protein, expressed	GO:0043231//intracellular membrane-bounded organelle	-	GO:0016192//vesicle-mediated transport;GO:0016192//vesicle-mediated transport	gi|297726201|ref|NP_001175464.1|/0/Os08g0244100 [Oryza sativa Japonica Group]
LOC_Os08g41900	3189	9	70	0.468344	3.49751	2.90069	Up	2.43034e-06	8.87368e-06	cDNA|expressed protein	-	-	-	gi|42407888|dbj|BAD09029.1|/0/unknown protein [Oryza sativa Japonica Group]
LOC_Os10g36530	3281	9	70	0.455212	3.39944	2.90069	Up	2.43034e-06	8.87611e-06	cDNA|mutS domain V family protein, expressed	-	GO:0032559//adenyl ribonucleotide binding;GO:0003690//double-stranded DNA binding;GO:0032559//adenyl ribonucleotide binding;GO:0003690//double-stranded DNA binding	GO:0006281//DNA repair;GO:0006281//DNA repair	gi|222613119|gb|EEE51251.1|/0/hypothetical protein OsJ_32115 [Oryza sativa Japonica Group]
LOC_Os09g34150	3415	9	70	0.43735	3.26605	2.90069	Up	2.43034e-06	8.86762e-06	cDNA|NBS-LRR disease resistance protein, putative, expressed	-	-	-	gi|125606339|gb|EAZ45375.1|/0/hypothetical protein OsJ_30021 [Oryza sativa Japonica Group]
LOC_Os11g12000	3549	9	70	0.420837	3.14273	2.90069	Up	2.43034e-06	8.88949e-06	cDNA|NBS-LRR disease resistance protein, putative, expressed	GO:0031410//cytoplasmic vesicle	GO:0032559//adenyl ribonucleotide binding	GO:0012501//programmed cell death;GO:0006950//response to stress	gi|115484803|ref|NP_001067545.1|/0/Os11g0227200 [Oryza sativa Japonica Group]
LOC_Os06g16050	2988	46	357	2.55479	19.0372	2.89755	Up	4.84058e-14	4.66142e-13	cDNA|transposon protein, putative, CACTA, En/Spm sub-class, expressed	-	-	-	gi|32489459|emb|CAE05813.1|/0/OSJNBa0028M15.5 [Oryza sativa Japonica Group]
LOC_Os03g46740	1605	49	380	5.06639	37.7246	2.89647	Up	1.06581e-14	1.12232e-13	cDNA|ABC transporter, ATP-binding protein, putative, expressed	GO:0043231//intracellular membrane-bounded organelle;GO:0043231//intracellular membrane-bounded organelle	GO:0017111//nucleoside-triphosphatase activity;GO:0015116//sulfate transmembrane transporter activity;GO:0032559//adenyl ribonucleotide binding;GO:0017111//nucleoside-triphosphatase activity;GO:0015116//sulfate transmembrane transporter activity;GO:0032559//adenyl ribonucleotide binding	GO:0009207;GO:0009207	gi|115454535|ref|NP_001050868.1|/0/Os03g0670100 [Oryza sativa Japonica Group]
LOC_Os08g01794	2609	16	124	1.01771	7.57292	2.89553	Up	2.89522e-08	1.31527e-07	cDNA|bromodomain domain containing protein, expressed	GO:0043231//intracellular membrane-bounded organelle;GO:0043231//intracellular membrane-bounded organelle	-	-	gi|125559896|gb|EAZ05344.1|/0/hypothetical protein OsI_27549 [Oryza sativa Indica Group]
LOC_Os04g52640	4899	20	155	0.677485	5.04127	2.89553	Up	2.11824e-09	1.06426e-08	cDNA|SHR5-receptor-like kinase, putative, expressed	-	GO:0004672//protein kinase activity;GO:0000166//nucleotide binding;GO:0004672//protein kinase activity;GO:0000166//nucleotide binding;GO:0004672//protein kinase activity;GO:0000166//nucleotide binding	-	gi|115460562|ref|NP_001053881.1|/0/Os04g0616700 [Oryza sativa Japonica Group]
LOC_Os03g40010	2680	44	341	2.72455	20.2738	2.89553	Up	5.9952e-14	5.64899e-13	cDNA|DEK C terminal domain containing protein, expressed	-	-	-	gi|115454007|ref|NP_001050604.1|/0/Os03g0596900 [Oryza sativa Japonica Group]
LOC_Os05g45340	3239	4	31	0.20494	1.52499	2.89553	Up	4.57322e-05	0.000141114	cDNA|ATP binding protein, putative, expressed	-	GO:0005488//binding;GO:0016740//transferase activity	-	gi|218197144|gb|EEC79571.1|/0/hypothetical protein OsI_20723 [Oryza sativa Indica Group]
LOC_Os01g37820	1746	12	93	1.14055	8.487	2.89553	Up	3.7641e-07	1.51827e-06	cDNA|oxidoreductase/ transition metal ion binding protein, putative, expressed	GO:0043231//intracellular membrane-bounded organelle	-	-	gi|222618675|gb|EEE54807.1|/3.79023e-118/hypothetical protein OsJ_02225 [Oryza sativa Japonica Group]
LOC_Os04g41640	650	4	31	1.02123	7.59913	2.89553	Up	4.57322e-05	0.000141097	cDNA|HEV2 - Hevein family protein precursor, expressed	GO:0031410//cytoplasmic vesicle	GO:0004553//hydrolase activity, hydrolyzing O-glycosyl compounds;GO:0030247//polysaccharide binding	GO:0009607//response to biotic stimulus;GO:0006026	gi|297602970|ref|NP_001053185.2|/5.54396e-25/Os04g0493600 [Oryza sativa Japonica Group]
LOC_Os04g47310	916	47	364	8.51491	63.3172	2.89453	Up	0	0	cDNA|expressed protein	-	-	-	gi|115459898|ref|NP_001053549.1|/2.14594e-67/Os04g0560700 [Oryza sativa Japonica Group]
LOC_Os04g39560	4873	40	309	1.3622	10.1036	2.89086	Up	8.26006e-14	7.45164e-13	cDNA|expressed protein	GO:0043231//intracellular membrane-bounded organelle;GO:0043231//intracellular membrane-bounded organelle;GO:0043231//intracellular membrane-bounded organelle	-	-	gi|115458912|ref|NP_001053056.1|/0/Os04g0471400 [Oryza sativa Japonica Group]
LOC_Os03g11580	3742	18	139	0.798263	5.91871	2.89035	Up	7.86536e-09	3.77147e-08	cDNA|expressed protein	-	-	-	gi|115451545|ref|NP_001049373.1|/0/Os03g0214900 [Oryza sativa Japonica Group]
LOC_Os03g18080	2323	36	278	2.57176	19.0683	2.89035	Up	1.57652e-13	1.27875e-12	cDNA|SacI homology domain containing protein, expressed	GO:0044459//plasma membrane part;GO:0044463//cell projection part;GO:0044459//plasma membrane part;GO:0044463//cell projection part	GO:0004437//inositol or phosphatidylinositol phosphatase activity;GO:0004437//inositol or phosphatidylinositol phosphatase activity	GO:0009826//unidimensional cell growth;GO:0000904//cell morphogenesis involved in differentiation;GO:0009826//unidimensional cell growth;GO:0000904//cell morphogenesis involved in differentiation	gi|222624723|gb|EEE58855.1|/0/hypothetical protein OsJ_10446 [Oryza sativa Japonica Group]
LOC_Os09g36220	2475	68	525	4.55944	33.7987	2.89004	Up	0	0	cDNA|response regulator receiver domain containing protein, expressed	-	GO:0004871//signal transducer activity;GO:0004871//signal transducer activity	GO:0007165//signal transduction;GO:0006351//transcription, DNA-dependent;GO:0009639//response to red or far red light;GO:0007165//signal transduction;GO:0006351//transcription, DNA-dependent;GO:0009639//response to red or far red light	gi|115480333|ref|NP_001063760.1|/0/Os09g0532400 [Oryza sativa Japonica Group]
LOC_Os08g08060	3365	39	301	1.92334	14.2527	2.88955	Up	8.59312e-14	7.68716e-13	cDNA|vacuolar protein sorting-associated protein 18, putative, expressed	-	GO:0046914//transition metal ion binding	-	gi|115475059|ref|NP_001061126.1|/0/Os08g0178100 [Oryza sativa Japonica Group]
LOC_Os09g28940	2814	7	54	0.412811	3.05763	2.88886	Up	8.03778e-06	2.74761e-05	cDNA|ubiquitin carboxyl-terminal hydrolase domain containing protein, expressed	-	GO:0016787//hydrolase activity	-	gi|50725209|dbj|BAD33960.1|/0/putative ubiquitin-specific protease [Oryza sativa Japonica Group]
LOC_Os04g46390	1695	416	3208	40.7287	301.565	2.88835	Up	0	0	cDNA|chaperone protein dnaJ, putative, expressed	GO:0044424//intracellular part;GO:0044424//intracellular part;GO:0044424//intracellular part	GO:0043169//cation binding;GO:0005515//protein binding;GO:0008168//methyltransferase activity;GO:0032559//adenyl ribonucleotide binding;GO:0043169//cation binding;GO:0005515//protein binding;GO:0032559//adenyl ribonucleotide binding;GO:0043169//cation binding;GO:0005515//protein binding;GO:0008168//methyltransferase activity;GO:0032559//adenyl ribonucleotide binding	GO:0008213;GO:0006950//response to stress;GO:0006730//one-carbon metabolic process;GO:0006950//response to stress;GO:0044267//cellular protein metabolic process;GO:0008213;GO:0006950//response to stress;GO:0006730//one-carbon metabolic process	gi|164375537|gb|ABY52936.1|/0/DnaJ family heat shock protein [Oryza sativa Japonica Group]
LOC_Os01g50320	3010	31	239	1.70912	12.6516	2.888	Up	1.73905e-12	1.17228e-11	cDNA|surp module family protein, putative, expressed	-	-	-	gi|297597435|ref|NP_001043973.2|/0/Os01g0698100 [Oryza sativa Japonica Group]
LOC_Os12g41900	4329	17	131	0.651687	4.82169	2.88729	Up	1.511e-08	7.05892e-08	cDNA|SET domain containing protein, expressed	-	GO:0005488//binding;GO:0016740//transferase activity	-	gi|115489550|ref|NP_001067262.1|/0/Os12g0613200 [Oryza sativa Japonica Group]
LOC_Os09g18594	3032	10	77	0.547329	4.04648	2.88619	Up	1.31522e-06	4.95182e-06	cDNA|protein kinase domain containing protein, expressed	GO:0031410//cytoplasmic vesicle;GO:0031410//cytoplasmic vesicle	-	-	gi|115478743|ref|NP_001062965.1|/0/Os09g0355400 [Oryza sativa Japonica Group]
LOC_Os08g25310	2943	66	508	3.72161	27.5036	2.88562	Up	0	0	cDNA|phosphatidylinositol transfer, putative, expressed	GO:0043231//intracellular membrane-bounded organelle	-	GO:0051234//establishment of localization	gi|115475990|ref|NP_001061591.1|/0/Os08g0341700 [Oryza sativa Japonica Group]
LOC_Os03g45280	925	23	177	4.12633	30.4893	2.88537	Up	2.93464e-10	1.60692e-09	cDNA|dehydrin, putative, expressed	-	-	-	-
LOC_Os03g03949	1639	26	200	2.63252	19.4432	2.88475	Up	4.08302e-11	2.414e-10	cDNA|electron carrier/ protein disulfide oxidoreductase, putative, expressed	GO:0043231//intracellular membrane-bounded organelle	GO:0016655//oxidoreductase activity, acting on NADH or NADPH, quinone or similar compound as acceptor	-	gi|115450527|ref|NP_001048864.1|/3.67714e-176/Os03g0131500 [Oryza sativa Japonica Group]
LOC_Os05g43450	1313	13	100	1.64307	12.1353	2.88475	Up	1.99545e-07	8.26991e-07	cDNA|transcription initiation factor IIF beta subunit, putative, expressed	GO:0005667//transcription factor complex	GO:0008135//translation factor activity, nucleic acid binding;GO:0003824//catalytic activity;GO:0032559//adenyl ribonucleotide binding;GO:0003702//RNA polymerase II transcription factor activity	GO:0006412//translation;GO:0006352//transcription initiation	gi|115464811|ref|NP_001056005.1|/1.8648e-148/Os05g0509900 [Oryza sativa Japonica Group]
LOC_Os05g41290	3781	3	23	0.131672	0.969252	2.87993	Up	0.000144607	0.000415337	cDNA|disease resistance RPP13-like protein 1, putative, expressed	GO:0031410//cytoplasmic vesicle	GO:0032559//adenyl ribonucleotide binding	GO:0006950//response to stress;GO:0012501//programmed cell death	gi|215769185|dbj|BAH01414.1|/0/unnamed protein product [Oryza sativa Japonica Group]
LOC_Os11g04740	2180	3	23	0.228372	1.68107	2.87993	Up	0.000144607	0.00041556	cDNA|FAD-binding and arabino-lactone oxidase domains containing protein, putative, expressed	GO:0043231//intracellular membrane-bounded organelle	GO:0016899//oxidoreductase activity, acting on the CH-OH group of donors, oxygen as acceptor;GO:0050662//coenzyme binding;GO:0016632	GO:0008152//metabolic process	gi|115484125|ref|NP_001065724.1|/0/Os11g0143500 [Oryza sativa Japonica Group]
LOC_Os01g57340	4375	3	23	0.113794	0.837656	2.87993	Up	0.000144607	0.000415426	cDNA|rp1, putative, expressed	GO:0031410//cytoplasmic vesicle	-	-	gi|297720461|ref|NP_001172592.1|/0/Os01g0782100 [Oryza sativa Japonica Group]
LOC_Os04g28170	1481	6	46	0.672316	4.94901	2.87993	Up	1.43153e-05	4.72586e-05	cDNA|expressed protein	GO:0043231//intracellular membrane-bounded organelle;GO:0043231//intracellular membrane-bounded organelle	-	-	gi|218194633|gb|EEC77060.1|/0/hypothetical protein OsI_15447 [Oryza sativa Indica Group]
LOC_Os04g20180	2890	6	46	0.344533	2.53615	2.87993	Up	1.43153e-05	4.72528e-05	cDNA|expressed protein	-	GO:0003824//catalytic activity	-	gi|297722917|ref|NP_001173822.1|/1.69608e-84/Os04g0269700 [Oryza sativa Japonica Group]
LOC_Os05g05530	1934	9	69	0.77226	5.68471	2.87993	Up	2.43036e-06	8.86527e-06	cDNA|expressed protein	GO:0031410//cytoplasmic vesicle	-	-	gi|51038173|gb|AAT93976.1|/2.59199e-14/unknown protein [Oryza sativa Japonica Group]
LOC_Os06g46366	2172	12	92	0.916851	6.74907	2.87993	Up	3.7641e-07	1.51987e-06	cDNA|zinc finger, C3HC4 type, domain containing protein, expressed	GO:0043231//intracellular membrane-bounded organelle	GO:0046914//transition metal ion binding	-	gi|297606355|ref|NP_001058355.2|/0/Os06g0677300 [Oryza sativa Japonica Group]
LOC_Os02g43912	891	3	23	0.558754	4.11307	2.87993	Up	0.000144607	0.000415292	cDNA|ceramide kinase-related, putative, expressed	-	GO:0016301//kinase activity	GO:0006796//phosphate metabolic process	gi|49388214|dbj|BAD25337.1|/7.64509e-155/putative ceramide kinase [Oryza sativa Japonica Group]
LOC_Os06g38680	3895	3	23	0.127818	0.940884	2.87993	Up	0.000144607	0.000415381	cDNA|expressed protein	GO:0043231//intracellular membrane-bounded organelle;GO:0031410//cytoplasmic vesicle	GO:0004672//protein kinase activity;GO:0000166//nucleotide binding	-	gi|125597696|gb|EAZ37476.1|/0/hypothetical protein OsJ_21810 [Oryza sativa Japonica Group]
LOC_Os11g15010	1838	3	23	0.270865	1.99388	2.87993	Up	0.000144607	0.000415471	cDNA|transposon protein, putative, Mutator sub-class, expressed	-	-	-	gi|222635562|gb|EEE65694.1|/0/hypothetical protein OsJ_21318 [Oryza sativa Japonica Group]
LOC_Os11g14050	3664	3	23	0.135876	1.0002	2.87993	Up	0.000144607	0.000415516	cDNA|leucine-rich repeat family protein, putative, expressed	GO:0043231//intracellular membrane-bounded organelle;GO:0016020//membrane;GO:0031410//cytoplasmic vesicle;GO:0043231//intracellular membrane-bounded organelle;GO:0016020//membrane;GO:0031410//cytoplasmic vesicle	GO:0004672//protein kinase activity;GO:0000166//nucleotide binding;GO:0004672//protein kinase activity;GO:0000166//nucleotide binding	GO:0008152//metabolic process;GO:0008152//metabolic process	gi|218185520|gb|EEC67947.1|/0/hypothetical protein OsI_35675 [Oryza sativa Indica Group]
LOC_Os04g55230	5705	125	957	3.63607	26.7283	2.87792	Up	0	0	cDNA|tetratricopeptide repeat domain containing protein, putative, expressed	-	-	-	gi|38344005|emb|CAE03171.2|/0/OSJNBa0070O11.2 [Oryza sativa Japonica Group]
LOC_Os06g09890	3502	228	1745	10.8043	79.3953	2.87745	Up	9.59232e-14	8.33249e-13	cDNA|smr domain containing protein, expressed	-	GO:0005488//binding;GO:0005488//binding;GO:0005488//binding;GO:0005488//binding;GO:0005488//binding;GO:0005488//binding	-	gi|115466934|ref|NP_001057066.1|/0/Os06g0199200 [Oryza sativa Japonica Group]
LOC_Os03g29190	2198	23	176	1.73651	12.7585	2.8772	Up	2.93464e-10	1.61188e-09	cDNA|PDI, putative, expressed	-	GO:0016668//oxidoreductase activity, acting on sulfur group of donors, NAD or NADP as acceptor;GO:0016668//oxidoreductase activity, acting on sulfur group of donors, NAD or NADP as acceptor	GO:0010038//response to metal ion;GO:0019725//cellular homeostasis;GO:0009860//pollen tube growth;GO:0008152//metabolic process;GO:0010038//response to metal ion;GO:0019725//cellular homeostasis;GO:0009860//pollen tube growth;GO:0008152//metabolic process	gi|115453457|ref|NP_001050329.1|/0/Os03g0405500 [Oryza sativa Japonica Group]
LOC_Os04g45670	1638	23	176	2.33019	17.1204	2.8772	Up	2.93464e-10	1.60593e-09	cDNA|src homology-3 domain protein 3, putative, expressed	-	GO:0005515//protein binding	-	gi|38344978|emb|CAE02784.2|/0/OSJNBa0011L07.8 [Oryza sativa Japonica Group]
LOC_Os03g54780	3009	30	229	1.65454	12.1263	2.87364	Up	3.16792e-12	2.06255e-11	cDNA|STE_PAK_Ste20_KHSh_GCKh_HPKh.1 - STE kinases include homologs to sterile 7, sterile 11 and sterile 20 from yeast, expressed	GO:0044427//chromosomal part;GO:0043231//intracellular membrane-bounded organelle	GO:0004672//protein kinase activity;GO:0032559//adenyl ribonucleotide binding	GO:0006464//protein modification process	gi|115455419|ref|NP_001051310.1|/0/Os03g0755000 [Oryza sativa Japonica Group]
LOC_Os06g47290	1539	38	290	4.09753	30.0244	2.87331	Up	9.4813e-14	8.34192e-13	cDNA|growth regulator related protein, putative, expressed	-	-	-	gi|218198780|gb|EEC81207.1|/0/hypothetical protein OsI_24239 [Oryza sativa Indica Group]
LOC_Os02g03840	9464	72	549	1.26251	9.24301	2.87207	Up	0	0	cDNA|expressed protein	-	-	-	gi|222622109|gb|EEE56241.1|/0/hypothetical protein OsJ_05250 [Oryza sativa Japonica Group]
LOC_Os02g20040	968	8	61	1.37149	10.0408	2.87207	Up	4.44686e-06	1.56664e-05	cDNA|loricrin, putative, expressed	GO:0031410//cytoplasmic vesicle	-	-	gi|125539104|gb|EAY85499.1|/9.10324e-11/hypothetical protein OsI_06879 [Oryza sativa Indica Group]
LOC_Os06g09090	2086	8	61	0.636434	4.65941	2.87207	Up	4.44686e-06	1.56685e-05	cDNA|glutamate receptor 2.8 precursor, putative, expressed	GO:0043231//intracellular membrane-bounded organelle;GO:0031410//cytoplasmic vesicle;GO:0043231//intracellular membrane-bounded organelle;GO:0031410//cytoplasmic vesicle;GO:0043231//intracellular membrane-bounded organelle;GO:0031410//cytoplasmic vesicle;GO:0043231//intracellular membrane-bounded organelle;GO:0031410//cytoplasmic vesicle	GO:0005215//transporter activity;GO:0005215//transporter activity;GO:0005215//transporter activity;GO:0005215//transporter activity	-	gi|222635106|gb|EEE65238.1|/0/hypothetical protein OsJ_20406 [Oryza sativa Japonica Group]
LOC_Os08g10250	3348	18	137	0.892205	6.52005	2.86944	Up	7.86536e-09	3.75865e-08	cDNA|SHR5-receptor-like kinase, putative, expressed	GO:0031410//cytoplasmic vesicle	GO:0004672//protein kinase activity	-	gi|297608127|ref|NP_001061218.2|/0/Os08g0202300 [Oryza sativa Japonica Group]
LOC_Os03g02160	3207	35	266	1.81112	13.2159	2.86733	Up	2.22266e-13	1.74402e-12	cDNA|zinc finger C-x8-C-x5-C-x3-H type family protein, expressed	-	-	-	gi|125584667|gb|EAZ25331.1|/0/hypothetical protein OsJ_09143 [Oryza sativa Japonica Group]
LOC_Os08g44400	1646	5	38	0.504101	3.67849	2.86733	Up	2.52176e-05	8.05888e-05	cDNA|glutathione S-transferase, N-terminal domain containing protein, expressed	GO:0043231//intracellular membrane-bounded organelle;GO:0043231//intracellular membrane-bounded organelle;GO:0043231//intracellular membrane-bounded organelle	GO:0015036//disulfide oxidoreductase activity;GO:0015036//disulfide oxidoreductase activity;GO:0015036//disulfide oxidoreductase activity	GO:0019725//cellular homeostasis;GO:0019725//cellular homeostasis;GO:0019725//cellular homeostasis	gi|115477793|ref|NP_001062492.1|/3.07905e-114/Os08g0558200 [Oryza sativa Japonica Group]
LOC_Os07g01904	3647	144	1092	6.55246	47.7092	2.86416	Up	2.5313e-14	2.53168e-13	cDNA|expressed protein	GO:0043231//intracellular membrane-bounded organelle;GO:0043231//intracellular membrane-bounded organelle	-	-	gi|115470259|ref|NP_001058728.1|/1.89867e-43/Os07g0110000 [Oryza sativa Japonica Group]
LOC_Os09g04810	2799	12	91	0.711469	5.18029	2.86416	Up	3.7641e-07	1.51415e-06	cDNA|myosin heavy chain-related, putative, expressed	-	-	-	gi|115478076|ref|NP_001062633.1|/0/Os09g0133800 [Oryza sativa Japonica Group]
LOC_Os01g40050	1951	24	182	2.04142	14.8638	2.86416	Up	1.51844e-10	8.53331e-10	cDNA|peptidyl-prolyl cis-trans isomerase, putative, expressed	-	GO:0016853//isomerase activity;GO:0016853//isomerase activity	-	gi|115437920|ref|NP_001043413.1|/0/Os01g0582400 [Oryza sativa Japonica Group]
LOC_Os03g11470	4017	31	235	1.28067	9.32141	2.86365	Up	1.73905e-12	1.1661e-11	cDNA|DEAD/DEAH box helicase domain containing protein, expressed	-	GO:0017111//nucleoside-triphosphatase activity;GO:0000166//nucleotide binding	-	gi|115451523|ref|NP_001049362.1|/0/Os03g0213400 [Oryza sativa Japonica Group]
LOC_Os12g07950	1816	7	53	0.639675	4.65024	2.86189	Up	8.03826e-06	2.74742e-05	cDNA|transcriptional regulator Sir2 family protein, putative, expressed	GO:0016585//chromatin remodeling complex;GO:0016585//chromatin remodeling complex;GO:0016585//chromatin remodeling complex	GO:0051287//NAD or NADH binding;GO:0016810//hydrolase activity, acting on carbon-nitrogen (but not peptide) bonds;GO:0046914//transition metal ion binding;GO:0051287//NAD or NADH binding;GO:0016810//hydrolase activity, acting on carbon-nitrogen (but not peptide) bonds;GO:0046914//transition metal ion binding;GO:0051287//NAD or NADH binding;GO:0016810//hydrolase activity, acting on carbon-nitrogen…	GO:0006952//defense response;GO:0016458//gene silencing;GO:0035601;GO:0006351//transcription, DNA-dependent;GO:0006952//defense response;GO:0016458//gene silencing;GO:0035601;GO:0006351//transcription, DNA-dependent;GO:0006952//defense response;GO:0016458//gene silencing;GO:0035601;GO:0006351//transcription, DNA-dependent	gi|115487646|ref|NP_001066310.1|/0/Os12g0179800 [Oryza sativa Japonica Group]
LOC_Os03g38740	5009	23	174	0.761999	5.53495	2.86071	Up	2.93464e-10	1.60494e-09	cDNA|Dicer, putative, expressed	-	GO:0003723//RNA binding;GO:0016891//endoribonuclease activity, producing 5'-phosphomonoesters;GO:0017111//nucleoside-triphosphatase activity	-	gi|115453927|ref|NP_001050564.1|/0/Os03g0583900 [Oryza sativa Japonica Group]
LOC_Os06g34710	3366	20	151	0.986037	7.1479	2.85781	Up	2.11824e-09	1.06607e-08	cDNA|expressed protein	-	-	-	gi|297605963|ref|NP_001057797.2|/0/Os06g0538200 [Oryza sativa Japonica Group]
LOC_Os11g19130	2563	48	362	3.10792	22.5048	2.85621	Up	7.52732e-14	6.94074e-13	cDNA|expressed protein	-	-	-	gi|297611669|ref|NP_001067723.2|/0/Os11g0296800 [Oryza sativa Japonica Group]
LOC_Os02g50320	2552	43	324	2.79618	20.2293	2.85491	Up	9.57012e-14	8.37589e-13	cDNA|ATMAP70 protein, putative, expressed	GO:0055028//cortical microtubule;GO:0055028//cortical microtubule	GO:0015631//tubulin binding;GO:0015631//tubulin binding	GO:0003002//regionalization;GO:0042546//cell wall biogenesis;GO:0006996//organelle organization;GO:0003002//regionalization;GO:0042546//cell wall biogenesis;GO:0006996//organelle organization	gi|222623632|gb|EEE57764.1|/0/hypothetical protein OsJ_08300 [Oryza sativa Japonica Group]
LOC_Os12g16010	1161	17	128	2.42993	17.5668	2.85387	Up	1.511e-08	7.05399e-08	cDNA|sex determination protein tasselseed-2, putative, expressed	GO:0043231//intracellular membrane-bounded organelle	GO:0003824//catalytic activity	GO:0008152//metabolic process	gi|77554541|gb|ABA97337.1|/3.52255e-156/oxidoreductase, short chain dehydrogenase/reductase family protein, expressed [Oryza sativa Japonica Group]
LOC_Os08g44015	2264	19	143	1.39269	10.0641	2.85327	Up	4.08534e-09	2.00173e-08	cDNA|growth regulator related protein, putative, expressed	GO:0043231//intracellular membrane-bounded organelle	GO:0005488//binding	-	gi|42408970|dbj|BAD10226.1|/0/putative auxin-independent growth promoter [Oryza sativa Japonica Group]
LOC_Os10g41590	2997	19	143	1.05207	7.60265	2.85327	Up	4.08534e-09	2.00099e-08	cDNA|zinc finger, C3HC4 type domain containing protein, expressed	-	GO:0005515//protein binding;GO:0005515//protein binding	-	gi|115483502|ref|NP_001065421.1|/0/Os10g0565600 [Oryza sativa Japonica Group]
LOC_Os02g04490	5722	21	158	0.609044	4.39972	2.85279	Up	1.09683e-09	5.6775e-09	cDNA|histone acetyltransferase HAC1, putative, expressed	GO:0043231//intracellular membrane-bounded organelle	GO:0000989;GO:0004468//lysine N-acetyltransferase activity;GO:0046914//transition metal ion binding	GO:0009791//post-embryonic development;GO:0043543//protein amino acid acylation;GO:0006351//transcription, DNA-dependent	gi|222622134|gb|EEE56266.1|/0/hypothetical protein OsJ_05304 [Oryza sativa Japonica Group]
LOC_Os03g48000	2070	47	353	3.76795	27.1719	2.85026	Up	0	0	cDNA|CorA-like magnesium transporter protein, putative, expressed	GO:0009526//plastid envelope;GO:0009526//plastid envelope;GO:0009526//plastid envelope	GO:0046873//metal ion transmembrane transporter activity;GO:0046873//metal ion transmembrane transporter activity;GO:0046873//metal ion transmembrane transporter activity	GO:0070838//divalent metal ion transport;GO:0070838//divalent metal ion transport;GO:0070838//divalent metal ion transport	gi|115454637|ref|NP_001050919.1|/8.02382e-175/Os03g0684400 [Oryza sativa Japonica Group]
LOC_Os01g43230	1552	4	30	0.427706	3.07996	2.84822	Up	4.82986e-05	0.000148569	cDNA|expressed protein	GO:0043231//intracellular membrane-bounded organelle	GO:0004553//hydrolase activity, hydrolyzing O-glycosyl compounds;GO:0043167//ion binding;GO:0004553//hydrolase activity, hydrolyzing O-glycosyl compounds;GO:0043167//ion binding;GO:0004553//hydrolase activity, hydrolyzing O-glycosyl compounds;GO:0003676//nucleic acid binding;GO:0043167//ion binding	GO:0006026;GO:0006026;GO:0006026	gi|222618871|gb|EEE55003.1|/9.49905e-40/hypothetical protein OsJ_02637 [Oryza sativa Japonica Group]
LOC_Os11g04460	3365	8	60	0.394532	2.84107	2.84822	Up	4.4469e-06	1.56645e-05	cDNA|calcium-transporting ATPase, plasma membrane-type, putative, expressed	GO:0031224//intrinsic to membrane	GO:0046873//metal ion transmembrane transporter activity;GO:0019829//cation-transporting ATPase activity;GO:0032559//adenyl ribonucleotide binding	GO:0009206;GO:0006816//calcium ion transport	gi|110832729|sp|Q2RAS0.1|ACA5_ORYSJ/0/RecName: Full=Probable calcium-transporting ATPase 5, plasma membrane-type; AltName: Full=Ca(2+)-ATPase isoform 5
LOC_Os04g41220	3158	16	120	0.840786	6.05459	2.84822	Up	2.89522e-08	1.31258e-07	cDNA|transposon protein, putative, unclassified, expressed	-	-	-	gi|38345228|emb|CAD41122.2|/0/OSJNBa0084K20.2 [Oryza sativa Japonica Group]
LOC_Os07g49140	3190	14	105	0.728308	5.24462	2.84822	Up	1.05271e-07	4.52003e-07	cDNA|expressed protein	GO:0044424//intracellular part;GO:0016020//membrane	GO:0005488//binding	GO:0051125//regulation of actin nucleation;GO:0007155//cell adhesion;GO:0000904//cell morphogenesis involved in differentiation	gi|29837172|dbj|BAC75554.1|/0/hypothetical protein [Oryza sativa Japonica Group]
LOC_Os06g44170	1486	4	30	0.446703	3.21676	2.84822	Up	4.82986e-05	0.000148586	cDNA|NAD dependent epimerase/dehydratase family protein, putative, expressed	-	GO:0048037//cofactor binding;GO:0048037//cofactor binding	GO:0008152//metabolic process;GO:0008152//metabolic process	gi|125598057|gb|EAZ37837.1|/0/hypothetical protein OsJ_22181 [Oryza sativa Japonica Group]
LOC_Os07g06940	1816	10	75	0.913822	6.58053	2.84822	Up	1.31522e-06	4.96231e-06	cDNA|valyl-tRNA synthetase, putative, expressed	GO:0044424//intracellular part	GO:0004812//aminoacyl-tRNA ligase activity;GO:0032559//adenyl ribonucleotide binding	GO:0006418//tRNA aminoacylation for protein translation	gi|222636480|gb|EEE66612.1|/0/hypothetical protein OsJ_23192 [Oryza sativa Japonica Group]
LOC_Os07g23930	900	6	45	1.10633	7.96683	2.84822	Up	1.43252e-05	4.72795e-05	cDNA|expressed protein	-	-	-	gi|222636921|gb|EEE67053.1|/6.62823e-130/hypothetical protein OsJ_23999 [Oryza sativa Japonica Group]
LOC_Os05g38730	3529	26	195	1.22264	8.80438	2.84822	Up	4.08302e-11	2.42151e-10	cDNA|SAC3/GANP family protein, putative, expressed	-	-	-	gi|297724187|ref|NP_001174457.1|/0/Os05g0462600 [Oryza sativa Japonica Group]
LOC_Os11g07100	3768	4	30	0.176168	1.2686	2.84822	Up	4.82986e-05	0.000148552	cDNA|receptor-like protein kinase precursor, putative, expressed	GO:0031410//cytoplasmic vesicle;GO:0031410//cytoplasmic vesicle	GO:0004672//protein kinase activity;GO:0000166//nucleotide binding;GO:0004672//protein kinase activity;GO:0000166//nucleotide binding	-	gi|77548845|gb|ABA91642.1|/0/Leucine Rich Repeat family protein, expressed [Oryza sativa Japonica Group]
LOC_Os08g22864	3664	109	816	4.93683	35.4855	2.84557	Up	0	0	cDNA|sec8 exocyst complex component specific domain containing protein, expressed	GO:0043234//protein complex;GO:0044444//cytoplasmic part;GO:0043234//protein complex;GO:0044444//cytoplasmic part	-	GO:0009856//pollination;GO:0006887//exocytosis;GO:0010192//mucilage biosynthetic process;GO:0000904//cell morphogenesis involved in differentiation;GO:0009856//pollination;GO:0006887//exocytosis;GO:0010192//mucilage biosynthetic process;GO:0000904//cell morphogenesis involved in differentiation	gi|115475850|ref|NP_001061521.1|/0/Os08g0318500 [Oryza sativa Japonica Group]
LOC_Os05g32570	2932	32	239	1.81119	12.9882	2.8422	Up	9.92318e-13	6.92702e-12	cDNA|RING E3 ligase protein, putative, expressed	GO:0005768//endosome;GO:0044431//Golgi apparatus part	GO:0046914//transition metal ion binding;GO:0016301//kinase activity;GO:0019787//small conjugating protein ligase activity;GO:0032559//adenyl ribonucleotide binding	GO:0032446//protein modification by small protein conjugation;GO:0040007//growth;GO:0009755//hormone-mediated signaling pathway;GO:0006950//response to stress	gi|222631480|gb|EEE63612.1|/0/hypothetical protein OsJ_18429 [Oryza sativa Japonica Group]
LOC_Os01g43050	2897	13	97	0.744684	5.33506	2.8408	Up	1.99545e-07	8.27891e-07	cDNA|CENP-C1, putative, expressed	-	-	-	gi|115438608|ref|NP_001043584.1|/0/Os01g0617700 [Oryza sativa Japonica Group]
LOC_Os06g04970	2411	11	82	0.757134	5.41916	2.83945	Up	7.0599e-07	2.7524e-06	cDNA|expressed protein	GO:0043231//intracellular membrane-bounded organelle	-	-	gi|115466330|ref|NP_001056764.1|/0/Os06g0142000 [Oryza sativa Japonica Group]
LOC_Os07g49300	3649	40	298	1.81913	13.0124	2.83857	Up	8.26006e-14	7.42904e-13	cDNA|expressed protein	-	-	-	gi|115474267|ref|NP_001060732.1|/0/Os07g0693700 [Oryza sativa Japonica Group]
LOC_Os05g35980	4631	9	67	0.322511	2.30524	2.83749	Up	2.43036e-06	8.86285e-06	cDNA|expressed protein	GO:0031410//cytoplasmic vesicle;GO:0031410//cytoplasmic vesicle	-	-	gi|115464089|ref|NP_001055644.1|/4.70028e-55/Os05g0435500 [Oryza sativa Japonica Group]
LOC_Os08g37350	3236	27	201	1.38463	9.89699	2.83749	Up	2.12574e-11	1.29406e-10	cDNA|ubiquitin carboxyl-terminal hydrolase family protein, expressed	-	GO:0016787//hydrolase activity	-	gi|115476910|ref|NP_001062051.1|/0/Os08g0478500 [Oryza sativa Japonica Group]
LOC_Os02g46930	2244	36	268	2.6623	19.0295	2.83749	Up	1.57652e-13	1.28264e-12	cDNA|jmjC domain containing protein, expressed	GO:0043231//intracellular membrane-bounded organelle	-	-	gi|218191404|gb|EEC73831.1|/0/hypothetical protein OsI_08565 [Oryza sativa Indica Group]
LOC_Os10g16640	5479	9	67	0.272595	1.94845	2.83749	Up	2.43036e-06	8.86406e-06	cDNA|expressed protein	-	-	-	gi|78708129|gb|ABB47104.1|/0/expressed protein [Oryza sativa Japonica Group]
LOC_Os01g11900	6474	43	320	1.10223	7.87577	2.83699	Up	9.57012e-14	8.37315e-13	cDNA|hhH-GPD superfamily base excision DNA repair protein, expressed	GO:0043076	GO:0016835//carbon-oxygen lyase activity;GO:0051536//iron-sulfur cluster binding;GO:0016799//hydrolase activity, hydrolyzing N-glycosyl compounds;GO:0004518//nuclease activity	GO:0006281//DNA repair;GO:0006305;GO:0040029//regulation of gene expression, epigenetic;GO:0003006//reproductive developmental process	gi|218187756|gb|EEC70183.1|/0/hypothetical protein OsI_00912 [Oryza sativa Indica Group]
LOC_Os02g29380	3992	16	119	0.665131	4.74976	2.83615	Up	2.89522e-08	1.31549e-07	cDNA|expressed protein	-	-	-	gi|115446223|ref|NP_001046891.1|/0/Os02g0496500 [Oryza sativa Japonica Group]
LOC_Os01g56350	2905	14	104	0.799759	5.70431	2.83441	Up	1.05271e-07	4.53389e-07	cDNA|PTAC12, putative, expressed	GO:0043231//intracellular membrane-bounded organelle;GO:0043231//intracellular membrane-bounded organelle;GO:0043231//intracellular membrane-bounded organelle	-	-	gi|115440187|ref|NP_001044373.1|/0/Os01g0769900 [Oryza sativa Japonica Group]
LOC_Os03g28310	3068	12	89	0.649088	4.62222	2.8321	Up	3.7641e-07	1.51712e-06	cDNA|dnaJ domain containing protein, expressed	-	-	-	gi|115453435|ref|NP_001050318.1|/0/Os03g0401200 [Oryza sativa Japonica Group]
LOC_Os07g30980	4071	17	126	0.692987	4.93157	2.83115	Up	1.511e-08	7.0429e-08	cDNA|uvrD/REP helicase family protein, putative, expressed	GO:0043231//intracellular membrane-bounded organelle	GO:0003676//nucleic acid binding;GO:0003678//DNA helicase activity;GO:0032559//adenyl ribonucleotide binding	GO:0006259//DNA metabolic process	gi|115472169|ref|NP_001059683.1|/0/Os07g0492100 [Oryza sativa Japonica Group]
LOC_Os08g24760	3771	17	126	0.748118	5.3239	2.83115	Up	1.511e-08	7.04044e-08	cDNA|ATP-dependent RNA helicase, putative, expressed	GO:0043231//intracellular membrane-bounded organelle	GO:0032559//adenyl ribonucleotide binding;GO:0042623//ATPase activity, coupled	-	gi|218200972|gb|EEC83399.1|/0/hypothetical protein OsI_28838 [Oryza sativa Indica Group]
LOC_Os09g27080	2790	27	200	1.60597	11.422	2.8303	Up	2.12574e-11	1.28994e-10	cDNA|growth regulator related protein, putative, expressed	GO:0009536//plastid;GO:0009536//plastid	-	-	gi|115479401|ref|NP_001063294.1|/0/Os09g0442900 [Oryza sativa Japonica Group]
LOC_Os04g41920	1943	32	237	2.73309	19.4353	2.83007	Up	9.92318e-13	6.91978e-12	cDNA|protein FAM133, putative, expressed	-	-	-	gi|125548881|gb|EAY94703.1|/7.27622e-22/hypothetical protein OsI_16481 [Oryza sativa Indica Group]
LOC_Os07g43870	2793	75	555	4.45623	31.662	2.82885	Up	0	0	cDNA|heat shock protein DnaJ, putative, expressed	GO:0031410//cytoplasmic vesicle;GO:0043231//intracellular membrane-bounded organelle;GO:0031410//cytoplasmic vesicle;GO:0043231//intracellular membrane-bounded organelle;GO:0031410//cytoplasmic vesicle;GO:0043231//intracellular membrane-bounded organelle	GO:0005515//protein binding;GO:0005515//protein binding;GO:0005515//protein binding	-	gi|115473537|ref|NP_001060367.1|/0/Os07g0632600 [Oryza sativa Japonica Group]
LOC_Os03g10540	1780	10	74	0.932304	6.62411	2.82885	Up	1.31522e-06	4.96582e-06	cDNA|OsFBX78 - F-box domain containing protein, expressed	GO:0043231//intracellular membrane-bounded organelle;GO:0031410//cytoplasmic vesicle;GO:0043231//intracellular membrane-bounded organelle;GO:0031410//cytoplasmic vesicle	-	-	gi|115451405|ref|NP_001049303.1|/0/Os03g0202500 [Oryza sativa Japonica Group]
LOC_Os04g33950	2751	5	37	0.301618	2.14302	2.82885	Up	2.54254e-05	8.11849e-05	cDNA|E2F family transcription factor protein, putative, expressed	GO:0043231//intracellular membrane-bounded organelle	-	-	gi|38344033|emb|CAE01525.2|/0/OJ991214_12.14 [Oryza sativa Japonica Group]
LOC_Os01g49310	3323	5	37	0.249699	1.77414	2.82885	Up	2.54254e-05	8.11946e-05	cDNA|expressed protein	-	-	-	gi|115439263|ref|NP_001043911.1|/0/Os01g0687300 [Oryza sativa Japonica Group]
LOC_Os05g05240	3494	48	355	2.27979	16.189	2.82804	Up	7.52732e-14	6.91208e-13	cDNA|serine/threonine protein phosphatase, putative, expressed	-	GO:0046914//transition metal ion binding;GO:0016791//phosphatase activity;GO:0046914//transition metal ion binding;GO:0016791//phosphatase activity	-	gi|115462051|ref|NP_001054625.1|/0/Os05g0144400 [Oryza sativa Japonica Group]
LOC_Os02g30650	1470	13	96	1.46759	10.4057	2.82585	Up	1.99545e-07	8.29955e-07	cDNA|heavy metal-associated domain containing protein, expressed	-	GO:0043169//cation binding	GO:0006812//cation transport	gi|115446309|ref|NP_001046934.1|/1.16715e-85/Os02g0510600 [Oryza sativa Japonica Group]
LOC_Os07g43330	1410	16	118	1.88312	13.3346	2.82397	Up	2.89522e-08	1.31325e-07	cDNA|heat shock protein DnaJ, putative, expressed	GO:0009536//plastid	GO:0005515//protein binding	GO:0044267//cellular protein metabolic process	gi|115473475|ref|NP_001060336.1|/6.6603e-123/Os07g0626400 [Oryza sativa Japonica Group]
LOC_Os07g01860	3974	69	508	2.88137	20.3681	2.82149	Up	0	0	cDNA|expressed protein	-	-	-	gi|115470249|ref|NP_001058723.1|/0/Os07g0109400 [Oryza sativa Japonica Group]
LOC_Os08g16914	2195	14	103	1.05845	7.47685	2.82047	Up	1.05271e-07	4.52221e-07	cDNA|expressed protein	-	-	-	gi|297726251|ref|NP_001175489.1|/1.35175e-14/Os08g0270500 [Oryza sativa Japonica Group]
LOC_Os01g73530	4790	14	103	0.485032	3.42624	2.82047	Up	1.05271e-07	4.52877e-07	cDNA|ABC transporter, ATP-binding protein, putative, expressed	GO:0031224//intrinsic to membrane;GO:0043231//intracellular membrane-bounded organelle;GO:0031224//intrinsic to membrane;GO:0043231//intracellular membrane-bounded organelle	GO:0042626//ATPase activity, coupled to transmembrane movement of substances;GO:0032559//adenyl ribonucleotide binding;GO:0042626//ATPase activity, coupled to transmembrane movement of substances;GO:0032559//adenyl ribonucleotide binding	GO:0006810//transport;GO:0009207;GO:0006810//transport;GO:0009207	gi|57900168|dbj|BAD88253.1|/0/putative ABC transporter [Oryza sativa Japonica Group]
LOC_Os01g20900	2909	23	169	1.31208	9.25675	2.81865	Up	2.93464e-10	1.60527e-09	cDNA|OsWAK4 - OsWAK receptor-like cytoplasmic kinase OsWAK-RLCK, expressed	-	GO:0004672//protein kinase activity;GO:0004672//protein kinase activity;GO:0004672//protein kinase activity;GO:0004672//protein kinase activity;GO:0004672//protein kinase activity;GO:0004672//protein kinase activity	-	gi|222618292|gb|EEE54424.1|/0/hypothetical protein OsJ_01479 [Oryza sativa Japonica Group]
LOC_Os07g29360	4236	26	191	1.01858	7.18444	2.81832	Up	4.08302e-11	2.42043e-10	cDNA|tetratricopeptide repeat domain containing protein, expressed	GO:0044464//cell part	-	GO:0006355//regulation of transcription, DNA-dependent;GO:0009908//flower development;GO:0006479//protein amino acid methylation	gi|23095913|dbj|BAC16228.1|/0/putative TPR-containing nuclear phosphoprotein [Oryza sativa Japonica Group]
LOC_Os07g09320	3049	32	235	1.74169	12.2808	2.81785	Up	9.92318e-13	6.89098e-12	cDNA|FHA domain containing protein, putative, expressed	-	-	-	gi|115470985|ref|NP_001059091.1|/0/Os07g0190900 [Oryza sativa Japonica Group]
LOC_Os08g39050	2338	3	22	0.212938	1.49932	2.8158	Up	0.000201304	0.000568395	cDNA|pentatricopeptide, putative, expressed	GO:0044464//cell part	-	-	gi|125603901|gb|EAZ43226.1|/0/hypothetical protein OsJ_27826 [Oryza sativa Japonica Group]
LOC_Os04g24410	3557	3	22	0.139964	0.985495	2.8158	Up	0.000201304	0.000568455	cDNA|kinesin heavy chain isolog, putative, expressed	GO:0031224//intrinsic to membrane;GO:0009534//chloroplast thylakoid	GO:0048037//cofactor binding;GO:0050136//NADH dehydrogenase (quinone) activity	GO:0051234//establishment of localization;GO:0022904//respiratory electron transport chain	gi|215697338|dbj|BAG91332.1|/2.70574e-63/unnamed protein product [Oryza sativa Japonica Group]
LOC_Os06g22100	2018	3	22	0.246705	1.73707	2.8158	Up	0.000201304	0.000568516	cDNA|DNA binding protein, putative, expressed	GO:0043231//intracellular membrane-bounded organelle;GO:0043231//intracellular membrane-bounded organelle	-	GO:0010467//gene expression;GO:0009740//gibberellic acid mediated signaling pathway;GO:0010467//gene expression;GO:0009740//gibberellic acid mediated signaling pathway	gi|297724797|ref|NP_001174762.1|/3.73432e-88/Os06g0326900 [Oryza sativa Japonica Group]
LOC_Os02g31080	2640	6	44	0.377159	2.65561	2.8158	Up	1.43423e-05	4.73243e-05	cDNA|hydroxyproline-rich glycoprotein family protein, putative, expressed	GO:0043231//intracellular membrane-bounded organelle	-	-	gi|115446349|ref|NP_001046954.1|/0/Os02g0515200 [Oryza sativa Japonica Group]
LOC_Os07g25002	586	3	22	0.849574	5.98192	2.8158	Up	0.000201304	0.000568275	cDNA|chloroplast 30S ribosomal protein S7, putative, expressed	GO:0000314//organellar small ribosomal subunit;GO:0009536//plastid	GO:0003723//RNA binding;GO:0005198//structural molecule activity	GO:0010467//gene expression	gi|46805099|dbj|BAD17338.1|/4.92367e-72/rice chloroplast ribosomal protein S7 [Oryza sativa Japonica Group]
LOC_Os01g08360	357	3	22	1.39454	9.81907	2.8158	Up	0.000201304	0.000568155	cDNA|hypothetical protein	-	-	-	gi|9711876|dbj|BAB07970.1|/3.08088e-42/hypothetical protein [Oryza sativa Japonica Group]
LOC_Os11g06190	3156	9	66	0.473242	3.33214	2.8158	Up	2.43036e-06	8.86164e-06	cDNA|expressed protein	-	GO:0003676//nucleic acid binding	-	gi|115484315|ref|NP_001065819.1|/0/Os11g0160700 [Oryza sativa Japonica Group]
LOC_Os09g11890	2860	6	44	0.348147	2.45133	2.8158	Up	1.43423e-05	4.73302e-05	cDNA|expressed protein	-	GO:0005488//binding	-	gi|116308850|emb|CAH65987.1|/0/H1005F08.16 [Oryza sativa Indica Group]
LOC_Os12g10604	792	3	22	0.628599	4.42602	2.8158	Up	0.000201304	0.000568215	cDNA|retrotransposon protein, putative, unclassified	GO:0031224//intrinsic to membrane;GO:0009534//chloroplast thylakoid	GO:0009055//electron carrier activity;GO:0005506//iron ion binding;GO:0003824//catalytic activity	GO:0051234//establishment of localization;GO:0022900//electron transport chain	gi|108862319|gb|ABG21914.1|/9.86432e-132/transposon protein, putative, unclassified [Oryza sativa Japonica Group]
LOC_Os09g34290	1012	3	22	0.491947	3.46384	2.8158	Up	0.000201304	0.000568576	cDNA|transposon protein, putative, CACTA, En/Spm sub-class, expressed	-	-	-	gi|115480189|ref|NP_001063688.1|/6.89785e-134/Os09g0518600 [Oryza sativa Japonica Group]
LOC_Os07g25730	3087	3	22	0.161273	1.13554	2.8158	Up	0.000201304	0.000568335	cDNA|expressed protein	-	-	-	gi|215741309|dbj|BAG97804.1|/5.56601e-33/unnamed protein product [Oryza sativa Japonica Group]
LOC_Os02g50799	2851	3	22	0.174623	1.22954	2.8158	Up	0.000201304	0.000568636	cDNA|nuclear-pore anchor, putative, expressed	GO:0031981//nuclear lumen;GO:0044444//cytoplasmic part;GO:0005635//nuclear envelope	GO:0005488//binding	GO:0048437//floral organ development;GO:0016925//protein sumoylation;GO:0006406//mRNA export from nucleus	gi|218191551|gb|EEC73978.1|/0/hypothetical protein OsI_08886 [Oryza sativa Indica Group]
LOC_Os07g07040	1297	56	410	7.16515	50.3686	2.81345	Up	0	0	cDNA|erythrocyte binding protein 3, putative, expressed	-	-	-	gi|218199142|gb|EEC81569.1|/1.46203e-36/hypothetical protein OsI_25014 [Oryza sativa Indica Group]
LOC_Os03g46950	3359	28	205	1.38333	9.72433	2.81345	Up	1.11315e-11	6.92324e-11	cDNA|DNA binding protein, putative, expressed	-	-	-	gi|29788849|gb|AAP03395.1|/0/unknown protein [Oryza sativa Japonica Group]
LOC_Os05g26820	2111	100	732	7.86121	55.2508	2.81317	Up	0	0	cDNA|CAMK_KIN1/SNF1/Nim1_like.20 - CAMK includes calcium/calmodulin depedent protein kinases, expressed	-	GO:0004672//protein kinase activity;GO:0032559//adenyl ribonucleotide binding	GO:0006464//protein modification process;GO:0023052//signaling	gi|115463247|ref|NP_001055223.1|/0/Os05g0332300 [Oryza sativa Japonica Group]
LOC_Os11g06020	2578	19	139	1.22306	8.59108	2.81234	Up	4.08534e-09	2.00615e-08	cDNA|homeobox domain containing protein, expressed	GO:0043231//intracellular membrane-bounded organelle	GO:0042802//identical protein binding;GO:0001071;GO:0003677//DNA binding;GO:0046983//protein dimerization activity	GO:0009725//response to hormone stimulus;GO:0000741//karyogamy;GO:0009608//response to symbiont;GO:0006351//transcription, DNA-dependent;GO:0010218//response to far red light	gi|297611276|ref|NP_001065808.2|/0/Os11g0158600 [Oryza sativa Japonica Group]
LOC_Os06g51100	2498	16	117	1.06293	7.46293	2.81169	Up	2.89522e-08	1.31281e-07	cDNA|transmembrane protein, putative, expressed	GO:0031410//cytoplasmic vesicle;GO:0031410//cytoplasmic vesicle	-	-	gi|297606541|ref|NP_001058631.2|/0/Os06g0726600 [Oryza sativa Japonica Group]
LOC_Os04g43050	4935	23	168	0.773425	5.42423	2.81008	Up	2.93464e-10	1.61254e-09	cDNA|Dicer, putative, expressed	GO:0043231//intracellular membrane-bounded organelle;GO:0043231//intracellular membrane-bounded organelle	GO:0003723//RNA binding;GO:0016891//endoribonuclease activity, producing 5'-phosphomonoesters;GO:0016891//endoribonuclease activity, producing 5'-phosphomonoesters;GO:0003723//RNA binding	GO:0006259//DNA metabolic process;GO:0045087//innate immune response;GO:0009791//post-embryonic development;GO:0030422//production of siRNA involved in RNA interference;GO:0002252;GO:0035195//gene silencing by miRNA;GO:0009791//post-embryonic development;GO:0006259//DNA metabolic process;GO:0030422//production of siRNA involved in RNA interference;GO:0002252;GO:0035195//gene silencing by miRNA;GO…	gi|215694849|dbj|BAG90040.1|/0/unnamed protein product [Oryza sativa Japonica Group]
LOC_Os01g71630	2437	327	2388	22.2674	156.133	2.80977	Up	4.98268e-13	3.62814e-12	cDNA|expressed protein	-	-	-	gi|222619854|gb|EEE55986.1|/0/hypothetical protein OsJ_04728 [Oryza sativa Japonica Group]
LOC_Os01g16970	2408	104	759	7.16728	50.2228	2.80885	Up	0	0	cDNA|glucosidase II beta subunit-like domain containing protein, expressed	GO:0031410//cytoplasmic vesicle;GO:0031410//cytoplasmic vesicle;GO:0031410//cytoplasmic vesicle	-	-	gi|125525387|gb|EAY73501.1|/0/hypothetical protein OsI_01383 [Oryza sativa Indica Group]
LOC_Os04g52020	2876	21	153	1.21174	8.47653	2.8064	Up	1.09683e-09	5.68964e-09	cDNA|PHD-finger domain containing protein, putative, expressed	-	GO:0017111//nucleoside-triphosphatase activity;GO:0046914//transition metal ion binding;GO:0032559//adenyl ribonucleotide binding	-	gi|218195542|gb|EEC77969.1|/0/hypothetical protein OsI_17336 [Oryza sativa Indica Group]
LOC_Os01g72670	1773	7	51	0.655189	4.58329	2.8064	Up	8.04052e-06	2.74784e-05	cDNA|expressed protein	-	-	-	gi|297598353|ref|NP_001045442.2|/0/Os01g0956700 [Oryza sativa Japonica Group]
LOC_Os01g19870	3204	46	335	2.38255	16.6597	2.80578	Up	4.84058e-14	4.69529e-13	cDNA|hydrolase, acting on carbon-nitrogen, putative, expressed	-	-	-	gi|215768949|dbj|BAH01178.1|/0/unnamed protein product [Oryza sativa Japonica Group]
LOC_Os11g10290	2415	11	80	0.75588	5.27823	2.80383	Up	7.0599e-07	2.75522e-06	cDNA|S-domain receptor-like protein kinase, putative, expressed	GO:0031410//cytoplasmic vesicle	-	-	gi|77549212|gb|ABA92009.1|/0/D-mannose binding lectin family protein, expressed [Oryza sativa Japonica Group]
LOC_Os03g09100	3630	70	509	3.20014	22.3422	2.80357	Up	0	0	cDNA|calmodulin-binding transcription activator, putative, expressed	GO:0043231//intracellular membrane-bounded organelle	GO:0005515//protein binding	-	gi|108706603|gb|ABF94398.1|/0/anther ethylene-upregulated protein ER1, putative, expressed [Oryza sativa Japonica Group]
LOC_Os09g26870	2077	75	545	5.99242	41.8096	2.80262	Up	0	0	cDNA|BRCA1 C Terminus domain containing protein, expressed	GO:0044464//cell part	-	-	gi|115479373|ref|NP_001063280.1|/0/Os09g0440200 [Oryza sativa Japonica Group]
LOC_Os03g22580	3715	15	109	0.670054	4.67502	2.80262	Up	5.53058e-08	2.45605e-07	cDNA|CW-type Zinc Finger, putative, expressed	-	-	-	gi|218192820|gb|EEC75247.1|/0/hypothetical protein OsI_11549 [Oryza sativa Indica Group]
LOC_Os04g39840	2240	23	167	1.70395	11.8791	2.80147	Up	2.93464e-10	1.6142e-09	cDNA|Os4bglu10 - beta-glucosidase homologue, similar to Os4Bglu12 exoglucanase/beta-glucosidase, expressed	GO:0031410//cytoplasmic vesicle;GO:0031410//cytoplasmic vesicle	GO:0016798//hydrolase activity, acting on glycosyl bonds;GO:0043167//ion binding;GO:0016798//hydrolase activity, acting on glycosyl bonds;GO:0043167//ion binding	GO:0044238//primary metabolic process;GO:0044238//primary metabolic process	gi|75295500|sp|Q7F9K4.1|BGL10_ORYSJ/0/RecName: Full=Beta-glucosidase 10; Short=Os4bglu10; Flags: Precursor
LOC_Os01g15860	3186	4	29	0.208349	1.45033	2.79931	Up	5.27542e-05	0.000161456	cDNA|pre-mRNA-processing factor 6, putative, expressed	GO:0009501//amyloplast	GO:0005488//binding	GO:0005982//starch metabolic process;GO:0000377//RNA splicing, via transesterification reactions with bulged adenosine as nucleophile	gi|125525286|gb|EAY73400.1|/0/hypothetical protein OsI_01280 [Oryza sativa Indica Group]
LOC_Os11g47550	1178	4	29	0.563498	3.92255	2.79931	Up	5.27542e-05	0.000161419	cDNA|glycosyl hydrolase, putative, expressed	GO:0031410//cytoplasmic vesicle	-	-	gi|115486759|ref|NP_001068523.1|/1.15633e-162/Os11g0701400 [Oryza sativa Japonica Group]
LOC_Os11g08660	3049	8	58	0.435422	3.031	2.79931	Up	4.44708e-06	1.56631e-05	cDNA|TOPBP1A - Similar to DNA replication protein TOPBP1 from, expressed	GO:0044464//cell part	-	-	gi|215687334|dbj|BAG91866.1|/0/unnamed protein product [Oryza sativa Japonica Group]
LOC_Os10g07994	3151	12	87	0.63199	4.39933	2.79931	Up	3.7641e-07	1.51506e-06	cDNA|autophagy protein 9, putative, expressed	GO:0044464//cell part	-	-	gi|125583081|gb|EAZ24012.1|/0/hypothetical protein OsJ_07737 [Oryza sativa Japonica Group]
LOC_Os08g06500	4616	4	29	0.143804	1.00103	2.79931	Up	5.27542e-05	0.000161401	cDNA|PPR repeat domain containing protein, putative, expressed	-	GO:0005488//binding	GO:0010038//response to metal ion	gi|125602283|gb|EAZ41608.1|/0/hypothetical protein OsJ_26140 [Oryza sativa Japonica Group]
LOC_Os03g11900	2563	4	29	0.258993	1.80287	2.79931	Up	5.27542e-05	0.000161493	cDNA|transporter family protein, putative, expressed	GO:0031224//intrinsic to membrane	GO:0016628//oxidoreductase activity, acting on the CH-CH group of donors, NAD or NADP as acceptor;GO:0005356	GO:0008152//metabolic process;GO:0071702	gi|115451591|ref|NP_001049396.1|/0/Os03g0218400 [Oryza sativa Japonica Group]
LOC_Os08g44040	1821	16	116	1.4581	10.1499	2.79931	Up	2.89522e-08	1.31931e-07	cDNA|rhamnogalacturonate lyase, putative, expressed	-	GO:0005488//binding;GO:0003824//catalytic activity	GO:0044238//primary metabolic process	gi|115477739|ref|NP_001062465.1|/0/Os08g0554300 [Oryza sativa Japonica Group]
LOC_Os06g08600	852	4	29	0.779108	5.42343	2.79931	Up	5.27542e-05	0.000161475	cDNA|versicolorin reductase, putative, expressed	-	GO:0003824//catalytic activity	GO:0010035//response to inorganic substance	gi|297605320|ref|NP_001056999.2|/1.07629e-126/Os06g0185100 [Oryza sativa Japonica Group]
LOC_Os08g21879	3108	4	29	0.213578	1.48673	2.79931	Up	5.27542e-05	0.000161438	cDNA|expressed protein	-	-	-	-
LOC_Os05g49420	1887	57	413	5.0128	34.8734	2.79844	Up	1.75415e-14	1.82271e-13	cDNA|transcription factor, putative, expressed	-	GO:0005488//binding	-	gi|115465525|ref|NP_001056362.1|/0/Os05g0569300 [Oryza sativa Japonica Group]
LOC_Os02g56570	1924	25	181	2.15632	14.9896	2.79732	Up	7.86254e-11	4.53997e-10	cDNA|TBC domain containing protein, expressed	GO:0044464//cell part	GO:0005099//Ras GTPase activator activity	GO:0032318//regulation of Ras GTPase activity	gi|115449457|ref|NP_001048471.1|/0/Os02g0810500 [Oryza sativa Japonica Group]
LOC_Os02g31290	4242	232	1679	9.07601	63.0661	2.79673	Up	2.10498e-13	1.66391e-12	cDNA|AML1, putative, expressed	-	GO:0005488//binding;GO:0005488//binding	GO:0009888//tissue development;GO:0040020//regulation of meiosis;GO:0009888//tissue development;GO:0040020//regulation of meiosis	gi|297721251|ref|NP_001172988.1|/0/Os02g0517531 [Oryza sativa Japonica Group]
LOC_Os01g57550	1940	17	123	1.4542	10.1023	2.79638	Up	1.511e-08	7.06634e-08	cDNA|nodulation protein-related, putative, expressed	-	-	-	gi|125527968|gb|EAY76082.1|/0/hypothetical protein OsI_04009 [Oryza sativa Indica Group]
LOC_Os07g42700	3046	17	123	0.926182	6.43415	2.79638	Up	1.511e-08	7.04905e-08	cDNA|paramyosin, putative, expressed	-	-	-	gi|115473385|ref|NP_001060291.1|/0/Os07g0619100 [Oryza sativa Japonica Group]
LOC_Os02g38480	5641	30	217	0.882557	6.12942	2.79599	Up	3.16792e-12	2.06305e-11	cDNA|expressed protein	-	-	-	gi|218191105|gb|EEC73532.1|/0/hypothetical protein OsI_07928 [Oryza sativa Indica Group]
LOC_Os08g10300	3300	13	94	0.653743	4.53868	2.79548	Up	1.99545e-07	8.28019e-07	cDNA|SHR5-receptor-like kinase, putative, expressed	GO:0043231//intracellular membrane-bounded organelle;GO:0031410//cytoplasmic vesicle	GO:0004672//protein kinase activity;GO:0032559//adenyl ribonucleotide binding	GO:0006464//protein modification process	gi|67466987|gb|AAY67902.1|/0/SHR5-receptor-like kinase [Saccharum hybrid cultivar SP70-1143]
LOC_Os05g01020	4879	63	455	2.14283	14.8592	2.79377	Up	0	0	cDNA|transcriptional repressor, putative, expressed	GO:0043231//intracellular membrane-bounded organelle;GO:0043231//intracellular membrane-bounded organelle	-	GO:0006351//transcription, DNA-dependent;GO:0006351//transcription, DNA-dependent	gi|222629854|gb|EEE61986.1|/8.17226e-110/hypothetical protein OsJ_16767 [Oryza sativa Japonica Group]
LOC_Os02g55080	1201	28	202	3.86894	26.7993	2.79219	Up	1.11315e-11	6.9184e-11	cDNA|snf1-related kinase interactor 2, putative, expressed	-	GO:0016772//transferase activity, transferring phosphorus-containing groups	GO:0006796//phosphate metabolic process	gi|115449185|ref|NP_001048372.1|/4.25581e-104/Os02g0793900 [Oryza sativa Japonica Group]
LOC_Os02g57660	3501	57	411	2.70184	18.7053	2.79143	Up	1.75415e-14	1.82129e-13	cDNA|phosphatidylinositol-4-phosphate 5-kinase, putative, expressed	GO:0043231//intracellular membrane-bounded organelle;GO:0044444//cytoplasmic part;GO:0043231//intracellular membrane-bounded organelle;GO:0044444//cytoplasmic part	GO:0016307//phosphatidylinositol phosphate kinase activity;GO:0032559//adenyl ribonucleotide binding;GO:0016307//phosphatidylinositol phosphate kinase activity;GO:0032559//adenyl ribonucleotide binding	GO:0046488//phosphatidylinositol metabolic process;GO:0019752//carboxylic acid metabolic process;GO:0006796//phosphate metabolic process;GO:0046488//phosphatidylinositol metabolic process;GO:0019752//carboxylic acid metabolic process;GO:0006796//phosphate metabolic process	gi|115449819|ref|NP_001048560.1|/0/Os02g0822500 [Oryza sativa Japonica Group]
LOC_Os02g17870	1987	19	137	1.58684	10.986	2.79143	Up	4.08534e-09	2.00541e-08	cDNA|microfibrillar-associated protein 1, putative, expressed	-	-	-	gi|115445547|ref|NP_001046553.1|/1.46768e-137/Os02g0280100 [Oryza sativa Japonica Group]
LOC_Os01g71106	4440	24	173	0.897027	6.20839	2.79099	Up	1.51844e-10	8.55673e-10	cDNA|NBS-LRR disease resistance protein, putative, expressed	-	-	-	gi|222619838|gb|EEE55970.1|/0/hypothetical protein OsJ_04699 [Oryza sativa Japonica Group]
LOC_Os07g03000	3054	35	252	1.90185	13.1476	2.78933	Up	2.22266e-13	1.74095e-12	cDNA|receptor-like protein kinase precursor, putative, expressed	GO:0043231//intracellular membrane-bounded organelle;GO:0031410//cytoplasmic vesicle	GO:0004672//protein kinase activity;GO:0000166//nucleotide binding	-	gi|297606644|ref|NP_001058786.2|/0/Os07g0121200 [Oryza sativa Japonica Group]
LOC_Os02g04170	2600	5	36	0.319135	2.2062	2.78933	Up	2.57856e-05	8.23153e-05	cDNA|L-aspartate oxidase 1, putative, expressed	GO:0009536//plastid;GO:0009536//plastid;GO:0009536//plastid	GO:0015922;GO:0015922;GO:0015922	GO:0019359;GO:0019359;GO:0019359	gi|218190004|gb|EEC72431.1|/0/hypothetical protein OsI_05751 [Oryza sativa Indica Group]
LOC_Os05g05020	660	5	36	1.2572	8.69109	2.78933	Up	2.57856e-05	8.23055e-05	cDNA|expressed protein	GO:0043231//intracellular membrane-bounded organelle	-	-	gi|125550800|gb|EAY96509.1|/6.56885e-37/hypothetical protein OsI_18411 [Oryza sativa Indica Group]
LOC_Os06g43610	1707	20	144	1.94435	13.4414	2.78933	Up	2.11824e-09	1.06687e-08	cDNA|formamidopyrimidine-DNA glycosylase, putative, expressed	-	GO:0046914//transition metal ion binding;GO:0003677//DNA binding;GO:0000702//oxidized base lesion DNA N-glycosylase activity;GO:0016835//carbon-oxygen lyase activity	GO:0006281//DNA repair	gi|115469160|ref|NP_001058179.1|/0/Os06g0643600 [Oryza sativa Japonica Group]
LOC_Os09g11450	2325	66	475	4.71084	32.5526	2.78872	Up	0	0	cDNA|transporter, monovalent cation:proton antiporter-2 family, putative, expressed	GO:0044464//cell part;GO:0031224//intrinsic to membrane	GO:0015077//monovalent inorganic cation transmembrane transporter activity;GO:0046873//metal ion transmembrane transporter activity;GO:0015297//antiporter activity;GO:0046873//metal ion transmembrane transporter activity;GO:0005451//monovalent cation:hydrogen antiporter activity	GO:0015672//monovalent inorganic cation transport;GO:0030001//metal ion transport;GO:0015672//monovalent inorganic cation transport;GO:0055067;GO:0030001//metal ion transport	gi|50251178|dbj|BAD29666.1|/0/putative Na+/H+ antiporter, isoform 2 [Oryza sativa Japonica Group]
LOC_Os03g21740	3624	16	115	0.732671	5.05621	2.78682	Up	2.89522e-08	1.31683e-07	cDNA|valyl-tRNA synthetase, putative, expressed	GO:0044424//intracellular part	GO:0004812//aminoacyl-tRNA ligase activity;GO:0032559//adenyl ribonucleotide binding	GO:0006418//tRNA aminoacylation for protein translation	gi|222624881|gb|EEE59013.1|/0/hypothetical protein OsJ_10749 [Oryza sativa Japonica Group]
LOC_Os06g43120	5725	11	79	0.318856	2.19871	2.78568	Up	7.0599e-07	2.75321e-06	cDNA|zinc finger C-x8-C-x5-C-x3-H type family protein, expressed	-	GO:0046914//transition metal ion binding	-	gi|51535575|dbj|BAD37519.1|/0/zinc finger (CCCH-type) protein-like [Oryza sativa Japonica Group]
LOC_Os09g38390	2449	17	122	1.15196	7.93755	2.7846	Up	1.511e-08	7.05029e-08	cDNA|octicosapeptide/Phox/Bem1p, putative, expressed	-	-	-	gi|125606591|gb|EAZ45627.1|/0/hypothetical protein OsJ_30295 [Oryza sativa Japonica Group]
LOC_Os07g48370	2910	69	495	3.9349	27.1037	2.78409	Up	0	0	cDNA|glycosyl transferase, family 8, putative, expressed	GO:0043231//intracellular membrane-bounded organelle	GO:0016740//transferase activity	-	gi|115474115|ref|NP_001060656.1|/0/Os07g0681700 [Oryza sativa Japonica Group]
LOC_Os11g25980	3810	29	208	1.26314	8.69869	2.78379	Up	5.92016e-12	3.74396e-11	cDNA|phospholipid-transporting ATPase 2, putative, expressed	GO:0031224//intrinsic to membrane;GO:0031224//intrinsic to membrane	GO:0042625//ATPase activity, coupled to transmembrane movement of ions;GO:0046872//metal ion binding;GO:0005548//phospholipid transporter activity;GO:0032559//adenyl ribonucleotide binding;GO:0042625//ATPase activity, coupled to transmembrane movement of ions;GO:0046872//metal ion binding;GO:0005548//phospholipid transporter activity;GO:0032559//adenyl ribonucleotide binding	GO:0009206;GO:0006869//lipid transport;GO:0009206;GO:0006869//lipid transport	gi|297611770|ref|NP_001067827.2|/0/Os11g0446500 [Oryza sativa Japonica Group]
LOC_Os06g19730	5673	107	767	3.13003	21.5426	2.78294	Up	0	0	cDNA|HEAT repeat family protein, putative, expressed	-	-	-	gi|53792862|dbj|BAD53980.1|/0/proteasome activator subunit 4-like [Oryza sativa Japonica Group]
LOC_Os04g59540	4528	6	43	0.219898	1.51314	2.78263	Up	1.4372e-05	4.74046e-05	cDNA|phosphatidylinositol-4-phosphate 5-Kinase, putative, expressed	-	GO:0005488//binding;GO:0016301//kinase activity	GO:0044237//cellular metabolic process;GO:0044238//primary metabolic process	gi|115461526|ref|NP_001054363.1|/0/Os04g0691900 [Oryza sativa Japonica Group]
LOC_Os05g45850	5614	6	43	0.17736	1.22043	2.78263	Up	1.4372e-05	4.74104e-05	cDNA|expressed protein	-	-	-	gi|222632355|gb|EEE64487.1|/0/hypothetical protein OsJ_19337 [Oryza sativa Japonica Group]
LOC_Os12g35360	3100	31	222	1.6595	11.4106	2.78155	Up	1.73905e-12	1.16815e-11	cDNA|vesicle tethering family protein, putative, expressed	GO:0012505//endomembrane system;GO:0044424//intracellular part	GO:0022892	GO:0006906//vesicle fusion;GO:0015031//protein transport	gi|218187007|gb|EEC69434.1|/0/hypothetical protein OsI_38607 [Oryza sativa Indica Group]
LOC_Os08g30060	2422	51	365	3.49441	24.0123	2.78066	Up	0	0	cDNA|proton pump interactor, putative, expressed	GO:0016020//membrane;GO:0043231//intracellular membrane-bounded organelle;GO:0016020//membrane;GO:0043231//intracellular membrane-bounded organelle	GO:0005488//binding;GO:0005488//binding	-	gi|115476250|ref|NP_001061721.1|/0/Os08g0390000 [Oryza sativa Japonica Group]
LOC_Os05g41150	2562	26	186	1.68411	11.5678	2.78005	Up	4.08302e-11	2.41936e-10	cDNA|expressed protein	-	-	-	gi|115464601|ref|NP_001055900.1|/0/Os05g0490400 [Oryza sativa Japonica Group]
LOC_Os03g26960	5328	20	143	0.622936	4.27649	2.77927	Up	2.11824e-09	1.06748e-08	cDNA|intron-binding protein aquarius, putative, expressed	-	-	-	gi|108708523|gb|ABF96318.1|/0/expressed protein [Oryza sativa Japonica Group]
LOC_Os11g37740	3330	20	143	0.996697	6.84238	2.77927	Up	2.11824e-09	1.06246e-08	cDNA|stripe rust resistance protein Yr10, putative, expressed	-	-	-	gi|115486065|ref|NP_001068176.1|/0/Os11g0588400 [Oryza sativa Japonica Group]
LOC_Os02g15660	3109	20	143	1.06755	7.32877	2.77927	Up	2.11824e-09	1.06406e-08	cDNA|tetratricopeptide repeat, putative, expressed	-	-	-	gi|125581526|gb|EAZ22457.1|/0/hypothetical protein OsJ_06127 [Oryza sativa Japonica Group]
LOC_Os04g59000	2473	7	50	0.469733	3.22153	2.77783	Up	8.04298e-06	2.74833e-05	cDNA|protein kinase family protein, putative, expressed	-	GO:0031406//carboxylic acid binding;GO:0004672//protein kinase activity;GO:0032559//adenyl ribonucleotide binding	GO:0006464//protein modification process	gi|222629817|gb|EEE61949.1|/0/hypothetical protein OsJ_16706 [Oryza sativa Japonica Group]
LOC_Os12g13440	8268	42	300	0.842997	5.78145	2.77783	Up	8.26006e-14	7.42154e-13	cDNA|phosphatidylinositol-4-phosphate 5-Kinase, putative, expressed	-	GO:0005488//binding;GO:0005488//binding;GO:0016301//kinase activity	GO:0044237//cellular metabolic process;GO:0044238//primary metabolic process;GO:0044237//cellular metabolic process;GO:0044238//primary metabolic process	gi|297728997|ref|NP_001176862.1|/0/Os12g0236700 [Oryza sativa Japonica Group]
LOC_Os01g25530	4266	29	207	1.12812	7.73153	2.77683	Up	5.92016e-12	3.75018e-11	cDNA|pentatricopeptide repeat protein PPR986-12, putative, expressed	-	-	-	gi|115436506|ref|NP_001043011.1|/0/Os01g0357800 [Oryza sativa Japonica Group]
LOC_Os06g01400	3507	15	107	0.709795	4.86143	2.77591	Up	5.53058e-08	2.4536e-07	cDNA|glycyl-tRNA synthetase 2, chloroplast/mitochondrial precursor, putative, expressed	GO:0009532//plastid stroma	GO:0004812//aminoacyl-tRNA ligase activity;GO:0032559//adenyl ribonucleotide binding	GO:2000026//regulation of multicellular organismal development;GO:0006418//tRNA aminoacylation for protein translation;GO:0003006//reproductive developmental process	gi|115465888|ref|NP_001056543.1|/0/Os06g0103600 [Oryza sativa Japonica Group]
LOC_Os04g14150	1339	265	1890	32.843	224.904	2.77565	Up	4.98934e-13	3.632e-12	cDNA|dehydration response related protein, putative, expressed	GO:0043231//intracellular membrane-bounded organelle	GO:0016741//transferase activity, transferring one-carbon groups;GO:0016772//transferase activity, transferring phosphorus-containing groups	GO:0006730//one-carbon metabolic process;GO:0006796//phosphate metabolic process	gi|125547288|gb|EAY93110.1|/7.54463e-145/hypothetical protein OsI_14912 [Oryza sativa Indica Group]
LOC_Os06g27890	3122	23	164	1.22257	8.37002	2.77532	Up	2.93464e-10	1.61354e-09	cDNA|STE_MEK_ste7_MAP2K.8 - STE kinases include homologs to sterile 7, sterile 11 and sterile 20 from yeast, expressed	-	GO:0004712//protein serine/threonine/tyrosine kinase activity;GO:0032559//adenyl ribonucleotide binding;GO:0004712//protein serine/threonine/tyrosine kinase activity;GO:0032559//adenyl ribonucleotide binding;GO:0004712//protein serine/threonine/tyrosine kinase activity;GO:0032559//adenyl ribonucleotide binding;GO:0004712//protein serine/threonine/tyrosine kinase activity;GO:0032559//adenyl ribonu…	GO:0051707//response to other organism;GO:0002218//activation of innate immune response;GO:0006464//protein modification process;GO:0051707//response to other organism;GO:0002218//activation of innate immune response;GO:0006464//protein modification process;GO:0051707//response to other organism;GO:0002218//activation of innate immune response;GO:0006464//protein modification process;GO:0051707//…	gi|222635575|gb|EEE65707.1|/0/hypothetical protein OsJ_21342 [Oryza sativa Japonica Group]
LOC_Os08g29150	4118	31	221	1.24926	8.55109	2.77504	Up	1.73905e-12	1.16551e-11	cDNA|phospholipid-transporting ATPase, putative, expressed	GO:0031224//intrinsic to membrane	GO:0042625//ATPase activity, coupled to transmembrane movement of ions;GO:0046872//metal ion binding;GO:0005548//phospholipid transporter activity;GO:0032559//adenyl ribonucleotide binding	GO:0009206;GO:0006869//lipid transport	gi|40253457|dbj|BAD05408.1|/0/putative ATPase [Oryza sativa Japonica Group]
LOC_Os12g36270	2976	8	57	0.446102	3.05181	2.77422	Up	4.44728e-06	1.56555e-05	cDNA|expressed protein	GO:0044464//cell part	-	-	gi|222617245|gb|EEE53377.1|/0/hypothetical protein OsJ_36420 [Oryza sativa Japonica Group]
LOC_Os08g43760	1046	8	57	1.26922	8.68278	2.77422	Up	4.44728e-06	1.56596e-05	cDNA|carrier, putative, expressed	GO:0043231//intracellular membrane-bounded organelle	-	-	gi|42408946|dbj|BAD10202.1|/3.07479e-116/hypothetical protein [Oryza sativa Japonica Group]
LOC_Os08g28080	2514	8	57	0.528083	3.61264	2.77422	Up	4.44728e-06	1.56617e-05	cDNA|coatomer subunit delta, putative, expressed	GO:0016023//cytoplasmic membrane-bounded vesicle	-	GO:0006810//transport	gi|222640450|gb|EEE68582.1|/0/hypothetical protein OsJ_27083 [Oryza sativa Japonica Group]
LOC_Os06g08884	1726	8	57	0.769178	5.26199	2.77422	Up	4.44728e-06	1.56576e-05	cDNA|expressed protein	-	-	-	gi|238014410|gb|ACR38240.1|/6.79066e-06/unknown [Zea mays]
LOC_Os02g06584	2258	42	299	3.08676	21.0991	2.77301	Up	8.26006e-14	7.47691e-13	cDNA|zinc finger C-x8-C-x5-C-x3-H type family protein, expressed	GO:0043231//intracellular membrane-bounded organelle;GO:0043231//intracellular membrane-bounded organelle;GO:0043231//intracellular membrane-bounded organelle	-	-	gi|115444393|ref|NP_001045976.1|/4.79865e-139/Os02g0161200 [Oryza sativa Japonica Group]
LOC_Os08g42420	3740	70	498	3.10602	21.2165	2.77205	Up	0	0	cDNA|expressed protein	-	-	-	gi|125604155|gb|EAZ43480.1|/0/hypothetical protein OsJ_28087 [Oryza sativa Japonica Group]
LOC_Os12g36680	2090	18	128	1.42924	9.75842	2.7714	Up	7.86536e-09	3.76741e-08	cDNA|expressed protein	-	-	-	gi|125579675|gb|EAZ20821.1|/6.90176e-170/hypothetical protein OsJ_36446 [Oryza sativa Japonica Group]
LOC_Os08g31410	2641	19	135	1.19389	8.14481	2.77022	Up	4.08534e-09	2.00246e-08	cDNA|sulfate transporter, putative, expressed	GO:0031224//intrinsic to membrane;GO:0031224//intrinsic to membrane;GO:0031224//intrinsic to membrane;GO:0031224//intrinsic to membrane;GO:0031224//intrinsic to membrane;GO:0031224//intrinsic to membrane;GO:0031224//intrinsic to membrane	GO:0015291//secondary active transmembrane transporter activity;GO:0015103//inorganic anion transmembrane transporter activity;GO:0015291//secondary active transmembrane transporter activity;GO:0015103//inorganic anion transmembrane transporter activity;GO:0015291//secondary active transmembrane transporter activity;GO:0015103//inorganic anion transmembrane transporter activity;GO:0015291//second…	GO:0015698//inorganic anion transport;GO:0009267//cellular response to starvation;GO:0015698//inorganic anion transport;GO:0009267//cellular response to starvation;GO:0015698//inorganic anion transport;GO:0009267//cellular response to starvation;GO:0015698//inorganic anion transport;GO:0009267//cellular response to starvation;GO:0015698//inorganic anion transport;GO:0009267//cellular response to …	gi|37572944|dbj|BAC98594.1|/0/putative high affinity sulfate transporter [Oryza sativa Japonica Group]
LOC_Os12g04204	2163	95	675	7.28861	49.7236	2.77022	Up	0	0	cDNA|expressed protein	-	-	-	-
LOC_Os02g44642	3757	29	206	1.28096	8.73658	2.76985	Up	5.92016e-12	3.7591e-11	cDNA|STE_MEKK_ste11_MAP3K.10 - STE kinases include homologs to sterile 7, sterile 11 and sterile 20 from yeast, expressed	-	GO:0004672//protein kinase activity;GO:0032559//adenyl ribonucleotide binding	GO:0009886//post-embryonic morphogenesis;GO:0006464//protein modification process;GO:0003006//reproductive developmental process	gi|115447787|ref|NP_001047673.1|/0/Os02g0666300 [Oryza sativa Japonica Group]
LOC_Os02g06720	4710	58	412	2.04355	13.9377	2.76985	Up	0	0	cDNA|WD domain containing protein, putative, expressed	-	-	-	gi|49389259|dbj|BAD25221.1|/0/putative LvsC [Oryza sativa Japonica Group]
LOC_Os06g45800	4464	10	71	0.371752	2.53425	2.76915	Up	1.31522e-06	4.94834e-06	cDNA|PAP/25A associated domain containing protein, putative, expressed	-	GO:0016772//transferase activity, transferring phosphorus-containing groups	-	gi|52075837|dbj|BAD45445.1|/0/nucleotidyltransferase-like [Oryza sativa Japonica Group]
LOC_Os05g22870	2499	20	142	1.32813	9.05394	2.76915	Up	2.11824e-09	1.06828e-08	cDNA|PPR repeat domain containing protein, putative, expressed	GO:0043231//intracellular membrane-bounded organelle	-	GO:0003006//reproductive developmental process	gi|115463017|ref|NP_001055108.1|/0/Os05g0294600 [Oryza sativa Japonica Group]
LOC_Os03g27840	1999	55	390	4.56591	31.0862	2.7673	Up	0	0	cDNA|splicing factor, arginine/serine-rich 16, putative, expressed	-	-	-	gi|14029025|gb|AAK52566.1|AC079853_19/0/Unknown protein [Oryza sativa Japonica Group]
LOC_Os03g43800	4253	24	170	0.936469	6.36897	2.76576	Up	1.51844e-10	8.52972e-10	cDNA|DIRP family protein, putative, expressed	GO:0031410//cytoplasmic vesicle;GO:0031410//cytoplasmic vesicle	GO:0005488//binding;GO:0005488//binding	-	gi|108710017|gb|ABF97812.1|/0/DIRP family protein, expressed [Oryza sativa Japonica Group]
LOC_Os09g04210	1702	12	85	1.17004	7.95747	2.76576	Up	3.7641e-07	1.5146e-06	cDNA|hydrolase/ zinc ion binding protein, putative, expressed	-	GO:0003824//catalytic activity;GO:0046914//transition metal ion binding;GO:0003824//catalytic activity;GO:0046914//transition metal ion binding;GO:0003824//catalytic activity;GO:0046914//transition metal ion binding	-	gi|115478038|ref|NP_001062614.1|/0/Os09g0128600 [Oryza sativa Japonica Group]
LOC_Os10g42710	3195	252	1785	13.089	89.0191	2.76576	Up	0	0	cDNA|RCD1, putative, expressed	-	-	-	gi|115483648|ref|NP_001065494.1|/0/Os10g0577800 [Oryza sativa Japonica Group]
LOC_Os10g17790	1264	13	92	1.70676	11.5973	2.76445	Up	1.99545e-07	8.2905e-07	cDNA|remorin C-terminal domain containing protein, putative, expressed	-	-	-	gi|125574371|gb|EAZ15655.1|/1.95501e-163/hypothetical protein OsJ_31068 [Oryza sativa Japonica Group]
LOC_Os03g61050	3241	78	552	3.99386	27.1379	2.76445	Up	0	0	cDNA|FG-GAP repeat-containing protein, putative, expressed	GO:0031410//cytoplasmic vesicle	-	-	gi|115456315|ref|NP_001051758.1|/0/Os03g0825700 [Oryza sativa Japonica Group]
LOC_Os11g03970	1940	50	353	4.27706	28.9927	2.761	Up	1.33227e-15	1.47139e-14	cDNA|CAMK_KIN1/SNF1/Nim1_like.5 - CAMK includes calcium/calmodulin depedent protein kinases, expressed	GO:0043231//intracellular membrane-bounded organelle;GO:0043231//intracellular membrane-bounded organelle	GO:0004674//protein serine/threonine kinase activity;GO:0032559//adenyl ribonucleotide binding;GO:0004674//protein serine/threonine kinase activity;GO:0032559//adenyl ribonucleotide binding	GO:0006464//protein modification process;GO:0009755//hormone-mediated signaling pathway;GO:0006464//protein modification process;GO:0009755//hormone-mediated signaling pathway	gi|122208181|sp|Q2RAX3.1|CIPKX_ORYSJ/0/RecName: Full=CBL-interacting protein kinase 33; AltName: Full=OsCIPK33
LOC_Os08g08960	1011	19	134	3.11875	21.1188	2.75949	Up	4.08534e-09	2.00688e-08	cDNA|Cupin domain containing protein, expressed	GO:0031410//cytoplasmic vesicle	-	-	gi|115475119|ref|NP_001061156.1|/3.93505e-113/Os08g0189100 [Oryza sativa Japonica Group]
LOC_Os08g25050	1722	58	409	5.58949	37.8448	2.7593	Up	0	0	cDNA|PIF-like orf1, putative, expressed	-	-	-	gi|125537378|gb|EAY83866.1|/3.25408e-130/hypothetical protein OsI_39087 [Oryza sativa Indica Group]
LOC_Os08g05840	3448	62	437	2.98402	20.1943	2.75862	Up	0	0	cDNA|DNA topoisomerase 1, putative, expressed	GO:0044464//cell part	GO:0003916//DNA topoisomerase activity	GO:0016568//chromatin modification;GO:0006259//DNA metabolic process;GO:0048646//anatomical structure formation involved in morphogenesis;GO:0009887//organ morphogenesis;GO:0010073//meristem maintenance;GO:0003006//reproductive developmental process	gi|115474837|ref|NP_001061015.1|/0/Os08g0154600 [Oryza sativa Japonica Group]
LOC_Os02g19890	5805	21	148	0.600336	4.06233	2.75846	Up	1.09683e-09	5.66652e-09	cDNA|stripe rust resistance protein Yr10, putative, expressed	GO:0031410//cytoplasmic vesicle;GO:0031410//cytoplasmic vesicle;GO:0031410//cytoplasmic vesicle	-	-	gi|48716580|dbj|BAD23250.1|/0/putative LZ-NBS-LRR class RGA [Oryza sativa Japonica Group]
LOC_Os05g24010	3464	27	190	1.29349	8.7396	2.7563	Up	2.12574e-11	1.29288e-10	cDNA|receptor protein kinase-like, putative, expressed	GO:0031410//cytoplasmic vesicle;GO:0031410//cytoplasmic vesicle	GO:0004672//protein kinase activity;GO:0000166//nucleotide binding;GO:0004672//protein kinase activity;GO:0000166//nucleotide binding;GO:0004672//protein kinase activity;GO:0032559//adenyl ribonucleotide binding	GO:0008152//metabolic process;GO:0008152//metabolic process;GO:0006464//protein modification process	gi|222631048|gb|EEE63180.1|/0/hypothetical protein OsJ_17989 [Oryza sativa Japonica Group]
LOC_Os11g36470	3463	65	457	3.11486	21.0271	2.75501	Up	0	0	cDNA|ubiquitin carboxyl-terminal hydrolase 21, putative, expressed	-	GO:0016790//thiolester hydrolase activity	GO:0019941//modification-dependent protein catabolic process	gi|222616179|gb|EEE52311.1|/0/hypothetical protein OsJ_34325 [Oryza sativa Japonica Group]
LOC_Os07g33300	3713	67	471	2.99452	20.2121	2.75482	Up	0	0	cDNA|expressed protein	-	-	-	gi|115472371|ref|NP_001059784.1|/5.03272e-161/Os07g0516500 [Oryza sativa Japonica Group]
LOC_Os02g08010	2429	41	288	2.80113	18.8921	2.7537	Up	1.19904e-13	1.00715e-12	cDNA|LTPL43 - Protease inhibitor/seed storage/LTP family protein precursor, putative, expressed	GO:0031224//intrinsic to membrane	GO:0046873//metal ion transmembrane transporter activity;GO:0019829//cation-transporting ATPase activity;GO:0005515//protein binding;GO:0032559//adenyl ribonucleotide binding	GO:0051707//response to other organism;GO:0009206;GO:0006816//calcium ion transport	gi|222622293|gb|EEE56425.1|/0/hypothetical protein OsJ_05593 [Oryza sativa Japonica Group]
LOC_Os02g25060	2133	562	3945	43.7243	294.694	2.75271	Up	2.82218e-13	2.14814e-12	cDNA|NTMC2Type1.2 protein, putative, expressed	GO:0031410//cytoplasmic vesicle;GO:0031410//cytoplasmic vesicle	-	-	gi|115445951|ref|NP_001046755.1|/0/Os02g0448400 [Oryza sativa Japonica Group]
LOC_Os03g01360	2856	71	498	4.12551	27.7835	2.75158	Up	0	0	cDNA|expressed protein	GO:0043234//protein complex;GO:0043231//intracellular membrane-bounded organelle	GO:0043169//cation binding;GO:0004721//phosphoprotein phosphatase activity	GO:0006464//protein modification process	gi|115450139|ref|NP_001048670.1|/0/Os03g0103800 [Oryza sativa Japonica Group]
LOC_Os04g47700	2619	38	266	2.40783	16.1831	2.74868	Up	9.4813e-14	8.33094e-13	cDNA|expressed protein	-	-	-	gi|38345401|emb|CAE03092.2|/0/OSJNBa0017B10.7 [Oryza sativa Japonica Group]
LOC_Os08g39300	2265	4	28	0.293069	1.96972	2.74868	Up	6.04602e-05	0.000183672	cDNA|aminotransferase, putative, expressed	GO:0009532//plastid stroma;GO:0005576//extracellular region;GO:0042579//microbody;GO:0016020//membrane	GO:0048037//cofactor binding;GO:0008483//transaminase activity;GO:0048037//cofactor binding;GO:0008483//transaminase activity;GO:0048037//cofactor binding;GO:0008483//transaminase activity;GO:0008483//transaminase activity;GO:0048037//cofactor binding	GO:0043094//cellular metabolic compound salvage	gi|115477148|ref|NP_001062170.1|/0/Os08g0502700 [Oryza sativa Japonica Group]
LOC_Os09g29600	2475	3	21	0.201152	1.35195	2.74868	Up	0.000299614	0.000825547	cDNA|OsWAK85 - OsWAK receptor-like cytoplasmic kinase OsWAK-RLCK, expressed	GO:0031410//cytoplasmic vesicle	GO:0004672//protein kinase activity;GO:0000166//nucleotide binding	-	gi|222641760|gb|EEE69892.1|/0/hypothetical protein OsJ_29716 [Oryza sativa Japonica Group]
LOC_Os08g28980	2698	6	42	0.369051	2.48041	2.74868	Up	1.44231e-05	4.75614e-05	cDNA|exonuclease, putative, expressed	GO:0043231//intracellular membrane-bounded organelle;GO:0043231//intracellular membrane-bounded organelle	GO:0005488//binding;GO:0004518//nuclease activity;GO:0005488//binding;GO:0004518//nuclease activity	-	gi|115476172|ref|NP_001061682.1|/4.06452e-131/Os08g0377500 [Oryza sativa Japonica Group]
LOC_Os03g25620	1940	15	105	1.28312	8.62389	2.74868	Up	5.53058e-08	2.45483e-07	cDNA|LTV1, putative, expressed	-	-	-	gi|115453211|ref|NP_001050206.1|/0/Os03g0372700 [Oryza sativa Japonica Group]
LOC_Os12g31660	2613	12	84	0.762113	5.12219	2.74868	Up	3.7641e-07	1.51666e-06	cDNA|transposon protein, putative, CACTA, En/Spm sub-class, expressed	-	GO:0016787//hydrolase activity	-	gi|297729097|ref|NP_001176912.1|/3.4244e-153/Os12g0299600 [Oryza sativa Japonica Group]
LOC_Os07g08500	1605	4	28	0.413583	2.7797	2.74868	Up	6.04602e-05	0.00018363	cDNA|C-5 cytosine-specific DNA methylase, putative, expressed	GO:0043231//intracellular membrane-bounded organelle	GO:0008757//S-adenosylmethionine-dependent methyltransferase activity;GO:0003676//nucleic acid binding	GO:0032776//DNA methylation on cytosine	gi|222636555|gb|EEE66687.1|/0/hypothetical protein OsJ_23341 [Oryza sativa Japonica Group]
LOC_Os10g40230	654	3	21	0.761239	5.11631	2.74868	Up	0.000299614	0.000825291	cDNA|expressed protein	-	-	-	gi|13876522|gb|AAK43498.1|AC020666_8/2.0199e-123/hypothetical protein [Oryza sativa Japonica Group]
LOC_Os01g29610	765	5	35	1.08464	7.28991	2.74868	Up	2.64074e-05	8.41393e-05	cDNA|expressed protein	-	-	-	gi|222618505|gb|EEE54637.1|/1.62647e-27/hypothetical protein OsJ_01903 [Oryza sativa Japonica Group]
LOC_Os08g17400	2554	14	98	0.909671	6.11394	2.74868	Up	1.05271e-07	4.5164e-07	cDNA|WRKY89, expressed	-	GO:0003677//DNA binding;GO:0001071	GO:0010467//gene expression	gi|222640247|gb|EEE68379.1|/0/hypothetical protein OsJ_26705 [Oryza sativa Japonica Group]
LOC_Os12g18770	2792	86	602	5.11164	34.3555	2.74868	Up	0	0	cDNA|oxysterol-binding protein, putative, expressed	-	GO:0005543//phospholipid binding	GO:0023052//signaling;GO:0006629//lipid metabolic process	gi|115488198|ref|NP_001066586.1|/0/Os12g0285600 [Oryza sativa Japonica Group]
LOC_Os07g27110	1848	9	63	0.808198	5.43193	2.74868	Up	2.43042e-06	8.85943e-06	cDNA|RNA recognition motif containing protein, expressed	-	-	-	gi|222636973|gb|EEE67105.1|/0/hypothetical protein OsJ_24114 [Oryza sativa Japonica Group]
LOC_Os03g33590	1839	47	329	4.24125	28.5056	2.74868	Up	0	0	cDNA|interferon-related developmental regulator, putative, expressed	-	-	-	gi|115453743|ref|NP_001050472.1|/0/Os03g0448700 [Oryza sativa Japonica Group]
LOC_Os03g59530	1977	6	42	0.503642	3.385	2.74868	Up	1.44231e-05	4.75555e-05	cDNA|protein Kinase-associated protein phosphatase, putative, expressed	GO:0031410//cytoplasmic vesicle;GO:0016020//membrane	GO:0019900//kinase binding;GO:0004721//phosphoprotein phosphatase activity	GO:0006796//phosphate metabolic process;GO:0009933//meristem structural organization;GO:0023052//signaling	gi|115456117|ref|NP_001051659.1|/0/Os03g0809700 [Oryza sativa Japonica Group]
LOC_Os03g06760	4521	4	28	0.146826	0.986823	2.74868	Up	6.04602e-05	0.000183651	cDNA|exocyst complex component 6, putative, expressed	GO:0043234//protein complex;GO:0043234//protein complex	-	GO:0006887//exocytosis;GO:0006887//exocytosis	gi|115450917|ref|NP_001049059.1|/0/Os03g0163500 [Oryza sativa Japonica Group]
LOC_Os11g06690	2555	3	21	0.194853	1.30962	2.74868	Up	0.000299614	0.000825461	cDNA|serine esterase family protein, putative, expressed	-	-	-	gi|77548905|gb|ABA91702.1|/0/serine esterase family protein, expressed [Oryza sativa Japonica Group]
LOC_Os02g47744	3910	12	84	0.50931	3.42309	2.74868	Up	3.7641e-07	1.51552e-06	cDNA|MYB family transcription factor, putative, expressed	GO:0043231//intracellular membrane-bounded organelle;GO:0043231//intracellular membrane-bounded organelle;GO:0043231//intracellular membrane-bounded organelle;GO:0043231//intracellular membrane-bounded organelle	GO:0003676//nucleic acid binding;GO:0003676//nucleic acid binding;GO:0003676//nucleic acid binding;GO:0003676//nucleic acid binding	-	gi|41053104|dbj|BAD08047.1|/5.46869e-45/hypothetical protein [Oryza sativa Japonica Group]
LOC_Os01g63910	3312	6	42	0.300634	2.02057	2.74868	Up	1.44231e-05	4.75497e-05	cDNA|AT hook motif family protein, expressed	-	-	-	gi|218189412|gb|EEC71839.1|/0/hypothetical protein OsI_04500 [Oryza sativa Indica Group]
LOC_Os07g32670	2263	47	329	3.4466	23.1647	2.74868	Up	0	0	cDNA|expressed protein	GO:0043231//intracellular membrane-bounded organelle	-	-	gi|115472321|ref|NP_001059759.1|/0/Os07g0511000 [Oryza sativa Japonica Group]
LOC_Os01g56000	4417	15	105	0.563561	3.78772	2.74868	Up	5.53058e-08	2.45157e-07	cDNA|RNA recognition motif containing protein, expressed	GO:0043231//intracellular membrane-bounded organelle	GO:0005488//binding	-	gi|222619300|gb|EEE55432.1|/0/hypothetical protein OsJ_03570 [Oryza sativa Japonica Group]
LOC_Os09g38330	2873	11	77	0.635381	4.27042	2.74868	Up	7.05992e-07	2.7508e-06	cDNA|MORN repeat domain containing protein, expressed	GO:0043231//intracellular membrane-bounded organelle	-	GO:0009987//cellular process	gi|115480599|ref|NP_001063893.1|/0/Os09g0555600 [Oryza sativa Japonica Group]
LOC_Os10g32540	3050	11	77	0.598508	4.0226	2.74868	Up	7.05992e-07	2.75e-06	cDNA|SAP domain containing protein, expressed	-	GO:0005488//binding	-	gi|31432536|gb|AAP54158.1|/0/SAP domain containing protein, expressed [Oryza sativa Japonica Group]
LOC_Os05g45840	2192	18	126	1.36273	9.15895	2.74868	Up	7.86536e-09	3.76134e-08	cDNA|GTPase-activating protein, putative, expressed	-	-	GO:0009987//cellular process;GO:0009987//cellular process	gi|222632354|gb|EEE64486.1|/0/hypothetical protein OsJ_19336 [Oryza sativa Japonica Group]
LOC_Os05g14930	2304	5	35	0.360135	2.42048	2.74868	Up	2.64074e-05	8.41494e-05	cDNA|expressed protein	-	-	-	gi|222630808|gb|EEE62940.1|/0/hypothetical protein OsJ_17745 [Oryza sativa Japonica Group]
LOC_Os01g50100	4079	3	21	0.122052	0.820316	2.74868	Up	0.000299614	0.000825376	cDNA|ABC transporter, ATP-binding protein, putative, expressed	-	GO:0017111//nucleoside-triphosphatase activity	-	gi|222619106|gb|EEE55238.1|/0/hypothetical protein OsJ_03116 [Oryza sativa Japonica Group]
LOC_Os03g11360	1355	9	63	1.10225	7.40827	2.74868	Up	2.43042e-06	8.86064e-06	cDNA|leucine rich repeat containing protein, expressed	GO:0031410//cytoplasmic vesicle;GO:0031410//cytoplasmic vesicle;GO:0031410//cytoplasmic vesicle	-	-	gi|222624439|gb|EEE58571.1|/1.30267e-90/hypothetical protein OsJ_09890 [Oryza sativa Japonica Group]
LOC_Os02g13660	1007	118	825	19.446	130.539	2.74694	Up	0	0	cDNA|meiosis 5, putative, expressed	GO:0031410//cytoplasmic vesicle	-	-	gi|297721009|ref|NP_001172867.1|/2.92493e-84/Os02g0230300 [Oryza sativa Japonica Group]
LOC_Os05g48620	3955	117	818	4.90927	32.9551	2.74692	Up	7.06102e-14	6.55606e-13	cDNA|tRNA-binding arm, putative, expressed	GO:0043231//intracellular membrane-bounded organelle	GO:0005488//binding	-	gi|115465407|ref|NP_001056303.1|/0/Os05g0559900 [Oryza sativa Japonica Group]
LOC_Os09g26370	1029	51	356	8.22493	55.1252	2.74464	Up	0	0	cDNA|DUF581 domain containing protein, expressed	-	-	-	gi|115479307|ref|NP_001063247.1|/4.39286e-59/Os09g0433800 [Oryza sativa Japonica Group]
LOC_Os12g27370	2927	27	188	1.5308	10.2341	2.74103	Up	2.12574e-11	1.29141e-10	cDNA|expressed protein	GO:0044464//cell part	-	-	gi|57899172|dbj|BAD87224.1|/0/DNA binding protein-like [Oryza sativa Japonica Group]
LOC_Os02g54150	2665	48	334	2.98897	19.9694	2.74007	Up	7.52732e-14	6.89785e-13	cDNA|SAC domain containing protein, putative, expressed	-	GO:0016788//hydrolase activity, acting on ester bonds	-	gi|218191698|gb|EEC74125.1|/0/hypothetical protein OsI_09187 [Oryza sativa Indica Group]
LOC_Os12g07300	2826	21	146	1.23317	8.23183	2.73884	Up	1.09683e-09	5.6786e-09	cDNA|N-acetyltransferase 10, putative, expressed	-	-	-	gi|77553763|gb|ABA96559.1|/0/expressed protein [Oryza sativa Japonica Group]
LOC_Os08g39860	2215	20	139	1.49842	9.999	2.73834	Up	2.11824e-09	1.06627e-08	cDNA|Os8bglu27 - beta-glucosidase homologue, similar to Os4bglu12 exoglucanase, expressed	GO:0031410//cytoplasmic vesicle;GO:0043231//intracellular membrane-bounded organelle;GO:0031410//cytoplasmic vesicle;GO:0043231//intracellular membrane-bounded organelle	GO:0016798//hydrolase activity, acting on glycosyl bonds;GO:0016798//hydrolase activity, acting on glycosyl bonds;GO:0043167//ion binding	GO:0008152//metabolic process;GO:0044238//primary metabolic process	gi|115477210|ref|NP_001062201.1|/0/Os08g0509200 [Oryza sativa Japonica Group]
LOC_Os08g44620	1538	52	361	5.6108	37.3996	2.73674	Up	1.90958e-14	1.96585e-13	cDNA|zinc-binding protein, putative, expressed	-	-	-	gi|115477823|ref|NP_001062507.1|/1.41672e-89/Os08g0560300 [Oryza sativa Japonica Group]
LOC_Os03g42820	2301	50	346	3.60604	23.9594	2.7321	Up	1.33227e-15	1.47628e-14	cDNA|LIM domain-containing protein, putative, expressed	GO:0043231//intracellular membrane-bounded organelle;GO:0043231//intracellular membrane-bounded organelle;GO:0043231//intracellular membrane-bounded organelle;GO:0043231//intracellular membrane-bounded organelle	GO:0046914//transition metal ion binding;GO:0046914//transition metal ion binding;GO:0046914//transition metal ion binding;GO:0046914//transition metal ion binding	-	gi|222625402|gb|EEE59534.1|/0/hypothetical protein OsJ_11799 [Oryza sativa Japonica Group]
LOC_Os04g47906	1237	12	83	1.60986	10.6911	2.73141	Up	3.7641e-07	1.51346e-06	cDNA|gamma-tubulin complex component 6, putative, expressed	GO:0005819//spindle	-	GO:0007010//cytoskeleton organization	gi|222629386|gb|EEE61518.1|/3.2597e-147/hypothetical protein OsJ_15814 [Oryza sativa Japonica Group]
LOC_Os02g10840	2947	10	69	0.563115	3.73065	2.72793	Up	1.31523e-06	4.94767e-06	cDNA|transposon protein, putative, unclassified, expressed	GO:0043231//intracellular membrane-bounded organelle	-	-	gi|115444909|ref|NP_001046234.1|/0/Os02g0202800 [Oryza sativa Japonica Group]
LOC_Os06g12160	3479	19	131	0.90631	5.99974	2.72682	Up	4.08534e-09	1.99952e-08	cDNA|AAA-type ATPase family protein, putative, expressed	-	GO:0032559//adenyl ribonucleotide binding;GO:0042623//ATPase activity, coupled	-	gi|218197837|gb|EEC80264.1|/0/hypothetical protein OsI_22232 [Oryza sativa Indica Group]
LOC_Os02g27110	9893	45	310	0.754852	4.99286	2.7256	Up	0	0	cDNA|expressed protein	-	-	-	gi|222622839|gb|EEE56971.1|/0/hypothetical protein OsJ_06690 [Oryza sativa Japonica Group]
LOC_Os09g37100	3186	83	571	4.32324	28.5566	2.72364	Up	1.05471e-13	9.00655e-13	cDNA|phospholipase D, putative, expressed	GO:0044464//cell part	GO:0046872//metal ion binding;GO:0004620//phospholipase activity	GO:0006650//glycerophospholipid metabolic process	gi|115480465|ref|NP_001063826.1|/0/Os09g0543100 [Oryza sativa Japonica Group]
LOC_Os03g31180	3609	8	55	0.367858	2.42824	2.72269	Up	4.44826e-06	1.56569e-05	cDNA|diacylglycerol kinase 1, putative, expressed	-	GO:0046872//metal ion binding;GO:0016301//kinase activity;GO:0046872//metal ion binding;GO:0016301//kinase activity;GO:0046872//metal ion binding;GO:0016301//kinase activity	GO:0007186//G-protein coupled receptor protein signaling pathway;GO:0006796//phosphate metabolic process;GO:0007186//G-protein coupled receptor protein signaling pathway;GO:0006796//phosphate metabolic process;GO:0007186//G-protein coupled receptor protein signaling pathway;GO:0006796//phosphate metabolic process	gi|41469364|gb|AAS07206.1|/0/putative diacylglycerol kinase (with alternative splicing) [Oryza sativa Japonica Group]
LOC_Os03g20530	3175	64	440	3.34514	22.0813	2.72269	Up	0	0	cDNA|DUF630/DUF632 domains containing protein, putative, expressed	-	-	-	gi|115452721|ref|NP_001049961.1|/0/Os03g0321500 [Oryza sativa Japonica Group]
LOC_Os01g40980	3638	8	55	0.364926	2.40888	2.72269	Up	4.44826e-06	1.56548e-05	cDNA|helicase, putative, expressed	GO:0043231//intracellular membrane-bounded organelle;GO:0043231//intracellular membrane-bounded organelle	GO:0003678//DNA helicase activity;GO:0003676//nucleic acid binding;GO:0042623//ATPase activity, coupled;GO:0032559//adenyl ribonucleotide binding;GO:0003678//DNA helicase activity;GO:0003676//nucleic acid binding;GO:0042623//ATPase activity, coupled;GO:0032559//adenyl ribonucleotide binding	GO:0034641//cellular nitrogen compound metabolic process;GO:0034641//cellular nitrogen compound metabolic process	gi|222618779|gb|EEE54911.1|/0/hypothetical protein OsJ_02439 [Oryza sativa Japonica Group]
LOC_Os07g38260	3247	22	151	1.12439	7.40987	2.7203	Up	5.67472e-10	3.02841e-09	cDNA|insulin-degrading enzyme, putative, expressed	-	GO:0046914//transition metal ion binding;GO:0004175//endopeptidase activity	GO:0019538//protein metabolic process	gi|33146781|dbj|BAC79699.1|/0/putative insulin degrading enzyme [Oryza sativa Japonica Group]
LOC_Os07g43420	2425	29	199	1.98456	13.0755	2.71997	Up	5.92016e-12	3.76e-11	cDNA|MYB family transcription factor, putative, expressed	-	-	GO:0009913//epidermal cell differentiation	gi|115473491|ref|NP_001060344.1|/0/Os07g0627300 [Oryza sativa Japonica Group]
LOC_Os11g04409	2362	43	295	3.02111	19.9002	2.71964	Up	9.57012e-14	8.34579e-13	cDNA|expressed protein	-	-	-	gi|77548594|gb|ABA91391.1|/6.59963e-07/hypothetical protein LOC_Os11g04409 [Oryza sativa Japonica Group]
LOC_Os07g47300	2670	7	48	0.435075	2.86448	2.71894	Up	8.05456e-06	2.75123e-05	cDNA|spo0B-associated GTP-binding protein, putative, expressed	GO:0009532//plastid stroma;GO:0009528//plastid inner membrane	GO:0017111//nucleoside-triphosphatase activity;GO:0000166//nucleotide binding	GO:0009314//response to radiation;GO:0009668;GO:0009207;GO:0007275//multicellular organismal development;GO:0003006//reproductive developmental process	gi|115473975|ref|NP_001060586.1|/0/Os07g0669200 [Oryza sativa Japonica Group]
LOC_Os11g16470	4138	7	48	0.280728	1.84827	2.71894	Up	8.05456e-06	2.75193e-05	cDNA|MLA10, putative, expressed	GO:0043231//intracellular membrane-bounded organelle;GO:0044444//cytoplasmic part;GO:0043231//intracellular membrane-bounded organelle;GO:0044444//cytoplasmic part;GO:0043231//intracellular membrane-bounded organelle;GO:0044444//cytoplasmic part	-	-	gi|115485039|ref|NP_001067663.1|/0/Os11g0265900 [Oryza sativa Japonica Group]
LOC_Os01g20880	2968	7	48	0.391392	2.57687	2.71894	Up	8.05456e-06	2.75158e-05	cDNA|OsWAK3 - OsWAK receptor-like cytoplasmic kinase OsWAK-RLCK, expressed	-	-	-	gi|297596636|ref|NP_001042855.2|/0/Os01g0310400 [Oryza sativa Japonica Group]
LOC_Os02g06840	2253	115	788	8.4706	55.7289	2.71789	Up	0	0	cDNA|galactosyltransferase, putative, expressed	GO:0043231//intracellular membrane-bounded organelle;GO:0031224//intrinsic to membrane;GO:0043231//intracellular membrane-bounded organelle;GO:0031224//intrinsic to membrane	GO:0035250//UDP-galactosyltransferase activity;GO:0035250//UDP-galactosyltransferase activity	GO:0006464//protein modification process;GO:0006464//protein modification process	gi|49388048|dbj|BAD25162.1|/0/putative Avr9 elicitor response protein [Oryza sativa Japonica Group]
LOC_Os01g42490	4032	33	226	1.35822	8.93107	2.71711	Up	5.79536e-13	4.16648e-12	cDNA|endonuclease/exonuclease/phosphatase family domain containing protein, expressed	GO:0043231//intracellular membrane-bounded organelle;GO:0043231//intracellular membrane-bounded organelle;GO:0043231//intracellular membrane-bounded organelle	-	-	gi|115438464|ref|NP_001043546.1|/0/Os01g0610600 [Oryza sativa Japonica Group]
LOC_Os02g32660	2958	31	212	1.73917	11.4197	2.71505	Up	1.73905e-12	1.17169e-11	cDNA|1,4-alpha-glucan-branching enzyme, chloroplast precursor, putative, expressed	GO:0009536//plastid;GO:0009536//plastid	GO:0016798//hydrolase activity, acting on glycosyl bonds;GO:0043167//ion binding;GO:0016758//transferase activity, transferring hexosyl groups;GO:0016798//hydrolase activity, acting on glycosyl bonds;GO:0043167//ion binding;GO:0016758//transferase activity, transferring hexosyl groups	GO:0005982//starch metabolic process;GO:0005982//starch metabolic process	gi|115446459|ref|NP_001047009.1|/0/Os02g0528200 [Oryza sativa Japonica Group]
LOC_Os11g31470	3753	6	41	0.265308	1.74069	2.71392	Up	1.4511e-05	4.78219e-05	cDNA|expressed protein	-	-	-	gi|108864424|gb|ABA93878.2|/0/expressed protein [Oryza sativa Japonica Group]
LOC_Os02g58139	3370	6	41	0.29546	1.93852	2.71392	Up	1.4511e-05	4.7816e-05	cDNA|OsSigP1 - Putative Type I Signal Peptidase homologue; employs a putative Ser/His catalytic dyad, expressed	GO:0031410//cytoplasmic vesicle	GO:0016787//hydrolase activity	GO:0051605//protein maturation by peptide bond cleavage	gi|115449971|ref|NP_001048596.1|/3.08354e-97/Os02g0827900 [Oryza sativa Japonica Group]
LOC_Os05g49220	1679	12	82	1.18606	7.78178	2.71392	Up	3.7641e-07	1.51392e-06	cDNA|GTP-binding protein, putative, expressed	GO:0009536//plastid;GO:0016020//membrane;GO:0009536//plastid;GO:0016020//membrane	GO:0017111//nucleoside-triphosphatase activity;GO:0019843//rRNA binding;GO:0032561//guanyl ribonucleotide binding;GO:0017111//nucleoside-triphosphatase activity;GO:0019843//rRNA binding;GO:0032561//guanyl ribonucleotide binding	GO:0035556//intracellular signal transduction;GO:0009207;GO:0042254//ribosome biogenesis;GO:0035556//intracellular signal transduction;GO:0009207;GO:0042254//ribosome biogenesis	gi|224097032|ref|XP_002310817.1|/3.10524e-146/predicted protein [Populus trichocarpa]
LOC_Os02g36340	2247	55	375	4.06197	26.5916	2.71072	Up	0	0	cDNA|riboflavin biosynthesis protein ribAB, chloroplast precursor, putative, expressed	GO:0009536//plastid;GO:0009536//plastid	GO:0003933//GTP cyclohydrolase activity;GO:0046914//transition metal ion binding;GO:0016830//carbon-carbon lyase activity;GO:0003933//GTP cyclohydrolase activity;GO:0046914//transition metal ion binding;GO:0016830//carbon-carbon lyase activity	GO:0006771;GO:0006771	gi|115446831|ref|NP_001047195.1|/0/Os02g0572400 [Oryza sativa Japonica Group]
LOC_Os05g45900	2377	11	75	0.767964	5.02745	2.71072	Up	7.05992e-07	2.7504e-06	cDNA|endonuclease/exonuclease/phosphatase family domain containing protein, expressed	GO:0043231//intracellular membrane-bounded organelle	GO:0003824//catalytic activity	-	gi|45680431|gb|AAS75232.1|/0/putative inositol-1,4,5-trisphosphate 5-phosphatase [Oryza sativa Japonica Group]
LOC_Os05g46954	2832	59	402	3.45729	22.6177	2.70974	Up	0	0	cDNA|expressed protein	-	-	-	gi|222632449|gb|EEE64581.1|/4.53326e-105/hypothetical protein OsJ_19433 [Oryza sativa Japonica Group]
LOC_Os08g44510	3684	64	436	2.88295	18.8574	2.70951	Up	0	0	cDNA|UDP-N-acetylglucosamine--peptide N-acetylglucosaminyltransferase SPINDLY, putative, expressed	GO:0043231//intracellular membrane-bounded organelle;GO:0044444//cytoplasmic part	GO:0005488//binding;GO:0008375//acetylglucosaminyltransferase activity	GO:0009740//gibberellic acid mediated signaling pathway	gi|115477811|ref|NP_001062501.1|/0/Os08g0559300 [Oryza sativa Japonica Group]
LOC_Os09g26780	1369	16	109	1.93952	12.6864	2.70951	Up	2.89522e-08	1.31706e-07	cDNA|zinc-finger protein, putative, expressed	-	-	-	gi|115479359|ref|NP_001063273.1|/6.0219e-97/Os09g0439200 [Oryza sativa Japonica Group]
LOC_Os10g01610	3893	53	361	2.25927	14.7754	2.70926	Up	6.21724e-15	6.6465e-14	cDNA|expressed protein	GO:0043231//intracellular membrane-bounded organelle	-	-	gi|115480862|ref|NP_001064024.1|/0/Os10g0105400 [Oryza sativa Japonica Group]
LOC_Os02g11750	1616	37	252	3.7996	24.8471	2.70916	Up	1.18572e-13	1.00195e-12	cDNA|RNA recognition motif containing protein, putative, expressed	-	GO:0005488//binding;GO:0005488//binding	-	gi|125581246|gb|EAZ22177.1|/8.70843e-99/hypothetical protein OsJ_05839 [Oryza sativa Japonica Group]
LOC_Os09g26560	1927	58	395	4.99486	32.6611	2.70906	Up	0	0	cDNA|expressed protein	-	-	-	gi|115479335|ref|NP_001063261.1|/0/Os09g0436700 [Oryza sativa Japonica Group]
LOC_Os12g38795	1053	5	34	0.787987	5.14477	2.70686	Up	2.74774e-05	8.74233e-05	cDNA|RNA recognition motif containing protein, putative, expressed	-	GO:0005488//binding;GO:0005488//binding	-	gi|218187131|gb|EEC69558.1|/5.02051e-82/hypothetical protein OsI_38856 [Oryza sativa Indica Group]
LOC_Os06g20410	2727	5	34	0.304272	1.9866	2.70686	Up	2.74774e-05	8.74337e-05	cDNA|BAH domain containing protein, expressed	-	-	-	gi|222635456|gb|EEE65588.1|/0/hypothetical protein OsJ_21107 [Oryza sativa Japonica Group]
LOC_Os08g03020	2438	5	34	0.340341	2.22209	2.70686	Up	2.74774e-05	8.74025e-05	cDNA|lectin-like receptor kinase 1, putative, expressed	GO:0031410//cytoplasmic vesicle	-	-	gi|115474589|ref|NP_001060891.1|/0/Os08g0124500 [Oryza sativa Japonica Group]
LOC_Os03g18360	2877	5	34	0.288408	1.88302	2.70686	Up	2.74774e-05	8.74129e-05	cDNA|BTBT1 - Bric-a-Brac, Tramtrack, Broad Complex BTB domain with tetratricopeptide repeats, expressed	-	GO:0005488//binding	-	gi|222624738|gb|EEE58870.1|/0/hypothetical protein OsJ_10470 [Oryza sativa Japonica Group]
LOC_Os03g55970	2254	24	163	1.76699	11.5226	2.70509	Up	1.51844e-10	8.54951e-10	cDNA|uncharacterized protein ycf44, putative, expressed	GO:0009536//plastid	-	GO:0043623//cellular protein complex assembly	gi|125588051|gb|EAZ28715.1|/0/hypothetical protein OsJ_12732 [Oryza sativa Japonica Group]
LOC_Os05g01690	4183	14	95	0.555415	3.61869	2.70383	Up	1.05271e-07	4.52659e-07	cDNA|expressed protein	-	-	-	gi|115461649|ref|NP_001054424.1|/0/Os05g0107300 [Oryza sativa Japonica Group]
LOC_Os01g67880	1490	41	278	4.56641	29.7286	2.70272	Up	1.19904e-13	1.01065e-12	cDNA|vacuolar protein sorting-associated protein 53, putative, expressed	GO:0043231//intracellular membrane-bounded organelle	-	-	gi|222619715|gb|EEE55847.1|/0/hypothetical protein OsJ_04466 [Oryza sativa Japonica Group]
LOC_Os05g09380	2960	9	61	0.504578	3.28363	2.70214	Up	2.43056e-06	8.85873e-06	cDNA|AR791, putative, expressed	GO:0044464//cell part;GO:0044464//cell part;GO:0044464//cell part	-	-	gi|115462459|ref|NP_001054829.1|/0/Os05g0185800 [Oryza sativa Japonica Group]
LOC_Os05g51710	1295	18	122	2.30664	15.0109	2.70214	Up	7.86536e-09	3.75797e-08	cDNA|pleckstrin homology domain-containing protein-related taxo, putative, expressed	-	-	GO:0009209//pyrimidine ribonucleoside triphosphate biosynthetic process	gi|115465833|ref|NP_001056516.1|/4.70716e-136/Os05g0595500 [Oryza sativa Japonica Group]
LOC_Os11g04030	2690	13	88	0.801989	5.2125	2.70032	Up	1.99545e-07	8.26734e-07	cDNA|major facilitator superfamily antiporter, putative, expressed	GO:0044464//cell part;GO:0044464//cell part;GO:0044464//cell part;GO:0044464//cell part	-	GO:0006810//transport;GO:0006810//transport;GO:0009628//response to abiotic stimulus;GO:0006810//transport	gi|115484041|ref|NP_001065682.1|/0/Os11g0135000 [Oryza sativa Japonica Group]
LOC_Os01g25370	2631	21	142	1.32457	8.5997	2.69876	Up	1.09683e-09	5.69075e-09	cDNA|SUMO protease, putative, expressed	GO:0043231//intracellular membrane-bounded organelle;GO:0043231//intracellular membrane-bounded organelle;GO:0043231//intracellular membrane-bounded organelle	GO:0019783//small conjugating protein-specific protease activity;GO:0019783//small conjugating protein-specific protease activity;GO:0019783//small conjugating protein-specific protease activity	GO:0070646;GO:0009908//flower development;GO:0070646;GO:0009908//flower development;GO:0070646;GO:0009908//flower development	gi|297596740|ref|NP_001042999.2|/1.87415e-142/Os01g0355900 [Oryza sativa Japonica Group]
LOC_Os08g07330	3507	4	27	0.189279	1.22672	2.69622	Up	7.37344e-05	0.000220534	cDNA|RGH1A, putative, expressed	-	-	-	gi|40253767|dbj|BAD05706.1|/0/putative RGH1A [Oryza sativa Japonica Group]
LOC_Os01g46200	1727	4	27	0.384366	2.49108	2.69622	Up	7.37344e-05	0.000220559	cDNA|expressed protein	-	-	-	gi|108862370|gb|ABA96323.2|/0/transposon protein, putative, CACTA, En/Spm sub-class [Oryza sativa Japonica Group]
LOC_Os08g10244	6098	8	54	0.217711	1.41098	2.69622	Up	4.44932e-06	1.56565e-05	cDNA|retrotransposon protein, putative, unclassified, expressed	-	-	-	gi|38346992|emb|CAD40278.2|/0/OSJNBb0062H02.17 [Oryza sativa Japonica Group]
LOC_Os12g18150	4706	8	54	0.282108	1.82834	2.69622	Up	4.44932e-06	1.56544e-05	cDNA|ZOS12-04 - C2H2 zinc finger protein, expressed	GO:0043231//intracellular membrane-bounded organelle	GO:0005488//binding	GO:0048827//phyllome development;GO:0009725//response to hormone stimulus;GO:0000902//cell morphogenesis;GO:0070076//histone lysine demethylation;GO:0016573//histone acetylation;GO:0003006//reproductive developmental process	gi|115488170|ref|NP_001066572.1|/0/Os12g0279100 [Oryza sativa Japonica Group]
LOC_Os01g71270	1371	4	27	0.484172	3.13792	2.69622	Up	7.37344e-05	0.00022046	cDNA|eukaryotic peptide chain release factor subunit 1-1, putative, expressed	GO:0044424//intracellular part	GO:0003747//translation release factor activity	GO:0006412//translation	gi|115442139|ref|NP_001045349.1|/0/Os01g0939500 [Oryza sativa Japonica Group]
LOC_Os10g13630	2461	4	27	0.269728	1.74811	2.69622	Up	7.37344e-05	0.000220509	cDNA|expressed protein	-	-	-	gi|110288817|gb|ABB47032.2|/0/expressed protein [Oryza sativa Japonica Group]
LOC_Os01g53250	2533	28	189	1.83443	11.8889	2.69622	Up	1.11315e-11	6.92646e-11	cDNA|NADPH reductase, putative, expressed	-	GO:0046914//transition metal ion binding;GO:0016491//oxidoreductase activity;GO:0000166//nucleotide binding	GO:0008152//metabolic process	gi|115439765|ref|NP_001044162.1|/0/Os01g0733600 [Oryza sativa Japonica Group]
LOC_Os08g38310	3880	4	27	0.171083	1.10879	2.69622	Up	7.37344e-05	0.000220485	cDNA|expressed protein	-	-	-	gi|222640776|gb|EEE68908.1|/0/hypothetical protein OsJ_27758 [Oryza sativa Japonica Group]
LOC_Os03g57290	2837	63	425	3.68518	23.8696	2.69537	Up	0	0	cDNA|cullin, putative, expressed	GO:0043231//intracellular membrane-bounded organelle;GO:0031461//cullin-RING ubiquitin ligase complex	GO:0019899//enzyme binding;GO:0003824//catalytic activity	GO:0048827//phyllome development;GO:0006259//DNA metabolic process;GO:0009756//carbohydrate mediated signaling;GO:0048572;GO:0009640//photomorphogenesis;GO:0019941//modification-dependent protein catabolic process;GO:0016567//protein ubiquitination;GO:0009793//embryo development ending in seed dormancy	gi|108711443|gb|ABF99238.1|/0/Cullin-4B, putative, expressed [Oryza sativa Japonica Group]
LOC_Os03g63040	3297	30	202	1.51001	9.76221	2.69265	Up	3.16792e-12	2.06406e-11	cDNA|expressed protein	-	-	-	gi|222626164|gb|EEE60296.1|/0/hypothetical protein OsJ_13359 [Oryza sativa Japonica Group]
LOC_Os02g11070	2054	11	74	0.88873	5.74046	2.69135	Up	7.05994e-07	2.74961e-06	cDNA|3-ketoacyl-CoA synthase, putative, expressed	GO:0044464//cell part;GO:0044464//cell part	GO:0016747//transferase activity, transferring acyl groups other than amino-acyl groups;GO:0016747//transferase activity, transferring acyl groups other than amino-acyl groups	GO:0006631//fatty acid metabolic process;GO:0006631//fatty acid metabolic process	gi|115444941|ref|NP_001046250.1|/0/Os02g0205500 [Oryza sativa Japonica Group]
LOC_Os10g30951	3174	22	148	1.15025	7.42969	2.69135	Up	5.67472e-10	3.03205e-09	cDNA|expressed protein	GO:0043231//intracellular membrane-bounded organelle	GO:0003824//catalytic activity	GO:0008152//metabolic process	gi|297722807|ref|NP_001173767.1|/1.98669e-50/Os04g0169300 [Oryza sativa Japonica Group]
LOC_Os01g55090	2242	18	121	1.33234	8.59935	2.69027	Up	7.86536e-09	3.76539e-08	cDNA|transposon protein, putative, Mutator sub-class, expressed	GO:0043231//intracellular membrane-bounded organelle;GO:0044444//cytoplasmic part;GO:0043231//intracellular membrane-bounded organelle;GO:0031410//cytoplasmic vesicle	GO:0005488//binding	-	gi|215713553|dbj|BAG94690.1|/0/unnamed protein product [Oryza sativa Japonica Group]
LOC_Os01g11952	3659	18	121	0.816371	5.26913	2.69027	Up	7.86536e-09	3.76404e-08	cDNA|histone-lysine N-methyltransferase ATX5, putative, expressed	GO:0043231//intracellular membrane-bounded organelle	GO:0046914//transition metal ion binding;GO:0008168//methyltransferase activity	GO:0009292//genetic transfer;GO:0032259//methylation;GO:0006351//transcription, DNA-dependent	gi|115435312|ref|NP_001042414.1|/0/Os01g0218800 [Oryza sativa Japonica Group]
LOC_Os01g61810	1076	32	215	4.93532	31.8377	2.68952	Up	9.92318e-13	6.90715e-12	cDNA|histone-like transcription factor and archaeal histone, putative, expressed	GO:0043231//intracellular membrane-bounded organelle;GO:0043231//intracellular membrane-bounded organelle	GO:0003677//DNA binding;GO:0003677//DNA binding	GO:0006351//transcription, DNA-dependent;GO:0006351//transcription, DNA-dependent	gi|33242897|gb|AAQ01152.1|/4.75778e-99/CCAAT-binding protein [Oryza sativa]
LOC_Os06g48500	2104	7	47	0.552115	3.55933	2.68856	Up	8.06712e-06	2.75481e-05	cDNA|expressed protein	-	-	-	gi|215713430|dbj|BAG94567.1|/2.47692e-38/unnamed protein product [Oryza sativa Japonica Group]
LOC_Os10g20480	3911	21	141	0.891064	5.74443	2.68856	Up	1.09683e-09	5.67091e-09	cDNA|transposon protein, putative, CACTA, En/Spm sub-class, expressed	GO:0043231//intracellular membrane-bounded organelle	-	-	gi|110288928|gb|ABB47260.2|/0/transposon protein, putative, CACTA, En/Spm sub-class, expressed [Oryza sativa Japonica Group]
LOC_Os03g60520	2303	7	47	0.504407	3.25177	2.68856	Up	8.06712e-06	2.75517e-05	cDNA|expressed protein	-	-	-	gi|108711782|gb|ABF99577.1|/0/expressed protein [Oryza sativa Japonica Group]
LOC_Os06g46940	3151	28	188	1.47464	9.5066	2.68856	Up	1.11315e-11	6.91036e-11	cDNA|Os6bglu25 - beta-glucosidase homologue, similar to Os3bglu6, expressed	GO:0005576//extracellular region;GO:0031410//cytoplasmic vesicle;GO:0009536//plastid;GO:0005576//extracellular region;GO:0009536//plastid	GO:0043167//ion binding;GO:0015926//glucosidase activity;GO:0043167//ion binding;GO:0015926//glucosidase activity	GO:0044238//primary metabolic process;GO:0044238//primary metabolic process	gi|115469578|ref|NP_001058388.1|/0/Os06g0683300 [Oryza sativa Japonica Group]
LOC_Os01g37050	1480	7	47	0.784899	5.06002	2.68856	Up	8.06712e-06	2.75446e-05	cDNA|ribonuclease III domain protein, putative, expressed	-	-	-	gi|115437482|ref|NP_001043306.1|/1.53046e-109/Os01g0551100 [Oryza sativa Japonica Group]
LOC_Os04g24170	2682	35	235	2.16564	13.9613	2.68856	Up	2.22266e-13	1.73891e-12	cDNA|RNA recognition motif containing protein, putative, expressed	-	-	-	gi|115457640|ref|NP_001052420.1|/0/Os04g0306800 [Oryza sativa Japonica Group]
LOC_Os01g61890	5479	108	725	3.27115	21.084	2.68828	Up	0	0	cDNA|AT hook motif family protein, expressed	GO:0016020//membrane;GO:0016020//membrane;GO:0016020//membrane	GO:0046872//metal ion binding;GO:0016651//oxidoreductase activity, acting on NADH or NADPH;GO:0046872//metal ion binding;GO:0016651//oxidoreductase activity, acting on NADH or NADPH;GO:0050664//oxidoreductase activity, acting on NADH or NADPH, with oxygen as acceptor;GO:0046872//metal ion binding	GO:0006091//generation of precursor metabolites and energy;GO:0006091//generation of precursor metabolites and energy;GO:0006091//generation of precursor metabolites and energy	gi|297597917|ref|NP_001044726.2|/3.75772e-153/Os01g0835600 [Oryza sativa Japonica Group]
LOC_Os01g68020	1482	24	161	2.68745	17.3099	2.68728	Up	1.51844e-10	8.53511e-10	cDNA|BTBZ2 - Bric-a-Brac, Tramtrack, and Broad Complex BTB domain with TAZ zinc finger and Calmodulin-binding domains, expressed	GO:0043231//intracellular membrane-bounded organelle	GO:0005515//protein binding	GO:0000302//response to reactive oxygen species;GO:0009756//carbohydrate mediated signaling;GO:0048229//gametophyte development;GO:0051347//positive regulation of transferase activity;GO:0048511//rhythmic process;GO:0006970//response to osmotic stress;GO:0009755//hormone-mediated signaling pathway	gi|115441723|ref|NP_001045141.1|/3.49711e-146/Os01g0908200 [Oryza sativa Japonica Group]
LOC_Os09g36270	3287	57	382	2.87775	18.5174	2.68587	Up	1.75415e-14	1.81705e-13	cDNA|pantothenate kinase, putative, expressed	-	GO:0016301//kinase activity;GO:0032559//adenyl ribonucleotide binding;GO:0016301//kinase activity;GO:0032559//adenyl ribonucleotide binding	GO:0009108//coenzyme biosynthetic process;GO:0006796//phosphate metabolic process;GO:0009108//coenzyme biosynthetic process;GO:0006796//phosphate metabolic process	gi|218202514|gb|EEC84941.1|/0/hypothetical protein OsI_32156 [Oryza sativa Indica Group]
LOC_Os04g43070	2476	10	67	0.670235	4.31161	2.68549	Up	1.31525e-06	4.94705e-06	cDNA|ammonium transporter protein, putative, expressed	GO:0031224//intrinsic to membrane	GO:0015101//organic cation transmembrane transporter activity	GO:0015696//ammonium transport	gi|115459360|ref|NP_001053280.1|/0/Os04g0509600 [Oryza sativa Japonica Group]
LOC_Os06g29120	3173	95	636	4.96856	31.9376	2.68436	Up	0	0	cDNA|STE_PAK_Ste20_STLK.5 - STE kinases include homologs to sterile 7, sterile 11 and sterile 20 from yeast, expressed	-	GO:0004702//receptor signaling protein serine/threonine kinase activity;GO:0032559//adenyl ribonucleotide binding;GO:0004702//receptor signaling protein serine/threonine kinase activity;GO:0032559//adenyl ribonucleotide binding	GO:0006464//protein modification process;GO:0006464//protein modification process	gi|115468132|ref|NP_001057665.1|/0/Os06g0486400 [Oryza sativa Japonica Group]
LOC_Os02g55770	5708	13	87	0.377952	2.42857	2.68383	Up	1.99545e-07	8.27248e-07	cDNA|expressed protein	GO:0031410//cytoplasmic vesicle	GO:0048037//cofactor binding;GO:0016651//oxidoreductase activity, acting on NADH or NADPH;GO:0048037//cofactor binding;GO:0016651//oxidoreductase activity, acting on NADH or NADPH;GO:0048037//cofactor binding;GO:0016651//oxidoreductase activity, acting on NADH or NADPH;GO:0048037//cofactor binding;GO:0016651//oxidoreductase activity, acting on NADH or NADPH;GO:0048037//cofactor binding;GO:0048037…	GO:0008152//metabolic process;GO:0008152//metabolic process;GO:0008152//metabolic process;GO:0008152//metabolic process;GO:0008152//metabolic process;GO:0008152//metabolic process	gi|122170840|sp|Q0DWQ7.1|CCB12_ORYSJ/2.46199e-64/RecName: Full=Cyclin-B1-2; AltName: Full=G2/mitotic-specific cyclin-B1-2; Short=CycB1;2
LOC_Os09g35710	2247	81	542	5.98218	38.4337	2.68363	Up	2.26486e-14	2.28835e-13	cDNA|UBX domain-containing protein, putative, expressed	-	-	-	gi|52076041|dbj|BAD46494.1|/0/unknown protein [Oryza sativa Japonica Group]
LOC_Os03g49510	2603	119	796	7.58665	48.7253	2.68314	Up	0	0	cDNA|phosphatidylinositol-4-phosphate 5-kinase, putative, expressed	GO:0043231//intracellular membrane-bounded organelle;GO:0016020//membrane;GO:0031410//cytoplasmic vesicle	GO:0005488//binding;GO:0016307//phosphatidylinositol phosphate kinase activity	GO:0019752//carboxylic acid metabolic process;GO:0044238//primary metabolic process	gi|115454809|ref|NP_001051005.1|/0/Os03g0701800 [Oryza sativa Japonica Group]
LOC_Os07g45310	1676	16	107	1.58425	10.1724	2.6828	Up	2.89522e-08	1.31459e-07	cDNA|BSD domain-containing protein, putative, expressed	-	-	-	gi|115473741|ref|NP_001060469.1|/1.18677e-145/Os07g0647400 [Oryza sativa Japonica Group]
LOC_Os02g48110	3329	86	575	4.28708	27.5213	2.68248	Up	0	0	cDNA|DnaK family protein, putative, expressed	GO:0031410//cytoplasmic vesicle	GO:0016628//oxidoreductase activity, acting on the CH-CH group of donors, NAD or NADP as acceptor;GO:0032559//adenyl ribonucleotide binding	GO:0050896//response to stimulus;GO:0008152//metabolic process	gi|115448237|ref|NP_001047898.1|/0/Os02g0710900 [Oryza sativa Japonica Group]
[truncated: 5,430 more rows]
