# Supplementary material for: Retention of OsNMD3 in the cytoplasm disturbs protein synthesis efficiency and affects plant development in rice
Source: J Exp Bot. 2014 Apr 10;65(12):3055–69. doi: 10.1093/jxb/eru150 (PMC4071826; doi:10.1093/jxb/eru150)
Supplement: Supplementary Data [file supp_eru150_Supplementary_Data_S2.xls]

## Sheet: Supplementary Data S2
Supplementary Data S2. Genes upregulated or downregulated 2-fold in RNAseq data of L2 compared with wild type.
Gene ID	Gene length	WT Expression	L2 Expression	WT RPKM	L2 RPKM	log2 Ratio(L2/WT)	Up-Down-Regulation(L2/WT)	P value	FDR	Description	GO Component	GO Function	GO Process	Blast nr
LOC_Os10g26940	1249	0	6235	0.001	798.706	19.6073	Up	0	0	cDNA|BURP domain containing protein, expressed	-	-	-	gi|115481958|ref|NP_001064572.1|/4.02135e-161/Os10g0409400 [Oryza sativa Japonica Group]
LOC_Os12g33150	300	0	887	0.001	473.059	18.8517	Up	0	0	cDNA|expressed protein	-	-	-	gi|297729235|ref|NP_001176981.1|/5.62467e-39/Os12g0516200 [Oryza sativa Japonica Group]
LOC_Os01g68300	609	0	1352	0.001	355.199	18.4383	Up	0	0	cDNA|expressed protein	-	-	-	gi|115441753|ref|NP_001045156.1|/1.60215e-36/Os01g0910900 [Oryza sativa Japonica Group]
LOC_Os09g29710	794	0	1600	0.001	322.413	18.2985	Up	0	0	cDNA|beta-expansin precursor, putative, expressed	GO:0031410//cytoplasmic vesicle	-	-	gi|125564081|gb|EAZ09461.1|/1.31549e-59/hypothetical protein OsI_31732 [Oryza sativa Indica Group]
LOC_Os12g33120	583	0	1095	0.001	300.51	18.1971	Up	0	0	cDNA|expressed protein	-	-	-	gi|77555912|gb|ABA98708.1|/1.31951e-37/expressed protein [Oryza sativa Japonica Group]
LOC_Os09g27930	795	0	1465	0.001	294.838	18.1696	Up	0	0	cDNA|ubiquitin fusion protein, putative, expressed	GO:0043231//intracellular membrane-bounded organelle;GO:0030529//ribonucleoprotein complex	GO:0005198//structural molecule activity	GO:0010467//gene expression;GO:0032446//protein modification by small protein conjugation	gi|115479487|ref|NP_001063337.1|/1.60436e-65/Os09g0452700 [Oryza sativa Japonica Group]
LOC_Os03g02470	1389	0	1923	0.001	221.508	17.757	Up	0	0	cDNA|expressed protein	-	-	-	gi|108705852|gb|ABF93647.1|/0/expressed protein [Oryza sativa Japonica Group]
LOC_Os06g29730	544	0	679	0.001	199.703	17.6075	Up	0	0	cDNA|RALFL28 - Rapid ALkalinization Factor RALF family protein precursor, expressed	GO:0031410//cytoplasmic vesicle	-	-	gi|115468164|ref|NP_001057681.1|/7.35859e-45/Os06g0493100 [Oryza sativa Japonica Group]
LOC_Os09g31019	686	0	809	0.001	188.685	17.5256	Up	0	0	cDNA|ubiquitin fusion protein, putative, expressed	GO:0043231//intracellular membrane-bounded organelle;GO:0030529//ribonucleoprotein complex	GO:0005198//structural molecule activity	GO:0010467//gene expression;GO:0032446//protein modification by small protein conjugation	gi|297609686|ref|NP_001063507.2|/1.3688e-64/Os09g0483200 [Oryza sativa Japonica Group]
LOC_Os10g28080	1295	0	1330	0.001	164.322	17.3262	Up	0	0	cDNA|glycosyl hydrolase, putative, expressed	GO:0031410//cytoplasmic vesicle	GO:0016798//hydrolase activity, acting on glycosyl bonds;GO:0043167//ion binding	GO:0005975//carbohydrate metabolic process	gi|115482028|ref|NP_001064607.1|/2.31994e-159/Os10g0416500 [Oryza sativa Japonica Group]
LOC_Os01g71340	1408	0	1243	0.001	141.248	17.1079	Up	0	0	cDNA|glycosyl hydrolases family 17, putative, expressed	GO:0031410//cytoplasmic vesicle	GO:0016798//hydrolase activity, acting on glycosyl bonds;GO:0043167//ion binding	GO:0044238//primary metabolic process	gi|4884526|dbj|BAA77783.1|/8.30887e-166/beta 1,3-glucanase [Oryza sativa]
LOC_Os10g11500	739	0	646	0.001	139.862	17.0936	Up	0	0	cDNA|SCP-like extracellular protein, expressed	GO:0031410//cytoplasmic vesicle	-	-	gi|115481370|ref|NP_001064278.1|/5.04571e-71/Os10g0191300 [Oryza sativa Japonica Group]
LOC_Os12g33130	518	0	327	0.001	101.002	16.624	Up	0	0	cDNA|expressed protein	-	-	-	gi|115488802|ref|NP_001066888.1|/1.71594e-37/Os12g0516000 [Oryza sativa Japonica Group]
LOC_Os01g21250	282	0	172	0.001	97.587	16.5744	Up	0	0	cDNA|late embryogenesis abundant protein, putative, expressed	GO:0043231//intracellular membrane-bounded organelle	-	GO:0009414//response to water deprivation;GO:0006979//response to oxidative stress;GO:0007275//multicellular organismal development	gi|115436230|ref|NP_001042873.1|/5.92056e-25/Os01g0314800 [Oryza sativa Japonica Group]
LOC_Os10g28350	943	0	471	0.001	79.9138	16.2862	Up	0	0	cDNA|1,2-dihydroxy-3-keto-5-methylthiopentene dioxygenase protein, putative, expressed	-	GO:0043169//cation binding;GO:0016702//oxidoreductase activity, acting on single donors with incorporation of molecular oxygen, incorporation of two atoms of oxygen	GO:0043102	gi|115482050|ref|NP_001064618.1|/9.6814e-119/Os10g0419400 [Oryza sativa Japonica Group]
LOC_Os11g03290	1676	0	797	0.001	76.0846	16.2153	Up	0	0	cDNA|nucleoside-triphosphatase, putative, expressed	GO:0031410//cytoplasmic vesicle	GO:0003824//catalytic activity	-	gi|222616543|gb|EEE52675.1|/0/hypothetical protein OsJ_35057 [Oryza sativa Japonica Group]
LOC_Os01g71860	2378	0	1036	0.001	69.7045	16.089	Up	0	0	cDNA|glycosyl hydrolases family 17, putative, expressed	GO:0031410//cytoplasmic vesicle	GO:0016798//hydrolase activity, acting on glycosyl bonds;GO:0043167//ion binding	GO:0044238//primary metabolic process	gi|115442217|ref|NP_001045388.1|/0/Os01g0947000 [Oryza sativa Japonica Group]
LOC_Os01g06310	752	0	237	0.001	50.4247	15.6218	Up	0	0	cDNA|glycine-rich cell wall structural protein precursor, putative, expressed	-	-	-	gi|125524488|gb|EAY72602.1|/7.3113e-09/hypothetical protein OsI_00467 [Oryza sativa Indica Group]
LOC_Os10g30390	1676	0	524	0.001	50.023	15.6103	Up	0	0	cDNA|cytochrome P450, putative, expressed	GO:0031410//cytoplasmic vesicle	GO:0016491//oxidoreductase activity;GO:0005506//iron ion binding	-	gi|31432311|gb|AAP53961.1|/0/Cytochrome P450 family protein, expressed [Oryza sativa Japonica Group]
LOC_Os10g02070	1285	0	378	0.001	47.0654	15.5224	Up	0	0	cDNA|peroxidase precursor, putative, expressed	GO:0031410//cytoplasmic vesicle	GO:0016209//antioxidant activity;GO:0005506//iron ion binding;GO:0003824//catalytic activity	GO:0006950//response to stress;GO:0008152//metabolic process	gi|115480876|ref|NP_001064031.1|/0/Os10g0109600 [Oryza sativa Japonica Group]
LOC_Os12g26290	2833	0	799	0.001	45.1246	15.4616	Up	0	0	cDNA|alpha-DOX2, putative, expressed	-	GO:0016702//oxidoreductase activity, acting on single donors with incorporation of molecular oxygen, incorporation of two atoms of oxygen;GO:0016702//oxidoreductase activity, acting on single donors with incorporation of molecular oxygen, incorporation of two atoms of oxygen;GO:0016209//antioxidant activity;GO:0005506//iron ion binding;GO:0016702//oxidoreductase activity, acting on single donors …	GO:0009062//fatty acid catabolic process;GO:0009607//response to biotic stimulus;GO:0010033//response to organic substance;GO:0006950//response to stress;GO:0009062//fatty acid catabolic process;GO:0009607//response to biotic stimulus;GO:0010033//response to organic substance;GO:0006950//response to stress;GO:0009062//fatty acid catabolic process;GO:0009607//response to biotic stimulus;GO:0010033…	gi|224099169|ref|XP_002311389.1|/0/predicted protein [Populus trichocarpa]
LOC_Os06g13390	2140	0	594	0.001	44.4105	15.4386	Up	0	0	cDNA|SAM dependent carboxyl methyltransferase, putative, expressed	-	GO:0016740//transferase activity	-	gi|125596665|gb|EAZ36445.1|/0/hypothetical protein OsJ_20777 [Oryza sativa Japonica Group]
LOC_Os02g04160	923	0	239	0.001	41.4294	15.3384	Up	0	0	cDNA|transcription elongation factor 1, putative, expressed	-	GO:0008135//translation factor activity, nucleic acid binding;GO:0008135//translation factor activity, nucleic acid binding	GO:0006412//translation;GO:0006412//translation	gi|115444063|ref|NP_001045811.1|/1.38402e-21/Os02g0134300 [Oryza sativa Japonica Group]
LOC_Os06g39120	1225	0	313	0.001	40.8809	15.3191	Up	0	0	cDNA|expressed protein	GO:0031410//cytoplasmic vesicle	-	-	gi|215686487|dbj|BAG87748.1|/6.01611e-45/unnamed protein product [Oryza sativa Japonica Group]
LOC_Os11g37950	930	0	235	0.001	40.4294	15.3031	Up	0	0	cDNA|WIP3 - Wound-induced protein precursor, expressed	GO:0031410//cytoplasmic vesicle	GO:0030246//carbohydrate binding	GO:0006952//defense response;GO:0033554//cellular response to stress;GO:0001906//cell killing	gi|125535005|gb|EAY81553.1|/7.07543e-74/hypothetical protein OsI_36719 [Oryza sativa Indica Group]
LOC_Os07g06834	1248	0	306	0.001	39.2301	15.2597	Up	0	0	cDNA|expressed protein	-	-	-	gi|297725401|ref|NP_001175064.1|/9.76252e-83/Os07g0162450 [Oryza sativa Japonica Group]
LOC_Os10g31780	786	0	191	0.001	38.8798	15.2467	Up	0	0	cDNA|oxidoreductase, short chain dehydrogenase/reductase family domain containing protein, expressed	-	GO:0003824//catalytic activity	GO:0008152//metabolic process	gi|297610594|ref|NP_001064751.2|/3.13674e-122/Os10g0456100 [Oryza sativa Japonica Group]
LOC_Os03g24680	1692	0	408	0.001	38.5809	15.2356	Up	0	0	cDNA|terpene synthase, putative, expressed	-	-	-	gi|108708290|gb|ABF96085.1|/0/Terpene synthase, N-terminal domain containing protein [Oryza sativa Japonica Group]
LOC_Os08g37660	1120	0	253	0.001	36.1422	15.1414	Up	0	0	cDNA|plastocyanin-like domain containing protein, putative, expressed	GO:0031410//cytoplasmic vesicle	-	-	gi|115476948|ref|NP_001062070.1|/5.10911e-80/Os08g0482600 [Oryza sativa Japonica Group]
LOC_Os01g43740	2009	0	442	0.001	35.201	15.1033	Up	0	0	cDNA|cytochrome P450 72A1, putative, expressed	GO:0031410//cytoplasmic vesicle	GO:0016491//oxidoreductase activity;GO:0005506//iron ion binding	GO:0006091//generation of precursor metabolites and energy	gi|115438709|ref|NP_001043634.1|/0/Os01g0627800 [Oryza sativa Japonica Group]
LOC_Os01g52470	2936	0	635	0.001	34.6043	15.0787	Up	0	0	cDNA|elongation factor, putative, expressed	GO:0031981//nuclear lumen;GO:0009536//plastid;GO:0031090//organelle membrane	GO:0017111//nucleoside-triphosphatase activity;GO:0046914//transition metal ion binding;GO:0008135//translation factor activity, nucleic acid binding;GO:0032561//guanyl ribonucleotide binding	GO:0006412//translation;GO:0009207;GO:0006950//response to stress	gi|125571868|gb|EAZ13383.1|/0/hypothetical protein OsJ_03302 [Oryza sativa Japonica Group]
LOC_Os07g03279	773	0	157	0.001	32.4962	14.988	Up	0	0	cDNA|SCP-like extracellular protein, expressed	GO:0031410//cytoplasmic vesicle	-	-	gi|115470419|ref|NP_001058808.1|/1.32836e-85/Os07g0124900 [Oryza sativa Japonica Group]
LOC_Os04g11030	711	0	141	0.001	31.7294	14.9535	Up	0	0	cDNA|expressed protein	GO:0031410//cytoplasmic vesicle	-	-	gi|115457194|ref|NP_001052197.1|/1.45944e-40/Os04g0188400 [Oryza sativa Japonica Group]
LOC_Os07g01340	1730	0	338	0.001	31.2596	14.932	Up	0	0	cDNA|gibberellin 2-beta-dioxygenase 7, putative, expressed	-	GO:0003824//catalytic activity	-	gi|115470183|ref|NP_001058690.1|/0/Os07g0103500 [Oryza sativa Japonica Group]
LOC_Os02g37290	354	0	68	0.001	30.7339	14.9075	Up	0	0	cDNA|heavy metal associated domain containing protein, expressed	-	-	-	gi|297721365|ref|NP_001173045.1|/3.19956e-39/Os02g0584700 [Oryza sativa Japonica Group]
LOC_Os03g53020	1286	0	247	0.001	30.7304	14.9074	Up	0	0	cDNA|helix-loop-helix DNA-binding domain containing protein, expressed	GO:0043231//intracellular membrane-bounded organelle	-	-	gi|115455241|ref|NP_001051221.1|/5.1895e-111/Os03g0741100 [Oryza sativa Japonica Group]
LOC_Os07g35560	2084	0	400	0.001	30.7097	14.9064	Up	0	0	cDNA|glucan endo-1,3-beta-glucosidase precursor, putative, expressed	GO:0031410//cytoplasmic vesicle;GO:0031410//cytoplasmic vesicle;GO:0031410//cytoplasmic vesicle	GO:0003824//catalytic activity;GO:0003824//catalytic activity;GO:0003824//catalytic activity	-	gi|115472579|ref|NP_001059888.1|/0/Os07g0539900 [Oryza sativa Japonica Group]
LOC_Os12g08930	552	0	102	0.001	29.5647	14.8516	Up	0	0	cDNA|expressed protein	-	-	-	gi|297728931|ref|NP_001176829.1|/1.48586e-24/Os12g0191601 [Oryza sativa Japonica Group]
LOC_Os12g43450	919	0	167	0.001	29.0746	14.8275	Up	0	0	cDNA|thaumatin family domain containing protein, expressed	GO:0031410//cytoplasmic vesicle	-	GO:0050896//response to stimulus	gi|115489698|ref|NP_001067336.1|/1.17122e-121/Os12g0630200 [Oryza sativa Japonica Group]
LOC_Os06g51050	1257	0	214	0.001	27.239	14.7334	Up	0	0	cDNA|CHIT7 - Chitinase family protein precursor, expressed	GO:0031410//cytoplasmic vesicle	GO:0004563//beta-N-acetylhexosaminidase activity;GO:0004568//chitinase activity;GO:0030247//polysaccharide binding	GO:0005996//monosaccharide metabolic process;GO:0009607//response to biotic stimulus;GO:0006026	gi|125556809|gb|EAZ02415.1|/6.03626e-165/hypothetical protein OsI_24517 [Oryza sativa Indica Group]
LOC_Os04g10924	519	0	82	0.001	25.279	14.6256	Up	0	0	cDNA|expressed protein	GO:0031410//cytoplasmic vesicle	-	-	gi|297602196|ref|NP_001052196.2|/4.98392e-101/Os04g0187800 [Oryza sativa Japonica Group]
LOC_Os07g05840	2105	0	329	0.001	25.0067	14.61	Up	0	0	cDNA|expressed protein	-	-	-	gi|218199103|gb|EEC81530.1|/0/hypothetical protein OsI_24930 [Oryza sativa Indica Group]
LOC_Os04g27190	2651	0	408	0.001	24.6243	14.5878	Up	0	0	cDNA|terpene synthase, putative, expressed	GO:0043231//intracellular membrane-bounded organelle;GO:0043231//intracellular membrane-bounded organelle;GO:0043231//intracellular membrane-bounded organelle	-	-	gi|115457800|ref|NP_001052500.1|/0/Os04g0340300 [Oryza sativa Japonica Group]
LOC_Os05g25920	693	0	101	0.001	23.3185	14.5092	Up	0	0	cDNA|expressed protein	-	-	-	gi|125551840|gb|EAY97549.1|/1.36542e-19/hypothetical protein OsI_19477 [Oryza sativa Indica Group]
LOC_Os10g42040	545	0	75	0.001	22.018	14.4264	Up	0	0	cDNA|expressed protein	-	-	-	gi|218190006|gb|EEC72433.1|/2.6355e-18/hypothetical protein OsI_05754 [Oryza sativa Indica Group]
LOC_Os01g11600	234	0	32	0.001	21.88	14.4173	Up	4.23076e-10	1.55456e-09	cDNA|expressed protein	GO:0031410//cytoplasmic vesicle	-	-	gi|115435262|ref|NP_001042389.1|/2.9806e-24/Os01g0214500 [Oryza sativa Japonica Group]
LOC_Os08g42910	1774	0	238	0.001	21.4653	14.3897	Up	0	0	cDNA|peptidase, M24 family protein, putative, expressed	GO:0044424//intracellular part	GO:0043169//cation binding;GO:0008238//exopeptidase activity;GO:0008237//metallopeptidase activity	GO:0006464//protein modification process;GO:0051604//protein maturation	gi|38636687|dbj|BAD03108.1|/0/putative methionyl aminopeptidase (EC 3.4.11.18) F6E13.31 [Oryza sativa Japonica Group]
LOC_Os08g09010	985	0	120	0.001	19.4921	14.2506	Up	0	0	cDNA|Cupin domain containing protein, expressed	GO:0005576//extracellular region;GO:0031410//cytoplasmic vesicle	GO:0046914//transition metal ion binding	-	gi|115475129|ref|NP_001061161.1|/1.09702e-128/Os08g0189600 [Oryza sativa Japonica Group]
LOC_Os12g43440	753	0	91	0.001	19.3357	14.239	Up	0	0	cDNA|thaumatin, putative, expressed	GO:0031410//cytoplasmic vesicle	-	-	gi|152940793|gb|ABS44861.1|/6.51051e-90/putative thaumatin-like protein mRNA [Oryza sativa Japonica Group]
LOC_Os02g36530	267	0	32	0.001	19.1757	14.227	Up	4.23076e-10	1.55476e-09	cDNA|expressed protein	-	-	-	gi|115446861|ref|NP_001047210.1|/2.54014e-07/Os02g0575000 [Oryza sativa Japonica Group]
LOC_Os01g71670	1349	0	158	0.001	18.7395	14.1938	Up	0	0	cDNA|glycosyl hydrolases family 17, putative, expressed	GO:0031410//cytoplasmic vesicle	GO:0043167//ion binding;GO:0008422//beta-glucosidase activity	GO:0044238//primary metabolic process;GO:0006950//response to stress	gi|115442185|ref|NP_001045372.1|/0/Os01g0944700 [Oryza sativa Japonica Group]
LOC_Os03g05225	669	0	74	0.001	17.6978	14.1113	Up	0	0	cDNA|expressed protein	GO:0043231//intracellular membrane-bounded organelle	-	-	gi|108706159|gb|ABF93954.1|/5.75965e-129/expressed protein [Oryza sativa Japonica Group]
LOC_Os09g29690	669	0	72	0.001	17.2194	14.0718	Up	0	0	cDNA|beta-expansin precursor, putative, expressed	GO:0031410//cytoplasmic vesicle	-	-	gi|297727037|ref|NP_001175882.1|/7.3524e-60/Os09g0472700 [Oryza sativa Japonica Group]
LOC_Os08g10150	2565	0	257	0.001	16.0309	13.9686	Up	0	0	cDNA|SHR5-receptor-like kinase, putative, expressed	-	-	-	gi|115475237|ref|NP_001061215.1|/0/Os08g0201700 [Oryza sativa Japonica Group]
LOC_Os12g11620	210	0	21	0.001	15.9997	13.9658	Up	7.1005e-07	2.00825e-06	cDNA|expressed protein	GO:0043231//intracellular membrane-bounded organelle	-	-	gi|77553380|gb|ABA96176.1|/1.56307e-17/hypothetical protein LOC_Os12g11620 [Oryza sativa Japonica Group]
LOC_Os04g10940	583	0	57	0.001	15.643	13.9332	Up	0	0	cDNA|expressed protein	GO:0031410//cytoplasmic vesicle	-	-	gi|297722825|ref|NP_001173776.1|/1.8562e-55/Os04g0188433 [Oryza sativa Japonica Group]
LOC_Os04g12720	1732	0	166	0.001	15.3346	13.9045	Up	0	0	cDNA|indole-3-acetate beta-glucosyltransferase, putative, expressed	GO:0043231//intracellular membrane-bounded organelle	GO:0016757//transferase activity, transferring glycosyl groups	-	gi|297602246|ref|NP_001052235.2|/0/Os04g0204100 [Oryza sativa Japonica Group]
LOC_Os01g14440	2114	0	199	0.001	15.0612	13.8786	Up	0	0	cDNA|WRKY1, expressed	-	-	-	gi|115435638|ref|NP_001042577.1|/0/Os01g0246700 [Oryza sativa Japonica Group]
LOC_Os03g43100	1155	0	108	0.001	14.9608	13.8689	Up	0	0	cDNA|expressed protein	-	-	-	gi|115454219|ref|NP_001050710.1|/3.89509e-45/Os03g0629800 [Oryza sativa Japonica Group]
LOC_Os03g46070	932	0	78	0.001	13.3903	13.7089	Up	0	0	cDNA|thaumatin, putative, expressed	GO:0031410//cytoplasmic vesicle	-	GO:0001906//cell killing;GO:0006952//defense response	gi|115454465|ref|NP_001050833.1|/3.25094e-127/Os03g0663500 [Oryza sativa Japonica Group]
LOC_Os10g21352	438	0	36	0.001	13.1505	13.6828	Up	2.84274e-11	1.12671e-10	cDNA|chloroplast 30S ribosomal protein S19, putative, expressed	GO:0030529//ribonucleoprotein complex;GO:0009536//plastid	GO:0003723//RNA binding;GO:0005198//structural molecule activity	GO:0010467//gene expression	gi|1213601|emb|CAA33927.1|/2.98307e-48/ribosomal protein S19 [Oryza sativa Japonica Group]
LOC_Os12g18560	1187	0	97	0.001	13.0748	13.6745	Up	0	0	cDNA|invertase/pectin methylesterase inhibitor family protein, putative, expressed	GO:0031410//cytoplasmic vesicle	-	-	gi|115488184|ref|NP_001066579.1|/4.24283e-64/Os12g0283400 [Oryza sativa Japonica Group]
LOC_Os04g10060	2768	0	225	0.001	13.0056	13.6668	Up	0	0	cDNA|ent-kaurene synthase, chloroplast precursor, putative, expressed	GO:0043231//intracellular membrane-bounded organelle	GO:0010333	GO:0016101	gi|115457150|ref|NP_001052175.1|/0/Os04g0179700 [Oryza sativa Japonica Group]
LOC_Os05g36210	374	0	30	0.001	12.834	13.6477	Up	1.63214e-09	5.73583e-09	cDNA|expressed protein	-	-	-	gi|218199104|gb|EEC81531.1|/1.84037e-34/hypothetical protein OsI_24931 [Oryza sativa Indica Group]
LOC_Os11g37940	958	0	76	0.001	12.6929	13.6317	Up	0	0	cDNA|WIP2 - Wound-induced protein precursor, expressed	GO:0031410//cytoplasmic vesicle	GO:0030246//carbohydrate binding	GO:0006952//defense response	gi|115486087|ref|NP_001068187.1|/4.9868e-78/Os11g0591800 [Oryza sativa Japonica Group]
LOC_Os07g43240	975	0	76	0.001	12.4716	13.6064	Up	0	0	cDNA|SKP1-like protein 1B, putative, expressed	-	-	-	gi|115473461|ref|NP_001060329.1|/4.01477e-75/Os07g0625400 [Oryza sativa Japonica Group]
LOC_Os08g01490	2232	0	173	0.001	12.4012	13.5982	Up	0	0	cDNA|cytochrome P450, putative, expressed	-	GO:0046872//metal ion binding	-	gi|115474383|ref|NP_001060788.1|/0/Os08g0105800 [Oryza sativa Japonica Group]
LOC_Os02g36140	3063	0	237	0.001	12.3798	13.5957	Up	0	0	cDNA|terpene synthase, putative, expressed	GO:0043231//intracellular membrane-bounded organelle;GO:0043231//intracellular membrane-bounded organelle;GO:0043231//intracellular membrane-bounded organelle;GO:0043231//intracellular membrane-bounded organelle	GO:0010333;GO:0010333;GO:0010333;GO:0010333	GO:0016101;GO:0016101;GO:0016101;GO:0016101	gi|115446813|ref|NP_001047186.1|/0/Os02g0570400 [Oryza sativa Japonica Group]
LOC_Os12g43380	878	0	66	0.001	12.0271	13.554	Up	0	0	cDNA|thaumatin, putative, expressed	GO:0031410//cytoplasmic vesicle	-	-	gi|115489688|ref|NP_001067331.1|/1.14196e-86/Os12g0628600 [Oryza sativa Japonica Group]
LOC_Os06g13190	789	0	59	0.001	11.9643	13.5464	Up	0	0	cDNA|expressed protein	-	-	-	gi|115467322|ref|NP_001057260.1|/2.81892e-30/Os06g0239200 [Oryza sativa Japonica Group]
LOC_Os08g24630	1207	0	89	0.001	11.7976	13.5262	Up	0	0	cDNA|protein kinase domain containing protein, expressed	GO:0043231//intracellular membrane-bounded organelle;GO:0031410//cytoplasmic vesicle	GO:0004672//protein kinase activity;GO:0032559//adenyl ribonucleotide binding	GO:0006464//protein modification process	gi|297726319|ref|NP_001175523.1|/5.87927e-178/Os08g0334200 [Oryza sativa Japonica Group]
LOC_Os01g62430	944	0	68	0.001	11.5252	13.4925	Up	0	0	cDNA|C2 domain containing protein, putative, expressed	-	-	-	gi|115440979|ref|NP_001044769.1|/8.56037e-83/Os01g0841700 [Oryza sativa Japonica Group]
LOC_Os10g05250	2427	0	165	0.001	10.8774	13.4091	Up	0	0	cDNA|protein kinase domain containing protein, expressed	GO:0043231//intracellular membrane-bounded organelle	-	-	gi|31430123|gb|AAP52081.1|/0/Protein kinase domain containing protein, expressed [Oryza sativa Japonica Group]
LOC_Os04g22080	1301	0	87	0.001	10.6993	13.3852	Up	0	0	cDNA|retrotransposon protein, putative, unclassified, expressed	GO:0005576//extracellular region;GO:0031410//cytoplasmic vesicle	GO:0046914//transition metal ion binding	-	gi|38568035|emb|CAD40409.3|/0/OSJNBa0065J03.5 [Oryza sativa Japonica Group]
LOC_Os01g72610	2022	0	134	0.001	10.6032	13.3722	Up	0	0	cDNA|glycosyltransferase, putative, expressed	-	GO:0016740//transferase activity	-	gi|115442317|ref|NP_001045438.1|/0/Os01g0956200 [Oryza sativa Japonica Group]
LOC_Os04g01710	1421	0	94	0.001	10.5839	13.3696	Up	0	0	cDNA|cysteine proteinase At4g11310 precursor, putative, expressed	GO:0031410//cytoplasmic vesicle	GO:0016787//hydrolase activity	-	gi|115456838|ref|NP_001052019.1|/0/Os04g0107700 [Oryza sativa Japonica Group]
LOC_Os09g27950	1844	0	119	0.001	10.3252	13.3339	Up	0	0	cDNA|galactosyltransferase, putative, expressed	GO:0043231//intracellular membrane-bounded organelle;GO:0031224//intrinsic to membrane	GO:0035250//UDP-galactosyltransferase activity	GO:0006464//protein modification process	gi|115479491|ref|NP_001063339.1|/0/Os09g0452900 [Oryza sativa Japonica Group]
LOC_Os01g02290	2101	0	135	0.001	10.2806	13.3276	Up	0	0	cDNA|Ser/Thr receptor-like kinase, putative, expressed	GO:0031410//cytoplasmic vesicle;GO:0031410//cytoplasmic vesicle	GO:0004672//protein kinase activity;GO:0032559//adenyl ribonucleotide binding;GO:0004672//protein kinase activity;GO:0032559//adenyl ribonucleotide binding	GO:0006464//protein modification process;GO:0006464//protein modification process	gi|115434120|ref|NP_001041818.1|/0/Os01g0113200 [Oryza sativa Japonica Group]
LOC_Os09g23530	1542	0	99	0.001	10.2722	13.3265	Up	0	0	cDNA|dehydrogenase, putative, expressed	-	GO:0005488//binding;GO:0003824//catalytic activity	-	gi|115479031|ref|NP_001063109.1|/2.15106e-154/Os09g0399800 [Oryza sativa Japonica Group]
LOC_Os12g11990	546	0	35	0.001	10.2562	13.3242	Up	5.58352e-11	2.17346e-10	cDNA|expressed protein	-	-	-	gi|77553456|gb|ABA96252.1|/4.73249e-07/expressed protein [Oryza sativa Japonica Group]
LOC_Os10g08319	1936	0	122	0.001	10.0825	13.2996	Up	0	0	cDNA|cytochrome P450, putative, expressed	-	GO:0016491//oxidoreductase activity;GO:0005506//iron ion binding	-	gi|110288662|gb|ABG65933.1|/0/Cytochrome P450 family protein, expressed [Oryza sativa Japonica Group]
LOC_Os12g12000	726	0	45	0.001	9.91719	13.2757	Up	6.5059e-14	3.79902e-13	cDNA|RALFL46 - Rapid ALkalinization Factor RALF family protein precursor, expressed	GO:0031410//cytoplasmic vesicle	-	-	gi|115487856|ref|NP_001066415.1|/5.99616e-29/Os12g0221600 [Oryza sativa Japonica Group]
LOC_Os07g03730	977	0	60	0.001	9.82583	13.2624	Up	0	0	cDNA|SCP-like extracellular protein, expressed	GO:0031410//cytoplasmic vesicle	-	-	gi|125557113|gb|EAZ02649.1|/2.52714e-77/hypothetical protein OsI_24760 [Oryza sativa Indica Group]
LOC_Os09g31025	833	0	51	0.001	9.79575	13.2579	Up	8.88178e-16	6.09776e-15	cDNA|EF hand family protein, expressed	-	GO:0046872//metal ion binding	-	gi|115479829|ref|NP_001063508.1|/8.31685e-60/Os09g0483300 [Oryza sativa Japonica Group]
LOC_Os06g13460	2036	0	123	0.001	9.66585	13.2387	Up	0	0	cDNA|SAM dependent carboxyl methyltransferase family protein, putative, expressed	-	GO:0016740//transferase activity	-	gi|125596670|gb|EAZ36450.1|/4.73193e-115/hypothetical protein OsJ_20781 [Oryza sativa Japonica Group]
LOC_Os04g56110	2568	0	154	0.001	9.59485	13.228	Up	0	0	cDNA|protein kinase, putative, expressed	GO:0043231//intracellular membrane-bounded organelle;GO:0031410//cytoplasmic vesicle;GO:0043231//intracellular membrane-bounded organelle;GO:0031410//cytoplasmic vesicle;GO:0043231//intracellular membrane-bounded organelle;GO:0031410//cytoplasmic vesicle	GO:0004672//protein kinase activity;GO:0032559//adenyl ribonucleotide binding;GO:0004672//protein kinase activity;GO:0032559//adenyl ribonucleotide binding;GO:0004672//protein kinase activity;GO:0032559//adenyl ribonucleotide binding	GO:0006464//protein modification process;GO:0006464//protein modification process;GO:0006464//protein modification process	gi|297603488|ref|NP_001054115.2|/0/Os04g0655300 [Oryza sativa Japonica Group]
LOC_Os03g16960	1266	0	75	0.001	9.47851	13.2104	Up	0	0	cDNA|cysteine-rich repeat secretory protein 55 precursor, putative, expressed	GO:0031410//cytoplasmic vesicle	-	-	gi|125543323|gb|EAY89462.1|/9.49532e-134/hypothetical protein OsI_10995 [Oryza sativa Indica Group]
LOC_Os11g05380	1921	0	111	0.001	9.24503	13.1745	Up	0	0	cDNA|cytochrome P450, putative, expressed	GO:0031410//cytoplasmic vesicle	GO:0016491//oxidoreductase activity;GO:0005506//iron ion binding	GO:0006091//generation of precursor metabolites and energy	gi|115484209|ref|NP_001065766.1|/0/Os11g0151400 [Oryza sativa Japonica Group]
LOC_Os04g52440	1905	0	110	0.001	9.23869	13.1735	Up	0	0	cDNA|aminotransferase, putative, expressed	GO:0043231//intracellular membrane-bounded organelle	GO:0048037//cofactor binding;GO:0008483//transaminase activity	-	gi|115460524|ref|NP_001053862.1|/0/Os04g0614500 [Oryza sativa Japonica Group]
LOC_Os06g38660	514	0	29	0.001	9.02709	13.14	Up	3.20574e-09	1.10072e-08	cDNA|expressed protein	GO:0043231//intracellular membrane-bounded organelle	-	-	gi|115468704|ref|NP_001057951.1|/1.93002e-33/Os06g0586000 [Oryza sativa Japonica Group]
LOC_Os02g46190	378	0	21	0.001	8.88874	13.1178	Up	7.1005e-07	2.00907e-06	cDNA|DUF581 domain containing protein, expressed	-	-	-	gi|41052726|dbj|BAD07583.1|/1.02789e-61/hypothetical protein [Oryza sativa Japonica Group]
LOC_Os12g36830	898	0	49	0.001	8.73037	13.0918	Up	4.21884e-15	2.81538e-14	cDNA|pathogenesis-related Bet v I family protein, putative, expressed	-	-	GO:0050896//response to stimulus	gi|115489014|ref|NP_001066994.1|/1.69007e-85/Os12g0555000 [Oryza sativa Japonica Group]
LOC_Os11g29870	1339	0	73	0.001	8.72278	13.0906	Up	0	0	cDNA|WRKY72, expressed	-	GO:0003677//DNA binding;GO:0001071	GO:0010467//gene expression	gi|115485569|ref|NP_001067928.1|/5.53371e-63/Os11g0490900 [Oryza sativa Japonica Group]
LOC_Os03g08999	921	0	50	0.001	8.68606	13.0845	Up	1.9984e-15	1.35021e-14	cDNA|dehydrogenase, putative, expressed	-	GO:0003824//catalytic activity;GO:0046914//transition metal ion binding	GO:0008152//metabolic process	gi|24756884|gb|AAN64148.1|/6.80803e-170/Putative alcohol dehydrogenase [Oryza sativa Japonica Group]
LOC_Os04g30390	909	0	49	0.001	8.62472	13.0743	Up	4.21884e-15	2.8147e-14	cDNA|expressed protein	-	-	-	gi|21742592|emb|CAD40807.1|/1.1841e-142/OSJNBb0076A22.19 [Oryza sativa Japonica Group]
LOC_Os05g37080	1251	0	67	0.001	8.569	13.0649	Up	0	0	cDNA|No apical meristem protein, putative, expressed	-	-	-	gi|218196873|gb|EEC79300.1|/5.301e-129/hypothetical protein OsI_20128 [Oryza sativa Indica Group]
LOC_Os09g17329	2957	0	158	0.001	8.54906	13.0616	Up	0	0	cDNA|expressed protein	GO:0043231//intracellular membrane-bounded organelle;GO:0043231//intracellular membrane-bounded organelle	-	-	gi|115478667|ref|NP_001062927.1|/0/Os09g0343200 [Oryza sativa Japonica Group]
LOC_Os06g44010	1593	0	85	0.001	8.53721	13.0595	Up	0	0	cDNA|WRKY28, expressed	GO:0043231//intracellular membrane-bounded organelle	GO:0001071	GO:0016101;GO:0006950//response to stress	gi|115469234|ref|NP_001058216.1|/1.7878e-143/Os06g0649000 [Oryza sativa Japonica Group]
LOC_Os04g53606	978	0	52	0.001	8.50701	13.0544	Up	2.22044e-16	1.54631e-15	cDNA|expressed protein	GO:0043231//intracellular membrane-bounded organelle	GO:0008135//translation factor activity, nucleic acid binding	GO:0006412//translation	gi|189473198|gb|ACD99647.1|/1.66573e-75/translation initiation factor [Oryza sativa Indica Group]
LOC_Os04g45710	759	0	40	0.001	8.43201	13.0417	Up	1.91003e-12	8.25778e-12	cDNA|expressed protein	-	-	-	gi|297723329|ref|NP_001174028.1|/6.31303e-133/Os04g0540400 [Oryza sativa Japonica Group]
LOC_Os04g29770	1167	0	61	0.001	8.36318	13.0298	Up	0	0	cDNA|wall-associated receptor kinase-like 3 precursor, putative, expressed	GO:0031410//cytoplasmic vesicle	GO:0005488//binding;GO:0004672//protein kinase activity	-	gi|222628694|gb|EEE60826.1|/6.96924e-144/hypothetical protein OsJ_14438 [Oryza sativa Japonica Group]
LOC_Os02g12380	2252	0	117	0.001	8.31247	13.0211	Up	0	0	cDNA|histone deacetylase, putative, expressed	GO:0043231//intracellular membrane-bounded organelle;GO:0043231//intracellular membrane-bounded organelle;GO:0043231//intracellular membrane-bounded organelle	GO:0017136//NAD-dependent histone deacetylase activity;GO:0017136//NAD-dependent histone deacetylase activity;GO:0017136//NAD-dependent histone deacetylase activity	GO:0006476//protein amino acid deacetylation;GO:0006325//chromatin organization;GO:0006476//protein amino acid deacetylation;GO:0006325//chromatin organization;GO:0006476//protein amino acid deacetylation;GO:0006325//chromatin organization	gi|46805201|dbj|BAD17681.1|/0/putative histone deacetylase HDAC3 [Oryza sativa Japonica Group]
LOC_Os12g35470	1084	0	56	0.001	8.26554	13.0129	Up	0	0	cDNA|expressed protein	-	-	-	gi|77556554|gb|ABA99350.1|/1.76137e-130/expressed protein [Oryza sativa Japonica Group]
LOC_Os01g62740	913	0	47	0.001	8.23644	13.0078	Up	1.66533e-14	1.0673e-13	cDNA|expressed protein	-	-	-	gi|77556554|gb|ABA99350.1|/3.84784e-125/expressed protein [Oryza sativa Japonica Group]
LOC_Os11g45840	2004	0	100	0.001	7.9839	12.9629	Up	0	0	cDNA|expressed protein	-	GO:0005488//binding	-	gi|77552512|gb|ABA95309.1|/0/NBS-LRR disease resistance protein, putative [Oryza sativa Japonica Group]
LOC_Os09g37330	825	0	41	0.001	7.95138	12.957	Up	9.72334e-13	4.35136e-12	cDNA|OsSAUR39 - Auxin-responsive SAUR gene family member, expressed	GO:0043231//intracellular membrane-bounded organelle	GO:0005515//protein binding	GO:0009755//hormone-mediated signaling pathway	gi|297727203|ref|NP_001175965.1|/3.91054e-86/Os09g0545280 [Oryza sativa Japonica Group]
LOC_Os10g38206	363	0	18	0.001	7.93375	12.9538	Up	5.3802e-06	1.37683e-05	cDNA|NADPH-dependent oxidoreductase, putative, expressed	GO:0031224//intrinsic to membrane;GO:0009534//chloroplast thylakoid;GO:0031410//cytoplasmic vesicle	GO:0048037//cofactor binding;GO:0050136//NADH dehydrogenase (quinone) activity	GO:0051234//establishment of localization;GO:0006091//generation of precursor metabolites and energy	gi|11466792|ref|NP_039388.1|/5.9429e-57/NADH dehydrogenase subunit 3 [Oryza sativa Japonica Group]
LOC_Os05g48860	860	0	42	0.001	7.81382	12.9318	Up	4.94938e-13	2.29206e-12	cDNA|interferon-induced guanylate-binding protein 2, putative, expressed	-	GO:0032561//guanyl ribonucleotide binding;GO:0017111//nucleoside-triphosphatase activity	GO:0009207	gi|115465449|ref|NP_001056324.1|/1.8843e-78/Os05g0563100 [Oryza sativa Japonica Group]
LOC_Os01g51690	1193	0	58	0.001	7.77858	12.9253	Up	0	0	cDNA|WRKY26, expressed	GO:0043231//intracellular membrane-bounded organelle	GO:0003677//DNA binding;GO:0001071	GO:0010467//gene expression	gi|115439559|ref|NP_001044059.1|/2.66476e-82/Os01g0714800 [Oryza sativa Japonica Group]
LOC_Os01g12000	1229	0	59	0.001	7.68091	12.9071	Up	0	0	cDNA|expressed protein	-	-	-	gi|115435322|ref|NP_001042419.1|/1.76279e-44/Os01g0219300 [Oryza sativa Japonica Group]
LOC_Os02g17260	585	0	28	0.001	7.65799	12.9028	Up	6.29648e-09	2.11522e-08	cDNA|retrotransposon protein, putative, unclassified, expressed	-	-	-	gi|125551497|gb|EAY97206.1|/1.65051e-43/hypothetical protein OsI_19127 [Oryza sativa Indica Group]
LOC_Os08g40680	1099	0	52	0.001	7.57039	12.8862	Up	2.22044e-16	1.54592e-15	cDNA|glycosyl hydrolase, putative, expressed	GO:0031410//cytoplasmic vesicle	-	-	gi|42408507|dbj|BAD09686.1|/1.1549e-161/putative chitinase [Oryza sativa Japonica Group]
LOC_Os03g32230	1102	0	52	0.001	7.54978	12.8822	Up	2.22044e-16	1.54554e-15	cDNA|ZOS3-12 - C2H2 zinc finger protein, expressed	-	-	-	gi|115453687|ref|NP_001050444.1|/1.39552e-98/Os03g0437200 [Oryza sativa Japonica Group]
LOC_Os06g11210	1528	0	72	0.001	7.53914	12.8802	Up	0	0	cDNA|12-oxophytodienoate reductase, putative, expressed	-	GO:0003824//catalytic activity;GO:0000166//nucleotide binding	GO:0006950//response to stress;GO:0009694//jasmonic acid metabolic process	gi|115467082|ref|NP_001057140.1|/0/Os06g0215600 [Oryza sativa Japonica Group]
LOC_Os08g36920	1122	0	52	0.001	7.41521	12.8563	Up	2.22044e-16	1.5467e-15	cDNA|AP2 domain containing protein, expressed	-	-	-	gi|125603736|gb|EAZ43061.1|/2.96758e-112/hypothetical protein OsJ_27650 [Oryza sativa Japonica Group]
LOC_Os05g08830	575	0	26	0.001	7.23466	12.8207	Up	2.42906e-08	7.7974e-08	cDNA|expressed protein	-	-	-	-
LOC_Os04g32610	959	0	43	0.001	7.17402	12.8086	Up	2.51798e-13	1.22709e-12	cDNA|expressed protein	GO:0031410//cytoplasmic vesicle;GO:0031410//cytoplasmic vesicle;GO:0031410//cytoplasmic vesicle;GO:0031410//cytoplasmic vesicle;GO:0031410//cytoplasmic vesicle	-	-	gi|222628788|gb|EEE60920.1|/8.5116e-55/hypothetical protein OsJ_14638 [Oryza sativa Japonica Group]
LOC_Os01g73644	385	0	17	0.001	7.06482	12.7864	Up	1.05674e-05	2.62063e-05	cDNA|expressed protein	-	-	-	-
LOC_Os01g19330	1098	0	48	0.001	6.99442	12.772	Up	8.4377e-15	5.55042e-14	cDNA|MYB family transcription factor, putative, expressed	GO:0043231//intracellular membrane-bounded organelle	GO:0003676//nucleic acid binding	-	gi|115436104|ref|NP_001042810.1|/2.75525e-155/Os01g0298400 [Oryza sativa Japonica Group]
LOC_Os07g46910	1259	0	55	0.001	6.98956	12.771	Up	0	0	cDNA|sex determination protein tasselseed-2, putative, expressed	GO:0043231//intracellular membrane-bounded organelle	-	-	gi|115473917|ref|NP_001060557.1|/4.27302e-102/Os07g0664200 [Oryza sativa Japonica Group]
LOC_Os10g02490	1794	0	77	0.001	6.86722	12.7455	Up	0	0	cDNA|oxidoreductase, aldo/keto reductase family protein, putative, expressed	-	GO:0003824//catalytic activity;GO:0003824//catalytic activity	GO:0008152//metabolic process;GO:0008152//metabolic process	gi|115480906|ref|NP_001064046.1|/0/Os10g0114300 [Oryza sativa Japonica Group]
LOC_Os04g01470	1427	0	61	0.001	6.83941	12.7397	Up	0	0	cDNA|O-methyltransferase, putative, expressed	-	-	-	gi|115456808|ref|NP_001052004.1|/0/Os04g0104900 [Oryza sativa Japonica Group]
LOC_Os12g44220	1436	0	61	0.001	6.79654	12.7306	Up	0	0	cDNA|ATPase 2, putative, expressed	GO:0031410//cytoplasmic vesicle;GO:0031410//cytoplasmic vesicle	GO:0000166//nucleotide binding	-	gi|297613612|ref|NP_001067389.2|/7.9434e-180/Os12g0639500 [Oryza sativa Japonica Group]
LOC_Os07g48970	3104	0	129	0.001	6.64937	12.699	Up	0	0	cDNA|OsPOP17 - Putative Prolyl Oligopeptidase homologue, expressed	GO:0043231//intracellular membrane-bounded organelle;GO:0043231//intracellular membrane-bounded organelle	GO:0070011//peptidase activity, acting on L-amino acid peptides;GO:0070011//peptidase activity, acting on L-amino acid peptides	GO:0019538//protein metabolic process;GO:0019538//protein metabolic process	gi|115474215|ref|NP_001060706.1|/0/Os07g0689400 [Oryza sativa Japonica Group]
LOC_Os09g08130	1425	0	58	0.001	6.51217	12.6689	Up	0	0	cDNA|indole-3-glycerol phosphate synthase, chloroplast precursor, putative, expressed	GO:0043231//intracellular membrane-bounded organelle;GO:0043231//intracellular membrane-bounded organelle	GO:0016831//carboxy-lyase activity;GO:0016831//carboxy-lyase activity	GO:0006586;GO:0006586	gi|48716867|dbj|BAD23564.1|/7.46959e-179/putative indole-3-glycerol phosphate synthase [Oryza sativa Japonica Group]
LOC_Os08g10080	1316	0	53	0.001	6.44366	12.6537	Up	0	0	cDNA|no apical meristem protein, putative, expressed	-	-	-	gi|115475233|ref|NP_001061213.1|/7.10894e-148/Os08g0200600 [Oryza sativa Japonica Group]
LOC_Os09g08464	482	0	19	0.001	6.30695	12.6227	Up	2.73924e-06	7.24172e-06	cDNA|ATP synthase B chain, putative, expressed	GO:0031224//intrinsic to membrane;GO:0033177//proton-transporting two-sector ATPase complex, proton-transporting domain;GO:0009534//chloroplast thylakoid	GO:0015078//hydrogen ion transmembrane transporter activity;GO:0032559//adenyl ribonucleotide binding	GO:0006818//hydrogen transport;GO:0006754//ATP biosynthetic process	gi|115457390|ref|NP_001052295.1|/3.67109e-54/Os04g0235600 [Oryza sativa Japonica Group]
LOC_Os12g05690	951	0	37	0.001	6.22492	12.6038	Up	1.44733e-11	5.86073e-11	cDNA|expressed protein	-	-	-	gi|115487386|ref|NP_001066180.1|/7.61219e-63/Os12g0153200 [Oryza sativa Japonica Group]
LOC_Os02g50140	830	0	32	0.001	6.16857	12.5907	Up	4.23076e-10	1.55497e-09	cDNA|caleosin related protein, putative, expressed	GO:0043231//intracellular membrane-bounded organelle	GO:0046872//metal ion binding	-	gi|222623627|gb|EEE57759.1|/1.48538e-106/hypothetical protein OsJ_08287 [Oryza sativa Japonica Group]
LOC_Os03g45960	1246	0	48	0.001	6.16362	12.5896	Up	8.4377e-15	5.5491e-14	cDNA|thaumatin, putative, expressed	GO:0031410//cytoplasmic vesicle	-	GO:0001906//cell killing;GO:0006952//defense response	gi|115454453|ref|NP_001050827.1|/1.64222e-130/Os03g0661600 [Oryza sativa Japonica Group]
LOC_Os12g35330	312	0	12	0.001	6.15374	12.5872	Up	0.0003089	0.000639749	cDNA|OsGrx_C12 - glutaredoxin subgroup III, expressed	GO:0031410//cytoplasmic vesicle	GO:0015036//disulfide oxidoreductase activity	GO:0019725//cellular homeostasis	gi|297613308|ref|NP_001066942.2|/2.73225e-54/Os12g0538600 [Oryza sativa Japonica Group]
LOC_Os04g46970	3137	0	118	0.001	6.01839	12.5552	Up	0	0	cDNA|glucosyltransferase, putative, expressed	-	GO:0016757//transferase activity, transferring glycosyl groups	-	gi|125549300|gb|EAY95122.1|/0/hypothetical protein OsI_16939 [Oryza sativa Indica Group]
LOC_Os01g47820	2425	0	89	0.001	5.87207	12.5197	Up	0	0	cDNA|S-locus-like receptor protein kinase, putative, expressed	GO:0031410//cytoplasmic vesicle	GO:0030246//carbohydrate binding;GO:0004672//protein kinase activity;GO:0032559//adenyl ribonucleotide binding	GO:0006464//protein modification process;GO:0008037//cell recognition	gi|297597339|ref|NP_001043817.2|/0/Os01g0668600 [Oryza sativa Japonica Group]
LOC_Os07g32710	1402	0	50	0.001	5.70604	12.4783	Up	1.9984e-15	1.35985e-14	cDNA|retrotransposon protein, putative, unclassified, expressed	-	-	-	-
LOC_Os06g15430	1115	0	39	0.001	5.59632	12.4503	Up	3.75166e-12	1.58556e-11	cDNA|expressed protein	-	-	-	gi|108705852|gb|ABF93647.1|/3.67858e-127/expressed protein [Oryza sativa Japonica Group]
LOC_Os10g30610	2977	0	104	0.001	5.58943	12.4485	Up	0	0	cDNA|white-brown complex homolog protein, putative, expressed	GO:0043231//intracellular membrane-bounded organelle;GO:0031410//cytoplasmic vesicle;GO:0043231//intracellular membrane-bounded organelle;GO:0031410//cytoplasmic vesicle	GO:0017111//nucleoside-triphosphatase activity;GO:0032559//adenyl ribonucleotide binding;GO:0017111//nucleoside-triphosphatase activity;GO:0032559//adenyl ribonucleotide binding	GO:0009207;GO:0009207	gi|78708733|gb|ABB47708.1|/0/ABC transporter family protein, putative, expressed [Oryza sativa Japonica Group]
LOC_Os08g37930	411	0	14	0.001	5.45003	12.412	Up	8.00718e-05	0.000177019	cDNA|beta-expansin precursor, putative, expressed	GO:0031410//cytoplasmic vesicle	-	-	gi|42408178|dbj|BAD09315.1|/3.38939e-65/putative blight-associated protein p12 precursor [Oryza sativa Japonica Group]
LOC_Os03g13140	1066	0	36	0.001	5.40329	12.3996	Up	2.84274e-11	1.12687e-10	cDNA|non-symbiotic hemoglobin 2, putative, expressed	-	GO:0005506//iron ion binding;GO:0005506//iron ion binding	GO:0015669//gas transport;GO:0015669//gas transport	gi|115451751|ref|NP_001049476.1|/4.0289e-88/Os03g0233900 [Oryza sativa Japonica Group]
LOC_Os01g26390	2602	0	87	0.001	5.34964	12.3852	Up	0	0	cDNA|TKL_IRAK_DUF26-lh.1 - DUF26 kinases have homology to DUF26 containing loci, expressed	-	-	-	gi|115436562|ref|NP_001043039.1|/0/Os01g0366300 [Oryza sativa Japonica Group]
LOC_Os03g16950	1143	0	38	0.001	5.31925	12.377	Up	7.36878e-12	3.04357e-11	cDNA|cysteine-rich repeat secretory protein 55 precursor, putative, expressed	GO:0031410//cytoplasmic vesicle	-	GO:0009628//response to abiotic stimulus	gi|115452241|ref|NP_001049721.1|/9.12164e-133/Os03g0277600 [Oryza sativa Japonica Group]
LOC_Os02g12200	363	0	12	0.001	5.28917	12.3688	Up	0.0003089	0.00063927	cDNA|kinesin heavy chain, putative, expressed	GO:0015630//microtubule cytoskeleton	GO:0003774//motor activity;GO:0032559//adenyl ribonucleotide binding	GO:0007017//microtubule-based process	gi|222622419|gb|EEE56551.1|/4.55032e-57/hypothetical protein OsJ_05874 [Oryza sativa Japonica Group]
LOC_Os03g01520	609	0	20	0.001	5.25443	12.3593	Up	1.39463e-06	3.79993e-06	cDNA|expressed protein	GO:0043231//intracellular membrane-bounded organelle	-	-	gi|24418031|gb|AAN60481.1|/1.541e-95/Hypothetical protein [Oryza sativa Japonica Group]
LOC_Os03g01870	1077	0	35	0.001	5.19954	12.3442	Up	5.58352e-11	2.17407e-10	cDNA|no apical meristem protein, putative, expressed	-	-	-	gi|115450209|ref|NP_001048705.1|/7.75262e-155/Os03g0109000 [Oryza sativa Japonica Group]
LOC_Os01g03360	1174	0	38	0.001	5.17879	12.3384	Up	7.36878e-12	3.04266e-11	cDNA|BBTI5 - Bowman-Birk type bran trypsin inhibitor precursor, expressed	GO:0031410//cytoplasmic vesicle	GO:0004866//endopeptidase inhibitor activity	-	gi|297719583|ref|NP_001172153.1|/6.74428e-155/Os01g0124400 [Oryza sativa Japonica Group]
LOC_Os01g58024	838	0	27	0.001	5.15504	12.3318	Up	1.23671e-08	4.06183e-08	cDNA|NADPH-dependent oxidoreductase, putative, expressed	GO:0009534//chloroplast thylakoid	GO:0048037//cofactor binding;GO:0050136//NADH dehydrogenase (quinone) activity	GO:0051234//establishment of localization;GO:0006091//generation of precursor metabolites and energy	gi|42795490|gb|AAS46057.1|/4.42491e-93/NADH dehydrogenase subunit J [Oryza sativa Indica Group]
LOC_Os04g03164	591	0	19	0.001	5.14374	12.3286	Up	2.73924e-06	7.23619e-06	cDNA|expressed protein	-	-	-	gi|222628278|gb|EEE60410.1|/1.28252e-35/hypothetical protein OsJ_13599 [Oryza sativa Japonica Group]
LOC_Os05g13960	1575	0	50	0.001	5.07928	12.3104	Up	1.9984e-15	1.35551e-14	cDNA|transposon protein, putative, Pong sub-class, expressed	-	-	-	gi|115462739|ref|NP_001054969.1|/0/Os05g0227800 [Oryza sativa Japonica Group]
LOC_Os04g09604	1426	0	45	0.001	5.049	12.3018	Up	6.5059e-14	3.79822e-13	cDNA|O-methyltransferase, putative, expressed	-	-	-	gi|115457122|ref|NP_001052161.1|/2.01214e-167/Os04g0175600 [Oryza sativa Japonica Group]
LOC_Os10g03669	4037	0	126	0.001	4.99372	12.2859	Up	0	0	cDNA|expressed protein	-	-	-	gi|115480968|ref|NP_001064077.1|/0/Os10g0125700 [Oryza sativa Japonica Group]
LOC_Os08g35580	450	0	14	0.001	4.97769	12.2813	Up	8.00718e-05	0.000177147	cDNA|expressed protein	-	-	-	gi|42408395|dbj|BAD09578.1|/5.97542e-74/hypothetical protein [Oryza sativa Japonica Group]
LOC_Os07g03710	934	0	29	0.001	4.9678	12.2784	Up	3.20574e-09	1.10045e-08	cDNA|SCP-like extracellular protein, expressed	GO:0031410//cytoplasmic vesicle	-	-	gi|218199030|gb|EEC81457.1|/5.84965e-76/hypothetical protein OsI_24759 [Oryza sativa Indica Group]
LOC_Os08g30250	2982	0	91	0.001	4.88255	12.2534	Up	0	0	cDNA|transposon protein, putative, CACTA, En/Spm sub-class, expressed	-	-	-	gi|125589761|gb|EAZ30111.1|/0/hypothetical protein OsJ_14172 [Oryza sativa Japonica Group]
LOC_Os01g33762	459	0	14	0.001	4.88009	12.2527	Up	8.00718e-05	0.000176977	cDNA|expressed protein	-	-	-	gi|222626226|gb|EEE60358.1|/1.86706e-10/hypothetical protein OsJ_13481 [Oryza sativa Japonica Group]
LOC_Os04g49757	1950	0	59	0.001	4.84094	12.2411	Up	0	0	cDNA|purine permease, putative, expressed	GO:0031224//intrinsic to membrane;GO:0031410//cytoplasmic vesicle;GO:0016020//membrane;GO:0031410//cytoplasmic vesicle	GO:0015205//nucleobase transmembrane transporter activity	GO:0015851//nucleobase transport	gi|32488763|emb|CAE04316.1|/1.3736e-172/OSJNBb0016D16.7 [Oryza sativa Japonica Group]
LOC_Os09g23560	1759	0	53	0.001	4.82084	12.2351	Up	0	0	cDNA|dehydrogenase, putative, expressed	-	GO:0005488//binding	-	gi|115479041|ref|NP_001063114.1|/2.80908e-153/Os09g0400400 [Oryza sativa Japonica Group]
LOC_Os07g35350	2120	0	63	0.001	4.75464	12.2151	Up	0	0	cDNA|glucan endo-1,3-beta-glucosidase precursor, putative, expressed	GO:0031410//cytoplasmic vesicle;GO:0031410//cytoplasmic vesicle;GO:0031410//cytoplasmic vesicle	GO:0003824//catalytic activity;GO:0016798//hydrolase activity, acting on glycosyl bonds;GO:0016787//hydrolase activity	GO:0008152//metabolic process	gi|115472559|ref|NP_001059878.1|/0/Os07g0538000 [Oryza sativa Japonica Group]
LOC_Os03g18779	1288	0	38	0.001	4.72042	12.2047	Up	7.36878e-12	3.04311e-11	cDNA|expressed protein	-	-	-	gi|222624760|gb|EEE58892.1|/3.35595e-118/hypothetical protein OsJ_10514 [Oryza sativa Japonica Group]
LOC_Os07g07300	1599	0	47	0.001	4.70286	12.1993	Up	1.66533e-14	1.06854e-13	cDNA|expressed protein	-	-	-	gi|115470759|ref|NP_001058978.1|/1.05803e-119/Os07g0167500 [Oryza sativa Japonica Group]
LOC_Os06g21210	785	0	23	0.001	4.68782	12.1947	Up	1.84055e-07	5.4986e-07	cDNA|glycine rich protein family protein, putative, expressed	GO:0031410//cytoplasmic vesicle	-	-	gi|54290494|dbj|BAD61560.1|/5.12508e-16/hypothetical protein [Oryza sativa Japonica Group]
LOC_Os11g43990	1888	0	55	0.001	4.66094	12.1864	Up	0	0	cDNA|expressed protein	-	-	-	gi|115486537|ref|NP_001068412.1|/0/Os11g0661800 [Oryza sativa Japonica Group]
LOC_Os11g41034	3311	0	96	0.001	4.639	12.1796	Up	0	0	cDNA|expressed protein	-	-	-	gi|115486333|ref|NP_001068310.1|/1.42085e-66/Os11g0626700 [Oryza sativa Japonica Group]
LOC_Os03g61850	2520	0	73	0.001	4.63484	12.1783	Up	0	0	cDNA|transposon protein, putative, unclassified, expressed	-	GO:0005488//binding	-	gi|40714668|gb|AAR88574.1|/0/putative transposon protein [Oryza sativa Japonica Group]
LOC_Os05g15350	867	0	25	0.001	4.61353	12.1717	Up	4.77098e-08	1.4949e-07	cDNA|expressed protein	-	-	-	gi|18958671|gb|AAL82654.1|AC092387_2/1.06245e-44/hypothetical protein OJ1004_F02.13 [Oryza sativa Japonica Group]
LOC_Os03g61829	1285	0	37	0.001	4.60693	12.1696	Up	1.44733e-11	5.85902e-11	cDNA|haloacid dehalogenase-like hydrolase family protein, putative, expressed	-	GO:0003824//catalytic activity	-	gi|40714684|gb|AAR88590.1|/4.06448e-148/expressed protein [Oryza sativa Japonica Group]
LOC_Os01g72205	735	0	21	0.001	4.57135	12.1584	Up	7.1005e-07	2.00846e-06	cDNA|proline synthetase co-transcribed bacterial homolog protein, putative, expressed	-	GO:0048037//cofactor binding	-	gi|222619875|gb|EEE56007.1|/8.15683e-114/hypothetical protein OsJ_04770 [Oryza sativa Japonica Group]
LOC_Os06g36080	3444	0	94	0.001	4.36694	12.0924	Up	0	0	cDNA|kinesin motor domain containing protein, expressed	GO:0043231//intracellular membrane-bounded organelle	-	-	gi|218198377|gb|EEC80804.1|/0/hypothetical protein OsI_23351 [Oryza sativa Indica Group]
LOC_Os02g52000	1546	0	42	0.001	4.34663	12.0857	Up	4.94938e-13	2.29168e-12	cDNA|phosphate-induced protein 1 conserved region domain containing protein, expressed	-	-	-	gi|115448779|ref|NP_001048169.1|/2.30415e-156/Os02g0756600 [Oryza sativa Japonica Group]
LOC_Os07g10230	852	0	23	0.001	4.31918	12.0765	Up	1.84055e-07	5.49979e-07	cDNA|glucosyltransferase, putative, expressed	GO:0043231//intracellular membrane-bounded organelle	GO:0016757//transferase activity, transferring glycosyl groups	-	gi|218199268|gb|EEC81695.1|/6.49028e-148/hypothetical protein OsI_25291 [Oryza sativa Indica Group]
LOC_Os07g39350	2306	0	61	0.001	4.23237	12.0472	Up	0	0	cDNA|transporter family protein, putative, expressed	GO:0031224//intrinsic to membrane;GO:0031410//cytoplasmic vesicle	GO:0022857//transmembrane transporter activity	GO:0006810//transport	gi|115473019|ref|NP_001060108.1|/0/Os07g0582400 [Oryza sativa Japonica Group]
LOC_Os01g02560	2059	0	54	0.001	4.19614	12.0348	Up	0	0	cDNA|Ser/Thr receptor-like kinase, putative, expressed	GO:0031410//cytoplasmic vesicle	GO:0004871//signal transducer activity;GO:0004672//protein kinase activity;GO:0032559//adenyl ribonucleotide binding	GO:0006464//protein modification process	gi|115434156|ref|NP_001041836.1|/0/Os01g0115600 [Oryza sativa Japonica Group]
LOC_Os11g15340	1312	0	33	0.001	4.02432	11.9745	Up	2.15402e-10	8.08883e-10	cDNA|SAM dependent carboxyl methyltransferase family protein, putative, expressed	-	-	-	gi|62734569|gb|AAX96678.1|/3.22544e-100/expressed protein [Oryza sativa Japonica Group]
LOC_Os03g01700	2306	0	56	0.001	3.88545	11.9239	Up	0	0	cDNA|expressed protein	GO:0031224//intrinsic to membrane;GO:0031410//cytoplasmic vesicle	GO:0015142//tricarboxylic acid transmembrane transporter activity	GO:0006842//tricarboxylic acid transport	gi|115450181|ref|NP_001048691.1|/0/Os03g0107300 [Oryza sativa Japonica Group]
LOC_Os03g10730	579	0	14	0.001	3.86867	11.9176	Up	8.00718e-05	0.000176949	cDNA|expressed protein	-	-	-	gi|108706742|gb|ABF94537.1|/5.08162e-106/hypothetical protein LOC_Os03g10730 [Oryza sativa Japonica Group]
LOC_Os12g13800	789	0	19	0.001	3.85291	11.9117	Up	2.73924e-06	7.24034e-06	cDNA|O-methyltransferase, putative, expressed	-	GO:0008168//methyltransferase activity	-	gi|77554078|gb|ABA96874.1|/8.27384e-139/Caffeic acid 3-O-methyltransferase, putative [Oryza sativa Japonica Group]
LOC_Os11g04860	1704	0	40	0.001	3.75581	11.8749	Up	1.91003e-12	8.25907e-12	cDNA|anthocyanin 5-O-glucosyltransferase, putative, expressed	-	GO:0016740//transferase activity	-	gi|115484135|ref|NP_001065729.1|/0/Os11g0145200 [Oryza sativa Japonica Group]
LOC_Os09g17530	1071	0	25	0.001	3.73476	11.8668	Up	4.77098e-08	1.49456e-07	cDNA|OsFBX321 - F-box domain containing protein, expressed	-	-	-	gi|50252859|dbj|BAD29090.1|/0/hypothetical protein [Oryza sativa Japonica Group]
LOC_Os03g51479	2027	0	47	0.001	3.70985	11.8571	Up	1.66533e-14	1.0678e-13	cDNA|maf, putative, expressed	GO:0044424//intracellular part	-	-	gi|108710829|gb|ABF98624.1|/2.88619e-58/Maf-like protein, expressed [Oryza sativa Japonica Group]
LOC_Os09g39850	651	0	15	0.001	3.68657	11.8481	Up	4.0767e-05	9.49525e-05	cDNA|AP2 domain containing protein, expressed	GO:0043231//intracellular membrane-bounded organelle	-	-	gi|297727269|ref|NP_001175998.1|/8.8374e-63/Os09g0572000 [Oryza sativa Japonica Group]
LOC_Os05g35930	785	0	18	0.001	3.66873	11.8411	Up	5.3802e-06	1.37645e-05	cDNA|expressed protein	GO:0031410//cytoplasmic vesicle	-	-	gi|222631703|gb|EEE63835.1|/3.038e-93/hypothetical protein OsJ_18659 [Oryza sativa Japonica Group]
LOC_Os06g36910	2064	0	47	0.001	3.64335	11.831	Up	1.66533e-14	1.06829e-13	cDNA|pentatricopeptide, putative, expressed	GO:0043231//intracellular membrane-bounded organelle	-	-	gi|115468576|ref|NP_001057887.1|/0/Os06g0565000 [Oryza sativa Japonica Group]
LOC_Os04g06734	1101	0	25	0.001	3.633	11.8269	Up	4.77098e-08	1.49423e-07	cDNA|expressed protein	-	-	-	gi|222628320|gb|EEE60452.1|/1.70986e-88/hypothetical protein OsJ_13698 [Oryza sativa Japonica Group]
LOC_Os09g21280	531	0	12	0.001	3.61576	11.8201	Up	0.0003089	0.000639892	cDNA|expressed protein	-	-	-	gi|125605531|gb|EAZ44567.1|/2.83199e-86/hypothetical protein OsJ_29188 [Oryza sativa Japonica Group]
LOC_Os01g06220	1378	0	31	0.001	3.59936	11.8135	Up	8.30976e-10	2.98825e-09	cDNA|gibberellin receptor GID1L2, putative, expressed	-	-	-	gi|115434610|ref|NP_001042063.1|/0/Os01g0155000 [Oryza sativa Japonica Group]
LOC_Os02g56370	2491	0	56	0.001	3.59689	11.8125	Up	0	0	cDNA|OsWAK20 - OsWAK receptor-like protein kinase, expressed	GO:0031410//cytoplasmic vesicle	-	-	gi|47497193|dbj|BAD19239.1|/0/putative wall-associated serine/threonine kinase [Oryza sativa Japonica Group]
LOC_Os05g01030	3570	0	80	0.001	3.58537	11.8079	Up	0	0	cDNA|phospholipid-transporting ATPase, putative, expressed	GO:0031224//intrinsic to membrane;GO:0043231//intracellular membrane-bounded organelle	GO:0042625//ATPase activity, coupled to transmembrane movement of ions;GO:0046872//metal ion binding;GO:0005548//phospholipid transporter activity;GO:0005515//protein binding;GO:0032559//adenyl ribonucleotide binding	GO:0009206;GO:0006869//lipid transport	gi|222629855|gb|EEE61987.1|/0/hypothetical protein OsJ_16768 [Oryza sativa Japonica Group]
LOC_Os06g35060	984	0	22	0.001	3.57718	11.8046	Up	3.61508e-07	1.05282e-06	cDNA|heavy metal-associated domain containing protein, expressed	-	-	-	gi|115468418|ref|NP_001057808.1|/1.0772e-59/Os06g0542300 [Oryza sativa Japonica Group]
LOC_Os09g32560	585	0	13	0.001	3.5555	11.7958	Up	0.000157271	0.000334277	cDNA|expressed protein	GO:0043231//intracellular membrane-bounded organelle	GO:0016866//intramolecular transferase activity;GO:0003676//nucleic acid binding	GO:0009451//RNA modification	gi|222641867|gb|EEE69999.1|/5.10703e-61/hypothetical protein OsJ_29911 [Oryza sativa Japonica Group]
LOC_Os05g01380	1216	0	27	0.001	3.55257	11.7946	Up	1.23671e-08	4.06134e-08	cDNA|polygalacturonase inhibitor precursor, putative, expressed	-	-	-	gi|218195925|gb|EEC78352.1|/6.02599e-130/hypothetical protein OsI_18105 [Oryza sativa Indica Group]
LOC_Os04g43090	542	0	12	0.001	3.54238	11.7905	Up	0.0003089	0.00063994	cDNA|expressed protein	GO:0043231//intracellular membrane-bounded organelle	-	-	gi|53791722|dbj|BAD53317.1|/2.17244e-57/unknown protein [Oryza sativa Japonica Group]
LOC_Os07g05850	2724	0	60	0.001	3.52417	11.7831	Up	0	0	cDNA|transposon protein, putative, CACTA, En/Spm sub-class, expressed	-	-	-	gi|77552113|gb|ABA94910.1|/0/transposon protein, putative, CACTA, En/Spm sub-class [Oryza sativa Japonica Group]
LOC_Os11g04160	819	0	18	0.001	3.51642	11.7799	Up	5.3802e-06	1.37785e-05	cDNA|dehydrogenase-phosphopantetheinyltransferase, putative, expressed	-	GO:0016780//phosphotransferase activity, for other substituted phosphate groups;GO:0046872//metal ion binding	GO:0009058//biosynthetic process	gi|77548546|gb|ABA91343.1|/2.07916e-148/4'-phosphopantetheinyl transferase superfamily protein [Oryza sativa Japonica Group]
LOC_Os04g27670	2147	0	47	0.001	3.5025	11.7742	Up	1.66533e-14	1.06805e-13	cDNA|terpene synthase family, metal binding domain containing protein, expressed	GO:0043231//intracellular membrane-bounded organelle	-	-	gi|116309481|emb|CAH66550.1|/0/OSIGBa0106G08.3 [Oryza sativa Indica Group]
LOC_Os02g05780	549	0	12	0.001	3.49721	11.772	Up	0.0003089	0.000639127	cDNA|expressed protein	GO:0030312//external encapsulating structure;GO:0009532//plastid stroma;GO:0009526//plastid envelope;GO:0005576//extracellular region	GO:0046914//transition metal ion binding;GO:0016616//oxidoreductase activity, acting on the CH-OH group of donors, NAD or NADP as acceptor;GO:0048037//cofactor binding	GO:0010038//response to metal ion;GO:0008652//cellular amino acid biosynthetic process	gi|51535976|dbj|BAD38057.1|/6.54713e-89/ketol-acid reductoisomerase-like protein [Oryza sativa Japonica Group]
LOC_Os12g02060	876	0	19	0.001	3.47026	11.7608	Up	2.73924e-06	7.23481e-06	cDNA|peroxidase precursor, putative, expressed	GO:0031410//cytoplasmic vesicle	GO:0016209//antioxidant activity;GO:0005506//iron ion binding;GO:0003824//catalytic activity	GO:0006950//response to stress;GO:0008152//metabolic process	gi|77553424|gb|ABA96220.1|/4.23995e-166/Cationic peroxidase 1 precursor, putative, expressed [Oryza sativa Japonica Group]
LOC_Os09g17810	2176	0	47	0.001	3.45582	11.7548	Up	1.66533e-14	1.06755e-13	cDNA|leucine zipper protein-like, putative, expressed	-	-	-	gi|115478699|ref|NP_001062943.1|/0/Os09g0347300 [Oryza sativa Japonica Group]
LOC_Os05g01330	558	0	12	0.001	3.4408	11.7485	Up	0.0003089	0.000640036	cDNA|expressed protein	GO:0031410//cytoplasmic vesicle;GO:0043231//intracellular membrane-bounded organelle	-	-	gi|297603659|ref|NP_001054398.2|/3.76616e-71/Os05g0103800 [Oryza sativa Japonica Group]
LOC_Os03g30470	1082	0	23	0.001	3.40105	11.7318	Up	1.84055e-07	5.49742e-07	cDNA|CHIT4 - Chitinase family protein precursor, expressed	GO:0031410//cytoplasmic vesicle	GO:0004563//beta-N-acetylhexosaminidase activity;GO:0004568//chitinase activity;GO:0030247//polysaccharide binding	GO:0005996//monosaccharide metabolic process;GO:0009607//response to biotic stimulus;GO:0006026	gi|297601097|ref|NP_001050373.2|/5.60319e-153/Os03g0418000 [Oryza sativa Japonica Group]
LOC_Os01g64440	802	0	17	0.001	3.39146	11.7277	Up	1.05674e-05	2.62134e-05	cDNA|expressed protein	-	-	-	gi|115441227|ref|NP_001044893.1|/3.06742e-64/Os01g0864200 [Oryza sativa Japonica Group]
LOC_Os01g02500	615	0	13	0.001	3.38206	11.7237	Up	0.000157271	0.000334405	cDNA|glutamyl-tRNA amidotransferase, putative, expressed	GO:0031410//cytoplasmic vesicle	-	-	gi|115434154|ref|NP_001041835.1|/8.11507e-84/Os01g0115200 [Oryza sativa Japonica Group]
LOC_Os06g41670	4301	0	90	0.001	3.348	11.7091	Up	0	0	cDNA|CC-NBS-LRR protein, putative, expressed	-	-	-	gi|125556102|gb|EAZ01708.1|/0/hypothetical protein OsI_23732 [Oryza sativa Indica Group]
LOC_Os09g17190	1685	0	35	0.001	3.32339	11.6984	Up	5.58352e-11	2.17437e-10	cDNA|OsFBX320 - F-box domain containing protein, expressed	-	-	-	gi|115478663|ref|NP_001062925.1|/0/Os09g0342000 [Oryza sativa Japonica Group]
LOC_Os03g51960	1068	0	22	0.001	3.29582	11.6864	Up	3.61508e-07	1.05293e-06	cDNA|expressed protein	GO:0009532//plastid stroma;GO:0009532//plastid stroma	GO:0003824//catalytic activity;GO:0003824//catalytic activity	GO:0019725//cellular homeostasis	gi|222625727|gb|EEE59859.1|/1.44345e-125/hypothetical protein OsJ_12441 [Oryza sativa Japonica Group]
LOC_Os12g02210	684	0	14	0.001	3.2748	11.6772	Up	8.00718e-05	0.000177076	cDNA|RING finger protein, putative, expressed	-	GO:0046872//metal ion binding	-	gi|77553477|gb|ABA96273.1|/3.99186e-56/Zinc finger, C3HC4 type family protein, expressed [Oryza sativa Japonica Group]
LOC_Os12g09660	1727	0	35	0.001	3.24256	11.6629	Up	5.58352e-11	2.17315e-10	cDNA|expressed protein	-	-	-	gi|77553867|gb|ABA96663.1|/0/expressed protein [Oryza sativa Japonica Group]
LOC_Os10g24980	649	0	13	0.001	3.20488	11.6461	Up	0.000157271	0.00033474	cDNA|retrotransposon protein, putative, unclassified, expressed	-	-	-	gi|110289026|gb|ABB47481.2|/1.09399e-97/retrotransposon protein, putative, Ty3-gypsy subclass [Oryza sativa Japonica Group]
LOC_Os03g12510	803	0	16	0.001	3.18799	11.6384	Up	2.07558e-05	4.99067e-05	cDNA|non-symbiotic hemoglobin 2, putative, expressed	-	GO:0005506//iron ion binding	GO:0015669//gas transport	gi|115451673|ref|NP_001049437.1|/1.92097e-90/Os03g0226200 [Oryza sativa Japonica Group]
LOC_Os01g08100	1506	0	30	0.001	3.1872	11.6381	Up	1.63214e-09	5.73291e-09	cDNA|flavonol-3-O-glycoside-7-O-glucosyltransferase 1, putative, expressed	-	GO:0008194//UDP-glycosyltransferase activity;GO:0016758//transferase activity, transferring hexosyl groups	-	gi|115434840|ref|NP_001042178.1|/0/Os01g0176100 [Oryza sativa Japonica Group]
LOC_Os05g03920	2323	0	46	0.001	3.16826	11.6295	Up	3.30846e-14	2.03142e-13	cDNA|TKL_IRAK_DUF26-lf.3 - DUF26 kinases have homology to DUF26 containing loci, expressed	-	GO:0004672//protein kinase activity;GO:0032559//adenyl ribonucleotide binding	GO:0006464//protein modification process	gi|218196026|gb|EEC78453.1|/0/hypothetical protein OsI_18315 [Oryza sativa Indica Group]
LOC_Os10g04060	3825	0	75	0.001	3.1372	11.6153	Up	0	0	cDNA|powdery mildew resistance protein PM3b, putative, expressed	-	-	-	gi|115481008|ref|NP_001064097.1|/0/Os10g0130600 [Oryza sativa Japonica Group]
LOC_Os03g13976	879	0	17	0.001	3.09437	11.5954	Up	1.05674e-05	2.62181e-05	cDNA|expressed protein	GO:0016020//membrane	GO:0005215//transporter activity	GO:0006810//transport	gi|125543079|gb|EAY89218.1|/2.35735e-44/hypothetical protein OsI_10714 [Oryza sativa Indica Group]
LOC_Os10g25590	934	0	18	0.001	3.08346	11.5903	Up	5.3802e-06	1.3776e-05	cDNA|glutathione S-transferase, putative, expressed	-	-	-	gi|115481870|ref|NP_001064528.1|/3.19495e-90/Os10g0395400 [Oryza sativa Japonica Group]
LOC_Os07g35380	2245	0	43	0.001	3.06454	11.5815	Up	2.51798e-13	1.22731e-12	cDNA|TKL_IRAK_DUF26-lc.16 - DUF26 kinases have homology to DUF26 containing loci, expressed	GO:0031410//cytoplasmic vesicle	GO:0004672//protein kinase activity;GO:0000166//nucleotide binding	-	gi|34394940|dbj|BAC84490.1|/0/putative serine/threonine-specific protein kinase [Oryza sativa Japonica Group]
LOC_Os11g40970	3813	0	73	0.001	3.06315	11.5808	Up	0	0	cDNA|receptor-like protein kinase precursor, putative, expressed	GO:0043231//intracellular membrane-bounded organelle;GO:0031410//cytoplasmic vesicle	-	-	gi|125601631|gb|EAZ41207.1|/0/hypothetical protein OsJ_25710 [Oryza sativa Japonica Group]
LOC_Os11g31540	1000	0	19	0.001	3.03995	11.5698	Up	2.73924e-06	7.23895e-06	cDNA|BRASSINOSTEROID INSENSITIVE 1-associated receptor kinase 1 precursor, putative, expressed	GO:0016020//membrane;GO:0031410//cytoplasmic vesicle	GO:0004871//signal transducer activity;GO:0004672//protein kinase activity;GO:0000166//nucleotide binding	GO:0006796//phosphate metabolic process	gi|77551088|gb|ABA93885.1|/1.79393e-126/BRASSINOSTEROID INSENSITIVE 1-associated receptor kinase 1 precursor, putative, expressed [Oryza sativa Japonica Group]
LOC_Os09g17540	1532	0	29	0.001	3.02867	11.5645	Up	3.20574e-09	1.1014e-08	cDNA|OsFBX322 - F-box domain containing protein, expressed	-	-	-	gi|115478673|ref|NP_001062930.1|/0/Os09g0344400 [Oryza sativa Japonica Group]
LOC_Os08g02030	1644	0	31	0.001	3.01698	11.5589	Up	8.30976e-10	2.98709e-09	cDNA|transferase family protein, putative, expressed	-	-	-	gi|115474465|ref|NP_001060829.1|/0/Os08g0112300 [Oryza sativa Japonica Group]
LOC_Os04g29810	958	0	18	0.001	3.00621	11.5537	Up	5.3802e-06	1.37862e-05	cDNA|expressed protein	-	-	-	gi|218194675|gb|EEC77102.1|/1.72991e-46/hypothetical protein OsI_15520 [Oryza sativa Indica Group]
LOC_Os01g04530	753	0	14	0.001	2.97472	11.5385	Up	8.00718e-05	0.000177189	cDNA|expressed protein	GO:0031410//cytoplasmic vesicle	-	-	gi|54290828|dbj|BAD61467.1|/1.21367e-128/hypothetical protein [Oryza sativa Japonica Group]
LOC_Os06g49050	2458	0	45	0.001	2.92916	11.5163	Up	6.5059e-14	3.79742e-13	cDNA|hAT dimerisation domain containing protein, expressed	-	GO:0005488//binding	-	gi|115469810|ref|NP_001058504.1|/0/Os06g0704000 [Oryza sativa Japonica Group]
LOC_Os01g03890	985	0	18	0.001	2.92381	11.5136	Up	5.3802e-06	1.37836e-05	cDNA|DUF260 domain containing protein, putative, expressed	GO:0043231//intracellular membrane-bounded organelle	-	-	gi|115434320|ref|NP_001041918.1|/2.67711e-159/Os01g0129600 [Oryza sativa Japonica Group]
LOC_Os01g61610	1869	0	34	0.001	2.9106	11.5071	Up	1.09667e-10	4.19921e-10	cDNA|flavonol synthase/flavanone 3-hydroxylase, putative, expressed	-	GO:0046914//transition metal ion binding;GO:0016491//oxidoreductase activity;GO:0046914//transition metal ion binding;GO:0016706//oxidoreductase activity, acting on paired donors, with incorporation or reduction of molecular oxygen, 2-oxoglutarate as one donor, and incorporation of one atom each of oxygen into both donors;GO:0046914//transition metal ion binding;GO:0016491//oxidoreductase activit…	GO:0008152//metabolic process;GO:0009628//response to abiotic stimulus;GO:0009628//response to abiotic stimulus;GO:0008152//metabolic process;GO:0008152//metabolic process;GO:0009628//response to abiotic stimulus;GO:0008152//metabolic process;GO:0009628//response to abiotic stimulus	gi|115440855|ref|NP_001044707.1|/0/Os01g0832600 [Oryza sativa Japonica Group]
LOC_Os08g04340	889	0	16	0.001	2.87959	11.4916	Up	2.07558e-05	4.98806e-05	cDNA|plastocyanin-like domain containing protein, putative, expressed	GO:0031410//cytoplasmic vesicle	GO:0046914//transition metal ion binding	-	gi|222639881|gb|EEE68013.1|/4.71997e-72/hypothetical protein OsJ_25976 [Oryza sativa Japonica Group]
LOC_Os06g29640	834	0	15	0.001	2.87765	11.4907	Up	4.0767e-05	9.48407e-05	cDNA|retrotransposon protein, putative, unclassified, expressed	-	-	-	gi|110289188|gb|ABG66113.1|/1.96463e-109/retrotransposon protein, putative, Ty1-copia subclass [Oryza sativa Japonica Group]
LOC_Os10g38110	2506	0	45	0.001	2.87306	11.4884	Up	6.5059e-14	3.79982e-13	cDNA|cytochrome P450, putative, expressed	GO:0031410//cytoplasmic vesicle;GO:0031410//cytoplasmic vesicle	GO:0016491//oxidoreductase activity;GO:0005506//iron ion binding;GO:0016491//oxidoreductase activity;GO:0005506//iron ion binding	GO:0006091//generation of precursor metabolites and energy;GO:0006091//generation of precursor metabolites and energy	gi|110289452|gb|ABG66204.1|/0/Cytochrome P450 family protein, expressed [Oryza sativa Japonica Group]
LOC_Os10g26840	1788	0	32	0.001	2.86349	11.4836	Up	4.23076e-10	1.55394e-09	cDNA|transposon protein, putative, unclassified	-	-	-	gi|31432015|gb|AAP53707.1|/0/hAT family dimerisation domain containing protein [Oryza sativa Japonica Group]
LOC_Os07g36560	1627	0	29	0.001	2.85183	11.4777	Up	3.20574e-09	1.10031e-08	cDNA|transferase family protein, putative, expressed	-	-	-	gi|115472683|ref|NP_001059940.1|/0/Os07g0550600 [Oryza sativa Japonica Group]
LOC_Os03g56160	2259	0	40	0.001	2.83306	11.4681	Up	1.91003e-12	8.26036e-12	cDNA|lectin-like receptor kinase 7, putative, expressed	GO:0031410//cytoplasmic vesicle	GO:0004871//signal transducer activity;GO:0004672//protein kinase activity;GO:0032559//adenyl ribonucleotide binding	GO:0006464//protein modification process	gi|125545860|gb|EAY91999.1|/0/hypothetical protein OsI_13689 [Oryza sativa Indica Group]
LOC_Os02g56334	2100	0	37	0.001	2.819	11.461	Up	1.44733e-11	5.85987e-11	cDNA|OsWAK18b - OsWAK short gene, expressed	GO:0031410//cytoplasmic vesicle	-	-	gi|115449387|ref|NP_001048454.1|/0/Os02g0807200 [Oryza sativa Japonica Group]
LOC_Os06g43020	1419	0	25	0.001	2.81884	11.4609	Up	4.77098e-08	1.49389e-07	cDNA|expressed protein	-	-	-	gi|297725117|ref|NP_001174922.1|/2.91585e-134/Os06g0636300 [Oryza sativa Japonica Group]
LOC_Os09g22530	858	0	15	0.001	2.79716	11.4497	Up	4.0767e-05	9.48248e-05	cDNA|expressed protein	-	-	-	gi|49389231|dbj|BAD26541.1|/2.34526e-129/hypothetical protein [Oryza sativa Japonica Group]
LOC_Os02g49180	984	0	17	0.001	2.76418	11.4326	Up	1.05674e-05	2.62228e-05	cDNA|RNA polymerase subunit, putative, expressed	-	-	-	gi|297599856|ref|NP_001047973.2|/4.26417e-165/Os02g0723600 [Oryza sativa Japonica Group]
LOC_Os03g39110	1565	0	27	0.001	2.76034	11.4306	Up	1.23671e-08	4.06279e-08	cDNA|expressed protein	-	GO:0042623//ATPase activity, coupled;GO:0042623//ATPase activity, coupled	GO:0019538//protein metabolic process;GO:0019538//protein metabolic process	gi|108709573|gb|ABF97368.1|/1.8498e-28/expressed protein [Oryza sativa Japonica Group]
LOC_Os08g04540	1914	0	33	0.001	2.75857	11.4297	Up	2.15402e-10	8.09103e-10	cDNA|decarboxylase, putative, expressed	-	GO:0048037//cofactor binding;GO:0016830//carbon-carbon lyase activity	GO:0019752//carboxylic acid metabolic process	gi|115474743|ref|NP_001060968.1|/0/Os08g0140300 [Oryza sativa Japonica Group]
LOC_Os06g46475	1277	0	22	0.001	2.75641	11.4286	Up	3.61508e-07	1.05304e-06	cDNA|WD domain, G-beta repeat domain containing protein, expressed	-	-	-	gi|297725185|ref|NP_001174956.1|/2.6994e-144/Os06g0678650 [Oryza sativa Japonica Group]
LOC_Os09g04310	1272	0	21	0.001	2.64147	11.3671	Up	7.1005e-07	2.00948e-06	cDNA|expressed protein	GO:0043231//intracellular membrane-bounded organelle	-	-	gi|125562813|gb|EAZ08193.1|/9.55927e-134/hypothetical protein OsI_30453 [Oryza sativa Indica Group]
LOC_Os10g34083	792	0	13	0.001	2.62622	11.3588	Up	0.000157271	0.000334688	cDNA|expressed protein	-	-	-	gi|297721215|ref|NP_001172970.1|/1.33084e-19/Os02g0498000 [Oryza sativa Japonica Group]
LOC_Os11g47500	915	0	15	0.001	2.62291	11.357	Up	4.0767e-05	9.47849e-05	cDNA|glycosyl hydrolase, putative, expressed	GO:0031410//cytoplasmic vesicle	-	-	gi|2696233|dbj|BAA23812.1|/6.3036e-168/chitinase [Oryza sativa Japonica Group]
LOC_Os08g08140	3297	0	54	0.001	2.62052	11.3556	Up	0	0	cDNA|receptor-like kinase, putative, expressed	GO:0031410//cytoplasmic vesicle	-	-	gi|222640016|gb|EEE68148.1|/0/hypothetical protein OsJ_26255 [Oryza sativa Japonica Group]
LOC_Os04g40140	1956	0	32	0.001	2.61754	11.354	Up	4.23076e-10	1.55435e-09	cDNA|expressed protein	-	-	-	gi|116309904|emb|CAH66939.1|/7.9426e-112/OSIGBa0116M22.6 [Oryza sativa Indica Group]
LOC_Os03g21060	1846	0	30	0.001	2.60017	11.3444	Up	1.63214e-09	5.73437e-09	cDNA|No apical meristem protein, putative, expressed	-	GO:0003676//nucleic acid binding	-	gi|24899399|gb|AAN64999.1|/0/Putative NAM (no apical meristem) protein [Oryza sativa Japonica Group]
LOC_Os01g59000	1732	0	28	0.001	2.58656	11.3368	Up	6.29648e-09	2.11496e-08	cDNA|cytochrome P450, putative, expressed	GO:0031410//cytoplasmic vesicle	GO:0016491//oxidoreductase activity;GO:0005506//iron ion binding	GO:0008152//metabolic process	gi|20804567|dbj|BAB92259.1|/0/putative cytochrome P450-dependent fatty acid hydroxylase [Oryza sativa Japonica Group]
LOC_Os12g09220	1941	0	31	0.001	2.55534	11.3193	Up	8.30976e-10	2.98786e-09	cDNA|expressed protein	-	-	-	gi|222616772|gb|EEE52904.1|/0/hypothetical protein OsJ_35503 [Oryza sativa Japonica Group]
LOC_Os07g17230	4074	0	65	0.001	2.55273	11.3178	Up	0	0	cDNA|WRKY123, expressed	-	GO:0000166//nucleotide binding	GO:0009987//cellular process	gi|34395040|dbj|BAC84623.1|/0/putative disease resistance protein [Oryza sativa Japonica Group]
LOC_Os04g12950	1266	0	20	0.001	2.5276	11.3036	Up	1.39463e-06	3.79955e-06	cDNA|indole-3-acetate beta-glucosyltransferase, putative, expressed	GO:0043231//intracellular membrane-bounded organelle	GO:0016757//transferase activity, transferring glycosyl groups	-	gi|125589416|gb|EAZ29766.1|/0/hypothetical protein OsJ_13824 [Oryza sativa Japonica Group]
LOC_Os12g05440	1530	0	24	0.001	2.50976	11.2933	Up	9.37084e-08	2.86606e-07	cDNA|cytochrome P450, putative, expressed	GO:0031410//cytoplasmic vesicle	GO:0016491//oxidoreductase activity;GO:0005506//iron ion binding	GO:0006091//generation of precursor metabolites and energy	gi|297612680|ref|NP_001066166.2|/0/Os12g0150200 [Oryza sativa Japonica Group]
LOC_Os08g13270	2182	0	34	0.001	2.49308	11.2837	Up	1.09667e-10	4.19979e-10	cDNA|expressed protein	GO:0043231//intracellular membrane-bounded organelle	-	-	gi|125602618|gb|EAZ41943.1|/2.71214e-116/hypothetical protein OsJ_26488 [Oryza sativa Japonica Group]
LOC_Os07g47284	1160	0	18	0.001	2.48272	11.2777	Up	5.3802e-06	1.37772e-05	cDNA|DNA polymerase zeta catalytic subunit, putative, expressed	GO:0032991//macromolecular complex;GO:0044424//intracellular part	GO:0003676//nucleic acid binding;GO:0034061	GO:0009411//response to UV;GO:0006259//DNA metabolic process	gi|218200227|gb|EEC82654.1|/1.82176e-128/hypothetical protein OsI_27267 [Oryza sativa Indica Group]
LOC_Os01g29280	1098	0	17	0.001	2.47719	11.2745	Up	1.05674e-05	2.62463e-05	cDNA|expressed protein	GO:0043231//intracellular membrane-bounded organelle	-	-	gi|115436698|ref|NP_001043107.1|/1.6763e-128/Os01g0389200 [Oryza sativa Japonica Group]
LOC_Os05g12640	1559	0	24	0.001	2.46308	11.2662	Up	9.37084e-08	2.86575e-07	cDNA|BURP domain containing protein, expressed	GO:0031410//cytoplasmic vesicle;GO:0031410//cytoplasmic vesicle;GO:0031410//cytoplasmic vesicle;GO:0031410//cytoplasmic vesicle;GO:0031410//cytoplasmic vesicle	-	-	gi|115462677|ref|NP_001054938.1|/3.55702e-94/Os05g0217800 [Oryza sativa Japonica Group]
LOC_Os04g56030	800	0	12	0.001	2.39996	11.2288	Up	0.0003089	0.000639701	cDNA|glycine-rich cell wall structural protein precursor, putative, expressed	-	-	-	gi|297723523|ref|NP_001174125.1|/4.97737e-06/Os04g0654400 [Oryza sativa Japonica Group]
LOC_Os01g66840	1203	0	18	0.001	2.39397	11.2252	Up	5.3802e-06	1.37734e-05	cDNA|pectinacetylesterase domain containing protein, expressed	GO:0031410//cytoplasmic vesicle;GO:0043231//intracellular membrane-bounded organelle	-	-	gi|57899796|dbj|BAD87541.1|/0/putative pectinacetylesterase precursor [Oryza sativa Japonica Group]
LOC_Os12g36730	2899	0	43	0.001	2.37319	11.2126	Up	2.51798e-13	1.22753e-12	cDNA|stripe rust resistance protein Yr10, putative, expressed	-	-	-	gi|77556739|gb|ABA99535.1|/0/NB-ARC domain containing protein [Oryza sativa Japonica Group]
LOC_Os08g10290	3191	0	47	0.001	2.35659	11.2025	Up	1.66533e-14	1.06706e-13	cDNA|SHR5-receptor-like kinase, putative, expressed	GO:0043231//intracellular membrane-bounded organelle;GO:0031410//cytoplasmic vesicle	GO:0004672//protein kinase activity	-	gi|38636696|dbj|BAD03117.1|/0/putative Receptor-like serine/threonine kinase(RFK1) [Oryza sativa Japonica Group]
LOC_Os10g03220	1292	0	19	0.001	2.3529	11.2002	Up	2.73924e-06	7.23826e-06	cDNA|transposon protein, putative, unclassified, expressed	-	GO:0005488//binding	-	gi|222612360|gb|EEE50492.1|/0/hypothetical protein OsJ_30563 [Oryza sativa Japonica Group]
LOC_Os10g42030	891	0	13	0.001	2.33442	11.1888	Up	0.000157271	0.000334303	cDNA|expressed protein	GO:0016020//membrane	GO:0004674//protein serine/threonine kinase activity;GO:0032559//adenyl ribonucleotide binding	GO:0006464//protein modification process	gi|31433605|gb|AAP55097.1|/1.19322e-115/expressed protein [Oryza sativa Japonica Group]
LOC_Os01g50530	1236	0	18	0.001	2.33006	11.1862	Up	5.3802e-06	1.37798e-05	cDNA|cytochrome P450, putative, expressed	GO:0043231//intracellular membrane-bounded organelle;GO:0031410//cytoplasmic vesicle	GO:0046872//metal ion binding;GO:0016491//oxidoreductase activity	GO:0060918//auxin transport;GO:0009813//flavonoid biosynthetic process;GO:0009933//meristem structural organization;GO:0010346;GO:0016109	gi|125571715|gb|EAZ13230.1|/0/hypothetical protein OsJ_03151 [Oryza sativa Japonica Group]
LOC_Os05g30720	1995	0	29	0.001	2.32578	11.1835	Up	3.20574e-09	1.10127e-08	cDNA|transposon protein, putative, unclassified, expressed	-	-	-	gi|222631344|gb|EEE63476.1|/0/hypothetical protein OsJ_18290 [Oryza sativa Japonica Group]
LOC_Os07g04560	1032	0	15	0.001	2.32554	11.1834	Up	4.0767e-05	9.48327e-05	cDNA|no apical meristem protein, putative, expressed	-	-	-	gi|27260923|dbj|BAC45041.1|/2.44233e-158/putative development regulation gene OsNAC4 protein [Oryza sativa Japonica Group]
LOC_Os10g20350	1930	0	28	0.001	2.3212	11.1807	Up	6.29648e-09	2.11547e-08	cDNA|MATE efflux family protein, putative, expressed	GO:0044464//cell part;GO:0044464//cell part	-	-	gi|15187176|gb|AAK91326.1|AC090441_8/0/Putative integral membrane protein [Oryza sativa Japonica Group]
LOC_Os01g66860	2138	0	31	0.001	2.31989	11.1798	Up	8.30976e-10	2.98747e-09	cDNA|serine/threonine protein kinase, putative, expressed	-	GO:0004672//protein kinase activity;GO:0000166//nucleotide binding;GO:0004672//protein kinase activity;GO:0000166//nucleotide binding;GO:0016301//kinase activity;GO:0032559//adenyl ribonucleotide binding	GO:0009987//cellular process;GO:0009987//cellular process;GO:0006464//protein modification process	gi|115441567|ref|NP_001045063.1|/0/Os01g0892800 [Oryza sativa Japonica Group]
LOC_Os02g26430	1044	0	15	0.001	2.29881	11.1667	Up	4.0767e-05	9.48168e-05	cDNA|WRKY42, expressed	GO:0043231//intracellular membrane-bounded organelle	-	-	gi|115446041|ref|NP_001046800.1|/1.43827e-89/Os02g0462800 [Oryza sativa Japonica Group]
LOC_Os10g42170	1115	0	16	0.001	2.29593	11.1649	Up	2.07558e-05	4.99023e-05	cDNA|GTPase of unknown function domain containing protein, putative, expressed	GO:0009536//plastid	GO:0032561//guanyl ribonucleotide binding	-	gi|31433619|gb|AAP55111.1|/0/expressed protein [Oryza sativa Japonica Group]
LOC_Os10g23820	1604	0	23	0.001	2.29423	11.1638	Up	1.84055e-07	5.49682e-07	cDNA|transferase family protein, putative, expressed	-	-	-	gi|31431706|gb|AAP53439.1|/0/Transferase family protein, expressed [Oryza sativa Japonica Group]
LOC_Os02g11960	2895	0	41	0.001	2.26594	11.1459	Up	9.72334e-13	4.35276e-12	cDNA|ABC transporter, ATP-binding protein, putative, expressed	GO:0044464//cell part	GO:0017111//nucleoside-triphosphatase activity	-	gi|115444981|ref|NP_001046270.1|/0/Os02g0211000 [Oryza sativa Japonica Group]
LOC_Os05g39370	1005	0	14	0.001	2.22882	11.1221	Up	8.00718e-05	0.000176934	cDNA|expressed protein	-	-	-	gi|115464417|ref|NP_001055808.1|/1.92232e-19/Os05g0470600 [Oryza sativa Japonica Group]
LOC_Os10g29850	3520	0	49	0.001	2.22724	11.121	Up	4.21884e-15	2.81606e-14	cDNA|MBTB60 - Bric-a-Brac, Tramtrack, Broad Complex BTB domain with Meprin and TRAF Homology MATH domain, expressed	-	-	-	gi|115482156|ref|NP_001064671.1|/0/Os10g0435400 [Oryza sativa Japonica Group]
LOC_Os03g59030	1452	0	20	0.001	2.20382	11.1058	Up	1.39463e-06	3.79806e-06	cDNA|UDP-rhamnose rhamnosyltransferase, putative, expressed	GO:0043231//intracellular membrane-bounded organelle	GO:0016757//transferase activity, transferring glycosyl groups	-	gi|108711633|gb|ABF99428.1|/0/Glycosyltransferase family 28 N-terminal domain containing protein, expressed [Oryza sativa Japonica Group]
LOC_Os01g02130	945	0	13	0.001	2.20102	11.104	Up	0.000157271	0.000334637	cDNA|expressed protein	GO:0031410//cytoplasmic vesicle	-	-	gi|115434098|ref|NP_001041807.1|/1.99756e-55/Os01g0111700 [Oryza sativa Japonica Group]
LOC_Os03g05210	1554	0	21	0.001	2.16213	11.0782	Up	7.1005e-07	2.0101e-06	cDNA|WD domain, G-beta repeat domain containing protein, expressed	GO:0043231//intracellular membrane-bounded organelle	-	-	gi|115450699|ref|NP_001048950.1|/0/Os03g0145600 [Oryza sativa Japonica Group]
LOC_Os01g56810	1932	0	26	0.001	2.15317	11.0722	Up	2.42906e-08	7.79559e-08	cDNA|cytokinin dehydrogenase precursor, putative, expressed	GO:0031410//cytoplasmic vesicle;GO:0031410//cytoplasmic vesicle	GO:0016645//oxidoreductase activity, acting on the CH-NH group of donors;GO:0050662//coenzyme binding;GO:0016645//oxidoreductase activity, acting on the CH-NH group of donors;GO:0050662//coenzyme binding	GO:0009690//cytokinin metabolic process;GO:0006091//generation of precursor metabolites and energy;GO:0006725//cellular aromatic compound metabolic process;GO:0006091//generation of precursor metabolites and energy	gi|115440259|ref|NP_001044409.1|/0/Os01g0775400 [Oryza sativa Japonica Group]
LOC_Os01g15340	893	0	12	0.001	2.15002	11.0701	Up	0.0003089	0.000639844	cDNA|flowering promoting factor-like 1, putative, expressed	-	-	-	gi|115435746|ref|NP_001042631.1|/3.2063e-44/Os01g0257300 [Oryza sativa Japonica Group]
LOC_Os08g09020	977	0	13	0.001	2.12893	11.0559	Up	0.000157271	0.000334482	cDNA|Cupin domain containing protein, expressed	GO:0005576//extracellular region;GO:0031410//cytoplasmic vesicle	GO:0046914//transition metal ion binding	-	gi|297608085|ref|NP_001061162.2|/5.36518e-128/Os08g0189700 [Oryza sativa Japonica Group]
LOC_Os05g18840	1209	0	16	0.001	2.11742	11.0481	Up	2.07558e-05	4.9846e-05	cDNA|retrotransposon protein, putative, unclassified, expressed	-	GO:0003676//nucleic acid binding;GO:0034061	GO:0006260//DNA replication	gi|54291754|gb|AAV32123.1|/1.13888e-96/putative polyprotein [Oryza sativa Japonica Group]
LOC_Os06g10830	2043	0	27	0.001	2.1145	11.0461	Up	1.23671e-08	4.06327e-08	cDNA|retrotransposon protein, putative, unclassified, expressed	-	-	-	gi|21397269|gb|AAM51833.1|AC105730_7/0/Unknown protein [Oryza sativa Japonica Group]
LOC_Os10g08540	2968	0	39	0.001	2.10239	11.0378	Up	3.75166e-12	1.58531e-11	cDNA|cytochrome P450, putative, expressed	-	GO:0016491//oxidoreductase activity;GO:0005506//iron ion binding	GO:0008152//metabolic process	gi|78707885|gb|ABB46860.1|/0/Cytochrome P450 family protein, expressed [Oryza sativa Japonica Group]
LOC_Os05g23950	1523	0	20	0.001	2.10108	11.0369	Up	1.39463e-06	3.79843e-06	cDNA|TRAF-type zinc finger family protein, expressed	-	GO:0046914//transition metal ion binding;GO:0019787//small conjugating protein ligase activity	GO:0032446//protein modification by small protein conjugation	gi|297723943|ref|NP_001174335.1|/0/Os05g0305200 [Oryza sativa Japonica Group]
LOC_Os09g15560	1384	0	18	0.001	2.08089	11.023	Up	5.3802e-06	1.37747e-05	cDNA|OsFBX314 - F-box domain containing protein, expressed	-	-	-	gi|115478567|ref|NP_001062877.1|/0/Os09g0324400 [Oryza sativa Japonica Group]
LOC_Os01g72740	1697	0	22	0.001	2.07421	11.0183	Up	3.61508e-07	1.05271e-06	cDNA|cytochrome P450, putative, expressed	GO:0031410//cytoplasmic vesicle	GO:0046872//metal ion binding	-	gi|20805204|dbj|BAB92872.1|/0/putative cytochrome P450 [Oryza sativa Japonica Group]
LOC_Os07g48730	1633	0	21	0.001	2.05753	11.0067	Up	7.1005e-07	2.00866e-06	cDNA|tyrosine protein kinase domain containing protein, putative, expressed	GO:0043231//intracellular membrane-bounded organelle	GO:0004672//protein kinase activity;GO:0032559//adenyl ribonucleotide binding	GO:0006464//protein modification process	gi|125559658|gb|EAZ05194.1|/9.3063e-180/hypothetical protein OsI_27392 [Oryza sativa Indica Group]
LOC_Os02g31890	1479	0	19	0.001	2.05541	11.0052	Up	2.73924e-06	7.23757e-06	cDNA|ZOS2-08 - C2H2 zinc finger protein, expressed	GO:0044464//cell part	GO:0046914//transition metal ion binding	-	gi|49387768|dbj|BAD26326.1|/0/putative zinc finger protein [Oryza sativa Japonica Group]
LOC_Os12g27350	1638	0	21	0.001	2.05125	11.0023	Up	7.1005e-07	2.00805e-06	cDNA|10-deacetylbaccatin III 10-O-acetyltransferase, putative, expressed	-	-	-	gi|77555596|gb|ABA98392.1|/0/Transferase family protein [Oryza sativa Japonica Group]
LOC_Os11g15040	1800	0	23	0.001	2.04441	10.9975	Up	1.84055e-07	5.4992e-07	cDNA|S-adenosyl-L-methionine:benzoic acid/salicylic acid carboxyl methyltransferase, putative, expressed	-	-	-	gi|62734758|gb|AAX96867.1|/9.08435e-115/SAM dependent carboxyl methyltransferase [Oryza sativa Japonica Group]
LOC_Os03g12890	2592	0	33	0.001	2.037	10.9922	Up	2.15402e-10	8.08993e-10	cDNA|aminotransferase domain containing protein, putative, expressed	GO:0009536//plastid;GO:0009536//plastid;GO:0009536//plastid;GO:0009536//plastid;GO:0009536//plastid	GO:0004084//branched-chain-amino-acid transaminase activity;GO:0004084//branched-chain-amino-acid transaminase activity;GO:0004084//branched-chain-amino-acid transaminase activity;GO:0004084//branched-chain-amino-acid transaminase activity;GO:0004084//branched-chain-amino-acid transaminase activity	GO:0008152//metabolic process;GO:0006520//cellular amino acid metabolic process;GO:0006520//cellular amino acid metabolic process;GO:0006520//cellular amino acid metabolic process	gi|108706991|gb|ABF94786.1|/0/Branched-chain-amino-acid aminotransferase 5, chloroplast precursor, putative, expressed [Oryza sativa Japonica Group]
LOC_Os04g22380	945	0	12	0.001	2.03171	10.9885	Up	0.0003089	0.000639414	cDNA|short chain dehydrogenase/reductase protein, putative, expressed	-	GO:0003824//catalytic activity	-	gi|32487575|emb|CAE04461.1|/9.66409e-143/OSJNBa0029L02.2 [Oryza sativa Japonica Group]
LOC_Os01g53920	4265	0	54	0.001	2.02576	10.9842	Up	0	0	cDNA|receptor-like protein kinase 5 precursor, putative, expressed	GO:0031410//cytoplasmic vesicle;GO:0031410//cytoplasmic vesicle	GO:0004672//protein kinase activity;GO:0004672//protein kinase activity	-	gi|57899963|dbj|BAD87899.1|/0/putative LRK1 protein [Oryza sativa Japonica Group]
LOC_Os01g56270	2378	0	30	0.001	2.01847	10.979	Up	1.63214e-09	5.73218e-09	cDNA|transposon protein, putative, CACTA, En/Spm sub-class, expressed	GO:0043231//intracellular membrane-bounded organelle;GO:0043231//intracellular membrane-bounded organelle	-	-	gi|115440175|ref|NP_001044367.1|/0/Os01g0768600 [Oryza sativa Japonica Group]
LOC_Os05g26660	2194	0	27	0.001	1.96897	10.9432	Up	1.23671e-08	4.06376e-08	cDNA|NADH-ubiquinone oxidoreductase, mitochondrial precursor, putative, expressed	GO:0043231//intracellular membrane-bounded organelle	GO:0046872//metal ion binding;GO:0050662//coenzyme binding;GO:0050136//NADH dehydrogenase (quinone) activity	GO:0008152//metabolic process	gi|115463241|ref|NP_001055220.1|/0/Os05g0331200 [Oryza sativa Japonica Group]
LOC_Os02g20360	1711	0	21	0.001	1.96373	10.9394	Up	7.1005e-07	2.00969e-06	cDNA|tyrosine aminotransferase, putative, expressed	GO:0043231//intracellular membrane-bounded organelle;GO:0043231//intracellular membrane-bounded organelle	GO:0016769//transferase activity, transferring nitrogenous groups;GO:0048037//cofactor binding;GO:0016846//carbon-sulfur lyase activity;GO:0008483//transaminase activity;GO:0048037//cofactor binding;GO:0016846//carbon-sulfur lyase activity	GO:0008652//cellular amino acid biosynthetic process;GO:0008652//cellular amino acid biosynthetic process	gi|162286867|dbj|BAF95202.1|/0/nicotianamine aminotransferase [Oryza sativa Japonica Group]
LOC_Os08g24480	1641	0	20	0.001	1.95	10.9293	Up	1.39463e-06	3.79694e-06	cDNA|HAT family dimerisation domain containing protein, identical, putative, expressed	-	GO:0005488//binding	-	gi|222640372|gb|EEE68504.1|/2.73353e-171/hypothetical protein OsJ_26928 [Oryza sativa Japonica Group]
LOC_Os03g61160	1479	0	18	0.001	1.94723	10.9272	Up	5.3802e-06	1.37811e-05	cDNA|expressed protein	GO:0043231//intracellular membrane-bounded organelle;GO:0043231//intracellular membrane-bounded organelle;GO:0043231//intracellular membrane-bounded organelle;GO:0043231//intracellular membrane-bounded organelle;GO:0043231//intracellular membrane-bounded organelle	-	-	gi|108711862|gb|ABF99657.1|/7.87497e-99/expressed protein [Oryza sativa Japonica Group]
LOC_Os06g07896	1401	0	17	0.001	1.94144	10.9229	Up	1.05674e-05	2.62393e-05	cDNA|ribosomal protein S15 containing protein, expressed	GO:0043231//intracellular membrane-bounded organelle	-	-	gi|222635068|gb|EEE65200.1|/0/hypothetical protein OsJ_20322 [Oryza sativa Japonica Group]
LOC_Os04g34500	1413	0	17	0.001	1.92495	10.9106	Up	1.05674e-05	2.62204e-05	cDNA|retrotransposon protein, putative, unclassified, expressed	-	GO:0005488//binding	GO:0006091//generation of precursor metabolites and energy	gi|32489302|emb|CAE04643.1|/0/OSJNBa0028I23.25 [Oryza sativa Japonica Group]
LOC_Os01g08090	1833	0	22	0.001	1.92032	10.9071	Up	3.61508e-07	1.05238e-06	cDNA|flavonol-3-O-glycoside-7-O-glucosyltransferase 1, putative, expressed	-	GO:0008194//UDP-glycosyltransferase activity;GO:0016758//transferase activity, transferring hexosyl groups	-	gi|115434838|ref|NP_001042177.1|/0/Os01g0176000 [Oryza sativa Japonica Group]
LOC_Os05g03370	1758	0	21	0.001	1.91123	10.9003	Up	7.1005e-07	2.00887e-06	cDNA|transposon protein, putative, unclassified, expressed	-	-	-	gi|115464959|ref|NP_001056079.1|/3.91975e-155/Os05g0521800 [Oryza sativa Japonica Group]
LOC_Os11g34610	1005	0	12	0.001	1.91042	10.8997	Up	0.0003089	0.000639174	cDNA|TKL_IRAK_DUF26-lc.28 - DUF26 kinases have homology to DUF26 containing loci, expressed	GO:0031410//cytoplasmic vesicle	GO:0016301//kinase activity	-	gi|77551360|gb|ABA94157.1|/0/Serine/threonine-protein kinase receptor precursor, putative [Oryza sativa Japonica Group]
LOC_Os01g52970	1532	0	18	0.001	1.87986	10.8764	Up	5.3802e-06	1.37887e-05	cDNA|OsFBX22 - F-box domain containing protein, expressed	-	-	-	gi|115439719|ref|NP_001044139.1|/0/Os01g0730100 [Oryza sativa Japonica Group]
LOC_Os02g43080	2532	0	29	0.001	1.83251	10.8396	Up	3.20574e-09	1.10099e-08	cDNA|PPR repeat domain containing protein, putative, expressed	-	-	-	gi|222616383|gb|EEE52515.1|/0/hypothetical protein OsJ_34721 [Oryza sativa Japonica Group]
LOC_Os08g28010	2226	0	25	0.001	1.79692	10.8113	Up	4.77098e-08	1.4944e-07	cDNA|expressed protein	-	-	-	gi|222636665|gb|EEE66797.1|/0/hypothetical protein OsJ_23543 [Oryza sativa Japonica Group]
LOC_Os09g36420	3141	0	35	0.001	1.78284	10.8	Up	5.58352e-11	2.17376e-10	cDNA|hsp90 protein, expressed	-	-	-	gi|218202522|gb|EEC84949.1|/0/hypothetical protein OsI_32167 [Oryza sativa Indica Group]
LOC_Os11g41770	1617	0	18	0.001	1.78105	10.7985	Up	5.3802e-06	1.37849e-05	cDNA|expressed protein	-	-	-	gi|297728617|ref|NP_001176672.1|/0/Os11g0636200 [Oryza sativa Japonica Group]
LOC_Os07g15640	2253	0	25	0.001	1.77538	10.7939	Up	4.77098e-08	1.49473e-07	cDNA|CRR4, putative, expressed	-	-	-	gi|115471447|ref|NP_001059322.1|/0/Os07g0260000 [Oryza sativa Japonica Group]
LOC_Os11g03840	2794	0	31	0.001	1.7752	10.7938	Up	8.30976e-10	2.98864e-09	cDNA|D-mannose binding lectin family protein, expressed	GO:0031410//cytoplasmic vesicle	GO:0004672//protein kinase activity;GO:0000166//nucleotide binding	GO:0009987//cellular process	gi|115484011|ref|NP_001065667.1|/0/Os11g0133100 [Oryza sativa Japonica Group]
LOC_Os07g35540	2347	0	26	0.001	1.77245	10.7915	Up	2.42906e-08	7.79379e-08	cDNA|TKL_IRAK_DUF26-lc.19 - DUF26 kinases have homology to DUF26 containing loci, expressed	GO:0031410//cytoplasmic vesicle	-	-	gi|222637205|gb|EEE67337.1|/0/hypothetical protein OsJ_24594 [Oryza sativa Japonica Group]
LOC_Os02g09120	1092	0	12	0.001	1.75821	10.7799	Up	0.0003089	0.000639605	cDNA|isoleucyl-tRNA synthetase, cytoplasmic, putative, expressed	-	GO:0004812//aminoacyl-tRNA ligase activity;GO:0000166//nucleotide binding	GO:0006418//tRNA aminoacylation for protein translation	gi|125581061|gb|EAZ21992.1|/0/hypothetical protein OsJ_05648 [Oryza sativa Japonica Group]
LOC_Os10g22370	2742	0	30	0.001	1.75052	10.7736	Up	1.63214e-09	5.7351e-09	cDNA|retrotransposon protein, putative, unclassified, expressed	GO:0043231//intracellular membrane-bounded organelle	-	-	gi|297727505|ref|NP_001176116.1|/0/Os10g0368800 [Oryza sativa Japonica Group]
LOC_Os07g01560	2657	0	29	0.001	1.7463	10.7701	Up	3.20574e-09	1.10113e-08	cDNA|transporter family protein, putative, expressed	GO:0031224//intrinsic to membrane;GO:0031224//intrinsic to membrane	GO:0016628//oxidoreductase activity, acting on the CH-CH group of donors, NAD or NADP as acceptor;GO:0005402;GO:0016628//oxidoreductase activity, acting on the CH-CH group of donors, NAD or NADP as acceptor;GO:0005402	GO:0008152//metabolic process;GO:0071702;GO:0008152//metabolic process;GO:0071702	gi|33354218|dbj|BAC81184.1|/0/putative glucose transport protein STP1 [Oryza sativa Japonica Group]
LOC_Os01g36560	1219	0	13	0.001	1.70629	10.7366	Up	0.000157271	0.000334508	cDNA|auxin-induced protein 5NG4, putative, expressed	GO:0044464//cell part	-	-	gi|125570751|gb|EAZ12266.1|/5.60796e-160/hypothetical protein OsJ_02154 [Oryza sativa Japonica Group]
LOC_Os10g37960	1692	0	18	0.001	1.7021	10.7331	Up	5.3802e-06	1.379e-05	cDNA|retrotransposon protein, putative, unclassified, expressed	GO:0043231//intracellular membrane-bounded organelle	GO:0003676//nucleic acid binding;GO:0034061	GO:0006260//DNA replication	gi|27311270|gb|AAO00696.1|/0/retrotransposon protein, putative, unclassified [Oryza sativa Japonica Group]
LOC_Os08g09840	2445	0	26	0.001	1.7014	10.7325	Up	2.42906e-08	7.79469e-08	cDNA|WRKY117, expressed	-	-	-	gi|125560479|gb|EAZ05927.1|/0/hypothetical protein OsI_28164 [Oryza sativa Indica Group]
LOC_Os09g29510	2271	0	24	0.001	1.69086	10.7235	Up	9.37084e-08	2.86701e-07	cDNA|OsWAK80 - OsWAK receptor-like protein kinase, expressed	GO:0031410//cytoplasmic vesicle	GO:0004672//protein kinase activity;GO:0000166//nucleotide binding	-	gi|222641757|gb|EEE69889.1|/0/hypothetical protein OsJ_29710 [Oryza sativa Japonica Group]
LOC_Os04g29680	2464	0	26	0.001	1.68828	10.7213	Up	2.42906e-08	7.79288e-08	cDNA|OsWAK38 - OsWAK receptor-like protein kinase, expressed	GO:0043231//intracellular membrane-bounded organelle;GO:0031410//cytoplasmic vesicle	-	-	gi|38346752|emb|CAD40762.2|/0/OSJNBa0081G05.15 [Oryza sativa Japonica Group]
LOC_Os12g30824	2846	0	30	0.001	1.68655	10.7199	Up	1.63214e-09	5.73655e-09	cDNA|terpene synthase, putative, expressed	GO:0043231//intracellular membrane-bounded organelle;GO:0043231//intracellular membrane-bounded organelle	GO:0010333;GO:0010333	GO:0016101;GO:0016101	gi|115488624|ref|NP_001066799.1|/0/Os12g0491800 [Oryza sativa Japonica Group]
LOC_Os02g28970	2023	0	21	0.001	1.66087	10.6977	Up	7.1005e-07	2.00784e-06	cDNA|expressed protein	GO:0043231//intracellular membrane-bounded organelle;GO:0043231//intracellular membrane-bounded organelle	-	-	gi|115446185|ref|NP_001046872.1|/0/Os02g0491300 [Oryza sativa Japonica Group]
LOC_Os06g20050	3855	0	40	0.001	1.66015	10.6971	Up	1.91003e-12	8.25649e-12	cDNA|NBS type disease resistance protein, putative, expressed	-	-	-	gi|54290718|dbj|BAD62388.1|/0/putative disease resistance protein [Oryza sativa Japonica Group]
LOC_Os05g44620	2128	0	22	0.001	1.65411	10.6918	Up	3.61508e-07	1.05215e-06	cDNA|transposon protein, putative, unclassified, expressed	-	-	-	gi|115464959|ref|NP_001056079.1|/0/Os05g0521800 [Oryza sativa Japonica Group]
LOC_Os07g35410	2435	0	25	0.001	1.64268	10.6818	Up	4.77098e-08	1.49372e-07	cDNA|TKL_IRAK_DUF26-lc.18 - DUF26 kinases have homology to DUF26 containing loci, expressed	GO:0031410//cytoplasmic vesicle	GO:0004672//protein kinase activity;GO:0000166//nucleotide binding	-	gi|218199770|gb|EEC82197.1|/0/hypothetical protein OsI_26339 [Oryza sativa Indica Group]
LOC_Os03g30780	1478	0	15	0.001	1.62379	10.6651	Up	4.0767e-05	9.48966e-05	cDNA|expressed protein	GO:0043231//intracellular membrane-bounded organelle	-	-	gi|297722225|ref|NP_001173476.1|/9.0944e-54/Os03g0421300 [Oryza sativa Japonica Group]
LOC_Os04g53850	1380	0	14	0.001	1.62316	10.6646	Up	8.00718e-05	0.000177104	cDNA|leucoanthocyanidin reductase, putative, expressed	-	GO:0005488//binding	GO:0008152//metabolic process	gi|115460754|ref|NP_001053977.1|/0/Os04g0630800 [Oryza sativa Japonica Group]
LOC_Os09g26840	1282	0	13	0.001	1.62244	10.6639	Up	0.000157271	0.000334457	cDNA|expressed protein	-	-	-	gi|115479369|ref|NP_001063278.1|/1.3942e-132/Os09g0439800 [Oryza sativa Japonica Group]
LOC_Os04g55740	1381	0	14	0.001	1.62199	10.6635	Up	8.00718e-05	0.00017692	cDNA|peroxidase precursor, putative, expressed	GO:0031410//cytoplasmic vesicle	GO:0016209//antioxidant activity;GO:0005506//iron ion binding;GO:0003824//catalytic activity	GO:0006950//response to stress;GO:0008152//metabolic process	gi|115460992|ref|NP_001054096.1|/5.2326e-173/Os04g0651000 [Oryza sativa Japonica Group]
LOC_Os03g04740	1608	0	16	0.001	1.59201	10.6366	Up	2.07558e-05	4.9872e-05	cDNA|expressed protein	-	-	GO:0006952//defense response	gi|108706107|gb|ABF93902.1|/0/expressed protein [Oryza sativa Japonica Group]
LOC_Os06g21570	1515	0	15	0.001	1.58413	10.6295	Up	4.0767e-05	9.49125e-05	cDNA|Os6bglu24 - beta-glucosidase homologue, similar to G. max isohydroxyurate hydrolase, expressed	GO:0031410//cytoplasmic vesicle	GO:0016798//hydrolase activity, acting on glycosyl bonds;GO:0043167//ion binding	GO:0044238//primary metabolic process	gi|75288493|sp|Q5Z9Z0.1|BGL24_ORYSJ/0/RecName: Full=Beta-glucosidase 24; Short=Os6bglu24; Flags: Precursor
LOC_Os01g71256	2476	0	24	0.001	1.55086	10.5989	Up	9.37084e-08	2.86638e-07	cDNA|expressed protein	-	-	-	gi|115442135|ref|NP_001045347.1|/0/Os01g0939300 [Oryza sativa Japonica Group]
LOC_Os08g04560	2122	0	20	0.001	1.50799	10.5584	Up	1.39463e-06	3.79918e-06	cDNA|decarboxylase, putative, expressed	-	GO:0048037//cofactor binding;GO:0016830//carbon-carbon lyase activity	GO:0019752//carboxylic acid metabolic process	gi|115474745|ref|NP_001060969.1|/0/Os08g0140500 [Oryza sativa Japonica Group]
LOC_Os02g40750	1593	0	15	0.001	1.50657	10.557	Up	4.0767e-05	9.48726e-05	cDNA|pentatricopeptide domain containing protein, putative, expressed	-	-	-	gi|115447355|ref|NP_001047457.1|/0/Os02g0620800 [Oryza sativa Japonica Group]
LOC_Os11g42200	2234	0	21	0.001	1.504	10.5546	Up	7.1005e-07	2.00928e-06	cDNA|laccase precursor protein, putative, expressed	GO:0031410//cytoplasmic vesicle	GO:0046914//transition metal ion binding;GO:0003824//catalytic activity	GO:0008152//metabolic process	gi|115486419|ref|NP_001068353.1|/0/Os11g0641500 [Oryza sativa Japonica Group]
LOC_Os11g11990	4419	0	41	0.001	1.48447	10.5357	Up	9.72334e-13	4.35206e-12	cDNA|NB-ARC domain containing protein, expressed	GO:0031410//cytoplasmic vesicle	GO:0032559//adenyl ribonucleotide binding	GO:0012501//programmed cell death;GO:0006950//response to stress	gi|115484801|ref|NP_001067544.1|/0/Os11g0227100 [Oryza sativa Japonica Group]
LOC_Os01g74140	1414	0	13	0.001	1.47098	10.5226	Up	0.000157271	0.00033456	cDNA|WRKY17, expressed	-	GO:0003677//DNA binding;GO:0001071	GO:0006351//transcription, DNA-dependent	gi|115442525|ref|NP_001045542.1|/6.91634e-128/Os01g0972800 [Oryza sativa Japonica Group]
LOC_Os11g30200	1431	0	13	0.001	1.4535	10.5053	Up	0.000157271	0.000334585	cDNA|expressed protein	-	-	-	gi|297728375|ref|NP_001176551.1|/0/Os11g0494966 [Oryza sativa Japonica Group]
LOC_Os02g02210	1653	0	15	0.001	1.45188	10.5037	Up	4.0767e-05	9.49365e-05	cDNA|aminotransferase, putative, expressed	GO:0043231//intracellular membrane-bounded organelle	GO:0048037//cofactor binding;GO:0008483//transaminase activity	-	gi|115443761|ref|NP_001045660.1|/0/Os02g0112900 [Oryza sativa Japonica Group]
LOC_Os11g40810	2211	0	20	0.001	1.44728	10.4991	Up	1.39463e-06	3.7988e-06	cDNA|receptor kinase, putative, expressed	GO:0044444//cytoplasmic part;GO:0043229//intracellular organelle	-	-	gi|77552073|gb|ABA94870.1|/0/Leucine Rich Repeat family protein, expressed [Oryza sativa Japonica Group]
LOC_Os11g41100	3318	0	30	0.001	1.44663	10.4985	Up	1.63214e-09	5.73364e-09	cDNA|expressed protein	GO:0043231//intracellular membrane-bounded organelle;GO:0031410//cytoplasmic vesicle	GO:0004672//protein kinase activity;GO:0000166//nucleotide binding	-	gi|297728605|ref|NP_001176666.1|/0/Os11g0628000 [Oryza sativa Japonica Group]
LOC_Os11g10120	1772	0	16	0.001	1.44467	10.4965	Up	2.07558e-05	4.98936e-05	cDNA|expressed protein	-	-	-	gi|125576544|gb|EAZ17766.1|/3.34719e-154/hypothetical protein OsJ_33310 [Oryza sativa Japonica Group]
LOC_Os11g42370	1584	0	14	0.001	1.41412	10.4657	Up	8.00718e-05	0.000176991	cDNA|transferase family protein, putative, expressed	-	-	-	gi|115486429|ref|NP_001068358.1|/0/Os11g0643100 [Oryza sativa Japonica Group]
LOC_Os02g28180	1479	0	13	0.001	1.40633	10.4577	Up	0.000157271	0.000334354	cDNA|transposon protein, putative, unclassified, expressed	-	-	-	gi|222625259|gb|EEE59391.1|/1.21547e-98/hypothetical protein OsJ_11516 [Oryza sativa Japonica Group]
LOC_Os11g16400	1383	0	12	0.001	1.38826	10.4391	Up	0.0003089	0.000639318	cDNA|expressed protein	-	-	-	gi|77549700|gb|ABA92497.1|/1.59123e-145/expressed protein [Oryza sativa Japonica Group]
LOC_Os02g56700	1747	0	15	0.001	1.37376	10.4239	Up	4.0767e-05	9.49046e-05	cDNA|dehydrogenase, putative, expressed	-	GO:0048037//cofactor binding	GO:0008152//metabolic process	gi|115449479|ref|NP_001048476.1|/4.54807e-180/Os02g0811800 [Oryza sativa Japonica Group]
LOC_Os12g36940	2332	0	20	0.001	1.37219	10.4223	Up	1.39463e-06	3.79731e-06	cDNA|calmodulin binding protein, putative, expressed	-	-	-	gi|115489034|ref|NP_001067004.1|/0/Os12g0556500 [Oryza sativa Japonica Group]
LOC_Os02g30150	4323	0	37	0.001	1.3694	10.4193	Up	1.44733e-11	5.86159e-11	cDNA|disease resistance protein, putative, expressed	GO:0031410//cytoplasmic vesicle	-	-	gi|48716185|dbj|BAD23225.1|/0/putative disease resistance protein I2 [Oryza sativa Japonica Group]
LOC_Os01g02770	1992	0	17	0.001	1.36544	10.4151	Up	1.05674e-05	2.62416e-05	cDNA|resistance-related receptor-like kinase, putative, expressed	GO:0031410//cytoplasmic vesicle	GO:0004672//protein kinase activity;GO:0032559//adenyl ribonucleotide binding	GO:0006464//protein modification process	gi|115434180|ref|NP_001041848.1|/0/Os01g0117100 [Oryza sativa Japonica Group]
LOC_Os12g01140	3532	0	30	0.001	1.35898	10.4083	Up	1.63214e-09	5.73728e-09	cDNA|AGC_PVPK_like_kin82y.2 - ACG kinases include homologs to PKA, PKG and PKC, expressed	GO:0043231//intracellular membrane-bounded organelle;GO:0044459//plasma membrane part;GO:0043231//intracellular membrane-bounded organelle;GO:0044459//plasma membrane part;GO:0043231//intracellular membrane-bounded organelle;GO:0044459//plasma membrane part;GO:0043231//intracellular membrane-bounded organelle;GO:0044459//plasma membrane part;GO:0043231//intracellular membrane-bounded organelle;GO…	GO:0004673//protein histidine kinase activity;GO:0005515//protein binding;GO:0032559//adenyl ribonucleotide binding;GO:0009881//photoreceptor activity;GO:0004673//protein histidine kinase activity;GO:0005515//protein binding;GO:0032559//adenyl ribonucleotide binding;GO:0009881//photoreceptor activity;GO:0004673//protein histidine kinase activity;GO:0005515//protein binding;GO:0032559//adenyl ribo…	GO:0006351//transcription, DNA-dependent;GO:0015992//proton transport;GO:0010360;GO:0009902//chloroplast relocation;GO:0010118//stomatal movement;GO:0006468//protein amino acid phosphorylation;GO:0009606//tropism;GO:0009416//response to light stimulus;GO:0030522//intracellular receptor mediated signaling pathway;GO:0006351//transcription, DNA-dependent;GO:0015992//proton transport;GO:0010360;GO:0…	gi|115486852|ref|NP_001065232.1|/0/Os12g0101800 [Oryza sativa Japonica Group]
LOC_Os03g56960	2830	0	24	0.001	1.35687	10.4061	Up	9.37084e-08	2.86733e-07	cDNA|PPR repeat domain containing protein, putative, expressed	-	-	-	gi|12957716|gb|AAK09234.1|AC084320_21/0/hypothetical protein [Oryza sativa Japonica Group]
LOC_Os03g61910	3427	0	29	0.001	1.35393	10.4029	Up	3.20574e-09	1.10086e-08	cDNA|retrotransposon protein, putative, unclassified, expressed	GO:0043231//intracellular membrane-bounded organelle;GO:0043231//intracellular membrane-bounded organelle	-	-	gi|108707821|gb|ABF95616.1|/7.6558e-147/retrotransposon protein, putative, Ty1-copia subclass [Oryza sativa Japonica Group]
LOC_Os08g39850	2778	0	28	0.001	1.34452	10.3929	Up	6.29648e-09	2.11573e-08	cDNA|lipoxygenase, chloroplast precursor, putative, expressed	GO:0043231//intracellular membrane-bounded organelle;GO:0043231//intracellular membrane-bounded organelle;GO:0043231//intracellular membrane-bounded organelle;GO:0043231//intracellular membrane-bounded organelle	GO:0016627//oxidoreductase activity, acting on the CH-CH group of donors;GO:0046914//transition metal ion binding;GO:0016702//oxidoreductase activity, acting on single donors with incorporation of molecular oxygen, incorporation of two atoms of oxygen;GO:0016627//oxidoreductase activity, acting on the CH-CH group of donors;GO:0046914//transition metal ion binding;GO:0016702//oxidoreductase activi…	GO:0009607//response to biotic stimulus;GO:0006950//response to stress;GO:0044237//cellular metabolic process;GO:0009607//response to biotic stimulus;GO:0006950//response to stress;GO:0008610//lipid biosynthetic process;GO:0006091//generation of precursor metabolites and energy;GO:0006633//fatty acid biosynthetic process;GO:0009607//response to biotic stimulus;GO:0006950//response to stress;GO:00…	gi|156187362|gb|ABU55901.1|/0/lipoxygenase-2 [Oryza sativa Japonica Group]
LOC_Os09g21180	1676	0	14	0.001	1.33649	10.3842	Up	8.00718e-05	0.000177203	cDNA|homeobox associated leucine zipper, putative, expressed	GO:0043231//intracellular membrane-bounded organelle	GO:0003676//nucleic acid binding;GO:0001071	GO:0006351//transcription, DNA-dependent	gi|187609463|sp|A3BYC1.2|HOX25_ORYSJ/5.37682e-114/RecName: Full=Homeobox-leucine zipper protein HOX25; AltName: Full=HD-ZIP protein HOX25; AltName: Full=Homeodomain transcription factor HOX25; AltName: Full=OsHox25
LOC_Os10g42760	1928	0	16	0.001	1.32778	10.3748	Up	2.07558e-05	4.98763e-05	cDNA|PPR repeat domain containing protein, putative, expressed	-	-	-	gi|222613334|gb|EEE51466.1|/0/hypothetical protein OsJ_32592 [Oryza sativa Japonica Group]
LOC_Os02g18070	2904	0	24	0.001	1.32229	10.3688	Up	9.37084e-08	2.8667e-07	cDNA|NB-ARC domain containing protein, expressed	-	-	-	gi|297599010|ref|NP_001046562.2|/0/Os02g0281900 [Oryza sativa Japonica Group]
LOC_Os12g11680	3282	0	27	0.001	1.31625	10.3622	Up	1.23671e-08	4.06231e-08	cDNA|verticillium wilt disease resistance protein precursor, putative, expressed	GO:0031410//cytoplasmic vesicle	-	-	gi|297728955|ref|NP_001176841.1|/0/Os12g0218500 [Oryza sativa Japonica Group]
LOC_Os01g48620	2822	0	23	0.001	1.30402	10.3487	Up	1.84055e-07	5.49801e-07	cDNA|expressed protein	GO:0031410//cytoplasmic vesicle	-	-	gi|115439151|ref|NP_001043855.1|/0/Os01g0678000 [Oryza sativa Japonica Group]
LOC_Os05g22830	1722	0	14	0.001	1.30079	10.3452	Up	8.00718e-05	0.000177005	cDNA|DNA-directed RNA polymerase subunit beta, putative, expressed	GO:0009536//plastid	GO:0034062//RNA polymerase activity;GO:0003676//nucleic acid binding;GO:0001882//nucleoside binding	GO:0010467//gene expression	gi|226689|prf||1603356P/0/RNA polymerase beta
LOC_Os10g05020	1856	0	15	0.001	1.29308	10.3366	Up	4.0767e-05	9.49445e-05	cDNA|cytochrome P450, putative, expressed	GO:0031410//cytoplasmic vesicle	GO:0016491//oxidoreductase activity;GO:0005506//iron ion binding	GO:0006091//generation of precursor metabolites and energy	gi|115481092|ref|NP_001064139.1|/0/Os10g0139700 [Oryza sativa Japonica Group]
LOC_Os07g33690	4704	0	38	0.001	1.2925	10.3359	Up	7.36878e-12	3.04402e-11	cDNA|NBS-LRR type disease resistance protein Hom-F, putative, expressed	-	-	-	gi|34393294|dbj|BAC83223.1|/0/putative resistance complex protein I2C-2 [Oryza sativa Japonica Group]
LOC_Os12g12990	2376	0	19	0.001	1.27944	10.3213	Up	2.73924e-06	7.23688e-06	cDNA|transposon protein, putative, CACTA, En/Spm sub-class, expressed	-	-	-	gi|108862370|gb|ABA96323.2|/0/transposon protein, putative, CACTA, En/Spm sub-class [Oryza sativa Japonica Group]
LOC_Os11g41780	3006	0	24	0.001	1.27742	10.319	Up	9.37084e-08	2.86765e-07	cDNA|transposon protein, putative, CACTA, En/Spm sub-class, expressed	-	-	-	gi|77552113|gb|ABA94910.1|/0/transposon protein, putative, CACTA, En/Spm sub-class [Oryza sativa Japonica Group]
LOC_Os06g39708	1527	0	12	0.001	1.25735	10.2962	Up	0.0003089	0.000638983	cDNA|photosystem II P680 chlorophyll A apoprotein, putative, expressed	GO:0009521;GO:0031224//intrinsic to membrane;GO:0009534//chloroplast thylakoid	GO:0046906//tetrapyrrole binding	GO:0051234//establishment of localization;GO:0006464//protein modification process;GO:0022900//electron transport chain	gi|50725459|dbj|BAD32930.1|/0/photosystem II 47kDa protein _ chloroplast [Oryza sativa Japonica Group]
LOC_Os11g43800	2817	0	22	0.001	1.24954	10.2872	Up	3.61508e-07	1.05249e-06	cDNA|PPR repeat domain containing protein, putative, expressed	-	-	-	gi|77552391|gb|ABA95188.1|/0/salt-inducible protein, putative [Oryza sativa Japonica Group]
LOC_Os02g36070	1809	0	14	0.001	1.23823	10.2741	Up	8.00718e-05	0.00017709	cDNA|cytochrome P450, putative, expressed	GO:0031410//cytoplasmic vesicle	GO:0016491//oxidoreductase activity;GO:0005506//iron ion binding	GO:0006091//generation of precursor metabolites and energy	gi|115446809|ref|NP_001047184.1|/0/Os02g0569400 [Oryza sativa Japonica Group]
LOC_Os04g47930	2227	0	17	0.001	1.22135	10.2543	Up	1.05674e-05	2.62298e-05	cDNA|aluminum-activated malate transporter, putative, expressed	-	-	-	gi|115459972|ref|NP_001053586.1|/0/Os04g0567200 [Oryza sativa Japonica Group]
LOC_Os08g03150	2109	0	16	0.001	1.21383	10.2453	Up	2.07558e-05	4.98417e-05	cDNA|receptor like protein kinase, putative, expressed	GO:0031410//cytoplasmic vesicle	-	-	gi|42408109|dbj|BAD09249.1|/0/putative receptor-type protein kinase LRK1 [Oryza sativa Japonica Group]
LOC_Os05g40790	2512	0	19	0.001	1.21017	10.241	Up	2.73924e-06	7.24103e-06	cDNA|CCR4-NOT transcription factor, putative, expressed	GO:0043231//intracellular membrane-bounded organelle;GO:0043231//intracellular membrane-bounded organelle	-	-	gi|222632027|gb|EEE64159.1|/0/hypothetical protein OsJ_18991 [Oryza sativa Japonica Group]
LOC_Os10g33640	1587	0	12	0.001	1.20981	10.2406	Up	0.0003089	0.000639988	cDNA|AGC_AGC_other_NDRh_TRCd.3 - ACG kinases include homologs to PKA, PKG and PKC, expressed	GO:0043231//intracellular membrane-bounded organelle	GO:0004674//protein serine/threonine kinase activity;GO:0032559//adenyl ribonucleotide binding	GO:0006464//protein modification process	gi|31432661|gb|AAP54266.1|/0/Protein kinase domain containing protein, expressed [Oryza sativa Japonica Group]
LOC_Os05g10840	2153	0	16	0.001	1.18902	10.2156	Up	2.07558e-05	4.98893e-05	cDNA|calmodulin-binding protein, putative, expressed	-	GO:0046915//transition metal ion transmembrane transporter activity;GO:0046915//transition metal ion transmembrane transporter activity	GO:0000041//transition metal ion transport;GO:0000041//transition metal ion transport	gi|115462543|ref|NP_001054871.1|/0/Os05g0197300 [Oryza sativa Japonica Group]
LOC_Os04g54740	3677	0	27	0.001	1.17485	10.1983	Up	1.23671e-08	4.06424e-08	cDNA|expressed protein	-	-	-	gi|218186731|gb|EEC69158.1|/1.96783e-13/hypothetical protein OsI_38101 [Oryza sativa Indica Group]
LOC_Os12g42910	2046	0	15	0.001	1.173	10.196	Up	4.0767e-05	9.4769e-05	cDNA|sodium/calcium exchanger protein, putative, expressed	GO:0044464//cell part	-	-	gi|115489658|ref|NP_001067316.1|/1.32227e-157/Os12g0624200 [Oryza sativa Japonica Group]
LOC_Os07g45210	2322	0	17	0.001	1.17138	10.194	Up	1.05674e-05	2.62157e-05	cDNA|expressed protein	-	-	-	gi|34395318|dbj|BAC84346.1|/7.25876e-64/hypothetical protein [Oryza sativa Japonica Group]
LOC_Os03g53550	2049	0	15	0.001	1.17128	10.1939	Up	4.0767e-05	9.4761e-05	cDNA|retrotransposon protein, putative, unclassified, expressed	-	GO:0003676//nucleic acid binding;GO:0034061	GO:0006260//DNA replication	gi|14626279|gb|AAK71547.1|AC087852_7/1.63059e-131/hypothetical protein [Oryza sativa Japonica Group]
LOC_Os06g35850	2884	0	21	0.001	1.16503	10.1862	Up	7.1005e-07	2.00989e-06	cDNA|lectin protein kinase family protein, putative, expressed	GO:0044464//cell part;GO:0044464//cell part	GO:0030246//carbohydrate binding;GO:0004672//protein kinase activity;GO:0032559//adenyl ribonucleotide binding;GO:0030246//carbohydrate binding;GO:0004672//protein kinase activity;GO:0032559//adenyl ribonucleotide binding	GO:0006464//protein modification process;GO:0006464//protein modification process	gi|125597532|gb|EAZ37312.1|/0/hypothetical protein OsJ_21652 [Oryza sativa Japonica Group]
LOC_Os01g48640	3049	0	22	0.001	1.15446	10.173	Up	3.61508e-07	1.05315e-06	cDNA|expressed protein	GO:0031410//cytoplasmic vesicle	-	-	gi|115439153|ref|NP_001043856.1|/0/Os01g0678100 [Oryza sativa Japonica Group]
LOC_Os11g01140	3637	0	26	0.001	1.14378	10.1596	Up	2.42906e-08	7.79831e-08	cDNA|AGC_PVPK_like_kin82y.18 - ACG kinases include homologs to PKA, PKG and PKC, expressed	GO:0043231//intracellular membrane-bounded organelle;GO:0044459//plasma membrane part;GO:0043231//intracellular membrane-bounded organelle;GO:0044459//plasma membrane part;GO:0043231//intracellular membrane-bounded organelle;GO:0044459//plasma membrane part	GO:0004673//protein histidine kinase activity;GO:0005515//protein binding;GO:0032559//adenyl ribonucleotide binding;GO:0009881//photoreceptor activity;GO:0004673//protein histidine kinase activity;GO:0005515//protein binding;GO:0032559//adenyl ribonucleotide binding;GO:0009881//photoreceptor activity;GO:0004673//protein histidine kinase activity;GO:0005515//protein binding;GO:0032559//adenyl ribo…	GO:0006351//transcription, DNA-dependent;GO:0015992//proton transport;GO:0010360;GO:0009902//chloroplast relocation;GO:0010118//stomatal movement;GO:0006468//protein amino acid phosphorylation;GO:0009606//tropism;GO:0009416//response to light stimulus;GO:0030522//intracellular receptor mediated signaling pathway;GO:0006351//transcription, DNA-dependent;GO:0015992//proton transport;GO:0010360;GO:0…	gi|115483707|ref|NP_001065225.1|/0/Os11g0102200 [Oryza sativa Japonica Group]
LOC_Os03g49630	2240	0	16	0.001	1.14284	10.1584	Up	2.07558e-05	4.9898e-05	cDNA|expressed protein	GO:0043231//intracellular membrane-bounded organelle;GO:0043231//intracellular membrane-bounded organelle	-	-	gi|115454831|ref|NP_001051016.1|/0/Os03g0703300 [Oryza sativa Japonica Group]
LOC_Os01g04570	2254	0	16	0.001	1.13574	10.1494	Up	2.07558e-05	4.9859e-05	cDNA|Ser/Thr protein kinase, putative, expressed	GO:0031410//cytoplasmic vesicle;GO:0031410//cytoplasmic vesicle	GO:0004672//protein kinase activity;GO:0032559//adenyl ribonucleotide binding;GO:0004672//protein kinase activity;GO:0032559//adenyl ribonucleotide binding	GO:0006464//protein modification process;GO:0006464//protein modification process	gi|297596071|ref|NP_001041969.2|/0/Os01g0138300 [Oryza sativa Japonica Group]
LOC_Os01g56730	1698	0	12	0.001	1.13072	10.143	Up	0.0003089	0.000639222	cDNA|expressed protein	GO:0043231//intracellular membrane-bounded organelle;GO:0031410//cytoplasmic vesicle	-	-	gi|222619337|gb|EEE55469.1|/1.68139e-164/hypothetical protein OsJ_03641 [Oryza sativa Japonica Group]
LOC_Os04g51040	2406	0	17	0.001	1.13049	10.1427	Up	1.05674e-05	2.62322e-05	cDNA|OsWAK50 - OsWAK receptor-like protein kinase, expressed	GO:0031410//cytoplasmic vesicle	GO:0004871//signal transducer activity;GO:0004672//protein kinase activity;GO:0000166//nucleotide binding	-	gi|115460292|ref|NP_001053746.1|/0/Os04g0598900 [Oryza sativa Japonica Group]
LOC_Os04g02920	2552	0	18	0.001	1.12851	10.1402	Up	5.3802e-06	1.37874e-05	cDNA|leucine-rich repeat family protein, putative, expressed	-	-	-	gi|218194249|gb|EEC76676.1|/0/hypothetical protein OsI_14655 [Oryza sativa Indica Group]
LOC_Os02g20210	2130	0	15	0.001	1.12674	10.1379	Up	4.0767e-05	9.48008e-05	cDNA|disease resistance protein RGA1, putative, expressed	-	-	-	gi|115445709|ref|NP_001046634.1|/0/Os02g0305300 [Oryza sativa Japonica Group]
LOC_Os01g08120	1998	0	14	0.001	1.1211	10.1307	Up	8.00718e-05	0.000176963	cDNA|pentatricopeptide, putative, expressed	GO:0043231//intracellular membrane-bounded organelle	-	-	gi|115434844|ref|NP_001042180.1|/0/Os01g0176300 [Oryza sativa Japonica Group]
LOC_Os07g15940	2287	0	16	0.001	1.11935	10.1284	Up	2.07558e-05	4.98633e-05	cDNA|legume lectins beta domain containing protein, expressed	GO:0031410//cytoplasmic vesicle	GO:0004672//protein kinase activity;GO:0032559//adenyl ribonucleotide binding	GO:0006464//protein modification process	gi|125557121|gb|EAZ02657.1|/0/hypothetical protein OsI_24768 [Oryza sativa Indica Group]
LOC_Os03g62830	2034	0	14	0.001	1.10126	10.1049	Up	8.00718e-05	0.000177218	cDNA|nuclear antigen, putative, expressed	GO:0043231//intracellular membrane-bounded organelle	-	-	gi|41469651|gb|AAS07374.1|/3.24833e-140/hypothetical protein [Oryza sativa Japonica Group]
LOC_Os10g42960	2533	0	17	0.001	1.07381	10.0685	Up	1.05674e-05	2.62251e-05	cDNA|urea active transporter, putative, expressed	GO:0031224//intrinsic to membrane	-	GO:0030001//metal ion transport	gi|115483686|ref|NP_001065513.1|/0/Os10g0580400 [Oryza sativa Japonica Group]
LOC_Os09g37580	3732	0	25	0.001	1.07179	10.0658	Up	4.77098e-08	1.49406e-07	cDNA|expressed protein	-	-	-	gi|125606531|gb|EAZ45567.1|/0/hypothetical protein OsJ_30228 [Oryza sativa Japonica Group]
LOC_Os06g45620	1980	0	13	0.001	1.05049	10.0368	Up	0.000157271	0.000334328	cDNA|expressed protein	-	-	-	gi|222636050|gb|EEE66182.1|/0/hypothetical protein OsJ_22291 [Oryza sativa Japonica Group]
LOC_Os02g06260	2295	0	15	0.001	1.04573	10.0303	Up	4.0767e-05	9.47769e-05	cDNA|phytosulfokine receptor precursor, putative, expressed	GO:0031410//cytoplasmic vesicle	-	-	gi|218190099|gb|EEC72526.1|/0/hypothetical protein OsI_05915 [Oryza sativa Indica Group]
LOC_Os08g41610	2603	0	17	0.001	1.04493	10.0292	Up	1.05674e-05	2.62275e-05	cDNA|ubiquitin carboxyl-terminal hydrolase domain containing protein, expressed	-	-	-	gi|115477423|ref|NP_001062307.1|/0/Os08g0527800 [Oryza sativa Japonica Group]
LOC_Os03g56850	2639	0	17	0.001	1.03068	10.0094	Up	1.05674e-05	2.6204e-05	cDNA|pentatricopeptide, putative, expressed	GO:0043231//intracellular membrane-bounded organelle	-	-	gi|12957718|gb|AAK09236.1|AC084320_23/0/hypothetical protein [Oryza sativa Japonica Group]
LOC_Os06g21730	2022	0	13	0.001	1.02867	10.0066	Up	0.000157271	0.000334534	cDNA|retrotransposon protein, putative, Ty3-gypsy subclass, expressed	GO:0043231//intracellular membrane-bounded organelle	-	-	gi|40253377|dbj|BAD05308.1|/0/aminotransferase-like protein [Oryza sativa Japonica Group]
LOC_Os07g33710	1892	0	12	0.001	1.01478	9.98695	Up	0.0003089	0.000639797	cDNA|expressed protein	-	-	-	gi|33146724|dbj|BAC79613.1|/0/putative resistance complex protein I2C-1 [Oryza sativa Japonica Group]
LOC_Os08g14810	1893	0	12	0.001	1.01425	9.98619	Up	0.0003089	0.000640132	cDNA|NB-ARC domain containing protein, expressed	-	-	-	gi|40253235|dbj|BAD05196.1|/0/putative stripe rust resistance protein Yr10 [Oryza sativa Japonica Group]
LOC_Os06g37300	1930	0	12	0.001	0.994802	9.95827	Up	0.0003089	0.000639653	cDNA|cytochrome P450, putative, expressed	GO:0031410//cytoplasmic vesicle;GO:0031410//cytoplasmic vesicle	GO:0016491//oxidoreductase activity;GO:0005506//iron ion binding;GO:0016491//oxidoreductase activity;GO:0005506//iron ion binding	GO:0008152//metabolic process;GO:0008152//metabolic process	gi|115468612|ref|NP_001057905.1|/0/Os06g0569500 [Oryza sativa Japonica Group]
LOC_Os04g37960	2945	0	18	0.001	0.977912	9.93356	Up	5.3802e-06	1.37696e-05	cDNA|synaptonemal complex protein 2, putative, expressed	-	-	GO:0044238//primary metabolic process;GO:0044260;GO:0007127//meiosis I	gi|38569196|emb|CAE75876.1|/0/OSJNBa0086B14.27 [Oryza sativa Japonica Group]
LOC_Os12g37770	2985	0	18	0.001	0.964808	9.9141	Up	5.3802e-06	1.37823e-05	cDNA|RGH1A, putative, expressed	GO:0043231//intracellular membrane-bounded organelle;GO:0031410//cytoplasmic vesicle	GO:0032559//adenyl ribonucleotide binding	GO:0006950//response to stress;GO:0012501//programmed cell death	gi|297613358|ref|NP_001067046.2|/0/Os12g0565200 [Oryza sativa Japonica Group]
LOC_Os09g21390	2868	0	17	0.001	0.94838	9.88932	Up	1.05674e-05	2.62016e-05	cDNA|retrotransposon protein, putative, unclassified, expressed	-	-	-	gi|78708690|gb|ABB47665.1|/0/retrotransposon protein, putative, unclassified, expressed [Oryza sativa Japonica Group]
LOC_Os07g39460	3207	0	19	0.001	0.94791	9.88861	Up	2.73924e-06	7.23964e-06	cDNA|transposon protein, putative, unclassified, expressed	GO:0031410//cytoplasmic vesicle	GO:0005488//binding	-	gi|297725823|ref|NP_001175275.1|/0/Os07g0583500 [Oryza sativa Japonica Group]
LOC_Os11g35210	3075	0	18	0.001	0.93657	9.87124	Up	5.3802e-06	1.37721e-05	cDNA|NB-ARC domain containing protein, expressed	GO:0031410//cytoplasmic vesicle	-	-	gi|297728483|ref|NP_001176605.1|/0/Os11g0555300 [Oryza sativa Japonica Group]
LOC_Os03g22620	3763	0	22	0.001	0.935408	9.86945	Up	3.61508e-07	1.0526e-06	cDNA|terpene synthase family, metal binding domain containing protein, expressed	-	-	-	gi|297722101|ref|NP_001173414.1|/0/Os03g0347900 [Oryza sativa Japonica Group]
LOC_Os10g32760	2403	0	14	0.001	0.932152	9.86442	Up	8.00718e-05	0.000177133	cDNA|zinc finger family protein, putative, expressed	-	-	-	gi|297727663|ref|NP_001176195.1|/0/Os10g0464900 [Oryza sativa Japonica Group]
LOC_Os04g02360	2406	0	14	0.001	0.93099	9.86262	Up	8.00718e-05	0.000177048	cDNA|transposon protein, putative, CACTA, En/Spm sub-class, expressed	-	-	-	gi|38345995|emb|CAE01943.2|/0/OSJNBa0073L13.5 [Oryza sativa Japonica Group]
LOC_Os12g14120	2247	0	13	0.001	0.925663	9.85434	Up	0.000157271	0.00033438	cDNA|retrotransposon protein, putative, Ty1-copia subclass, expressed	-	-	-	gi|77554420|gb|ABA97216.1|/0/retrotransposon protein, putative, Ty1-copia subclass [Oryza sativa Japonica Group]
LOC_Os03g10100	2256	0	13	0.001	0.92197	9.84858	Up	0.000157271	0.000334663	cDNA|transporter family protein, putative, expressed	GO:0031224//intrinsic to membrane	GO:0015149//hexose transmembrane transporter activity;GO:0015166//polyol transmembrane transporter activity;GO:0016491//oxidoreductase activity;GO:0015146//pentose transmembrane transporter activity;GO:0005402	GO:0015791//polyol transport;GO:0008645//hexose transport;GO:0015750	gi|222624372|gb|EEE58504.1|/0/hypothetical protein OsJ_09775 [Oryza sativa Japonica Group]
LOC_Os11g12240	2447	0	14	0.001	0.915391	9.83824	Up	8.00718e-05	0.000177118	cDNA|retrotransposon protein, putative, unclassified, expressed	GO:0031410//cytoplasmic vesicle	GO:0032559//adenyl ribonucleotide binding	GO:0012501//programmed cell death;GO:0006950//response to stress	gi|62732758|gb|AAX94877.1|/0/Similar to NBS-LRR disease resistance protein homologue [Oryza sativa Japonica Group]
LOC_Os04g30240	2622	0	15	0.001	0.915316	9.83813	Up	4.0767e-05	9.48088e-05	cDNA|OsWAK60 - OsWAK receptor-like protein kinase, expressed	GO:0031410//cytoplasmic vesicle	-	-	gi|215768610|dbj|BAH00839.1|/0/unnamed protein product [Oryza sativa Japonica Group]
LOC_Os04g09900	2996	0	17	0.001	0.907862	9.82633	Up	1.05674e-05	2.6211e-05	cDNA|ent-kaurene synthase, chloroplast precursor, putative, expressed	GO:0043231//intracellular membrane-bounded organelle;GO:0043231//intracellular membrane-bounded organelle;GO:0043231//intracellular membrane-bounded organelle	GO:0016872//intramolecular lyase activity;GO:0016872//intramolecular lyase activity;GO:0016872//intramolecular lyase activity	GO:0016101;GO:0046246//terpene biosynthetic process;GO:0016101;GO:0046246//terpene biosynthetic process;GO:0016101;GO:0046246//terpene biosynthetic process	gi|115457142|ref|NP_001052171.1|/0/Os04g0178300 [Oryza sativa Japonica Group]
LOC_Os03g01442	2647	0	15	0.001	0.906672	9.82444	Up	4.0767e-05	9.48487e-05	cDNA|expressed protein	-	-	-	gi|222624028|gb|EEE58160.1|/9.14223e-21/hypothetical protein OsJ_09079 [Oryza sativa Japonica Group]
LOC_Os07g43560	2661	0	15	0.001	0.901901	9.81683	Up	4.0767e-05	9.48806e-05	cDNA|TKL_IRAK_DUF26-lc.24 - DUF26 kinases have homology to DUF26 containing loci, expressed	GO:0043231//intracellular membrane-bounded organelle;GO:0031410//cytoplasmic vesicle	GO:0016301//kinase activity	-	gi|115473507|ref|NP_001060352.1|/0/Os07g0628700 [Oryza sativa Japonica Group]
LOC_Os05g25390	2325	0	13	0.001	0.894609	9.80511	Up	0.000157271	0.000334766	cDNA|tyrosine protein kinase domain containing protein, putative, expressed	GO:0031410//cytoplasmic vesicle	GO:0004672//protein kinase activity;GO:0032559//adenyl ribonucleotide binding	GO:0006464//protein modification process	gi|125551810|gb|EAY97519.1|/0/hypothetical protein OsI_19447 [Oryza sativa Indica Group]
LOC_Os06g17880	3228	0	18	0.001	0.892178	9.80119	Up	5.3802e-06	1.37658e-05	cDNA|NBS-LRR disease resistance protein, putative, expressed	GO:0031410//cytoplasmic vesicle	GO:0032559//adenyl ribonucleotide binding	GO:0012501//programmed cell death;GO:0006950//response to stress	gi|115467616|ref|NP_001057407.1|/0/Os06g0286500 [Oryza sativa Japonica Group]
LOC_Os12g30590	3414	0	19	0.001	0.890436	9.79837	Up	2.73924e-06	7.2355e-06	cDNA|disease resistance protein RGA2, putative, expressed	GO:0043231//intracellular membrane-bounded organelle	-	-	gi|125536669|gb|EAY83157.1|/0/hypothetical protein OsI_38369 [Oryza sativa Indica Group]
LOC_Os03g06920	3594	0	20	0.001	0.890358	9.79824	Up	1.39463e-06	3.79656e-06	cDNA|DRD1, putative, expressed	GO:0043231//intracellular membrane-bounded organelle	GO:0003676//nucleic acid binding;GO:0001071;GO:0042623//ATPase activity, coupled;GO:0032559//adenyl ribonucleotide binding	GO:0006351//transcription, DNA-dependent	gi|222624248|gb|EEE58380.1|/0/hypothetical protein OsJ_09537 [Oryza sativa Japonica Group]
LOC_Os03g40690	3113	0	17	0.001	0.873741	9.77106	Up	1.05674e-05	2.62369e-05	cDNA|PPR repeat containing protein, expressed	-	-	-	gi|50582688|gb|AAT78758.1|/0/putative pentatricopeptide repeat-containing protein [Oryza sativa Japonica Group]
LOC_Os11g37700	4824	0	26	0.001	0.86234	9.75211	Up	2.42906e-08	7.7965e-08	cDNA|pleiotropic drug resistance protein, putative, expressed	GO:0044464//cell part	GO:0017111//nucleoside-triphosphatase activity;GO:0032559//adenyl ribonucleotide binding	GO:0009207	gi|108864550|gb|ABA94465.2|/0/ABC transporter, putative, expressed [Oryza sativa Japonica Group]
LOC_Os01g69930	2854	0	15	0.001	0.840911	9.71581	Up	4.0767e-05	9.49205e-05	cDNA|dnaJ domain containing protein, expressed	-	-	-	gi|115441925|ref|NP_001045242.1|/0/Os01g0923800 [Oryza sativa Japonica Group]
LOC_Os09g23570	2303	0	12	0.001	0.833681	9.70335	Up	0.0003089	0.000639031	cDNA|inactive receptor kinase At2g26730 precursor, putative, expressed	GO:0031410//cytoplasmic vesicle	GO:0016301//kinase activity	-	gi|50251442|dbj|BAD28507.1|/0/putative receptor kinase [Oryza sativa Japonica Group]
LOC_Os12g06440	2531	0	13	0.001	0.821796	9.68264	Up	0.000157271	0.000334611	cDNA|expressed protein	-	-	-	gi|108862228|gb|ABA96542.2|/0/expressed protein [Oryza sativa Japonica Group]
LOC_Os06g38980	3121	0	16	0.001	0.820236	9.6799	Up	2.07558e-05	4.9885e-05	cDNA|polyadenylate-binding protein, putative, expressed	-	GO:0005488//binding	-	gi|50725435|dbj|BAD32907.1|/0/putative polyadenylate-binding protein [Oryza sativa Japonica Group]
LOC_Os08g27759	2541	0	13	0.001	0.818562	9.67695	Up	0.000157271	0.000334431	cDNA|expressed protein	-	-	-	gi|25553650|dbj|BAC24904.1|/0/hypothetical protein [Oryza sativa Japonica Group]
LOC_Os04g29960	2541	0	13	0.001	0.818562	9.67695	Up	0.000157271	0.000334251	cDNA|OsWAK43 - OsWAK receptor-like protein kinase, expressed	GO:0031410//cytoplasmic vesicle	-	-	gi|297723061|ref|NP_001173894.1|/0/Os04g0368000 [Oryza sativa Japonica Group]
LOC_Os01g73070	2938	0	15	0.001	0.816869	9.67396	Up	4.0767e-05	9.48567e-05	cDNA|expressed protein	GO:0044464//cell part;GO:0044464//cell part	-	-	gi|57899172|dbj|BAD87224.1|/0/DNA binding protein-like [Oryza sativa Japonica Group]
LOC_Os03g11140	3538	0	18	0.001	0.814006	9.66889	Up	5.3802e-06	1.37709e-05	cDNA|pleckstrin homology domain-containing protein-related taxo, putative, expressed	-	-	-	gi|115451475|ref|NP_001049338.1|/0/Os03g0209800 [Oryza sativa Japonica Group]
LOC_Os01g05620	2970	0	15	0.001	0.808067	9.65833	Up	4.0767e-05	9.47929e-05	cDNA|NBS-LRR disease resistance protein, putative, expressed	-	-	-	gi|222446467|dbj|BAH20864.1|/0/NBS-LRR disease resistance protein [Oryza sativa Japonica Group]
LOC_Os11g37090	3185	0	16	0.001	0.803754	9.65061	Up	2.07558e-05	4.98373e-05	cDNA|pumilio-family RNA binding repeat domain containing protein, expressed	-	-	-	gi|115486015|ref|NP_001068151.1|/0/Os11g0579900 [Oryza sativa Japonica Group]
LOC_Os07g31800	3003	0	15	0.001	0.799187	9.64239	Up	4.0767e-05	9.49285e-05	cDNA|NB-ARC domain containing protein, expressed	-	GO:0000166//nucleotide binding	-	gi|297725703|ref|NP_001175215.1|/0/Os07g0501500 [Oryza sativa Japonica Group]
LOC_Os06g19110	2804	0	14	0.001	0.798845	9.64177	Up	8.00718e-05	0.000177175	cDNA|cadmium tolerance factor, putative, expressed	GO:0044464//cell part	-	-	gi|53792487|dbj|BAD53452.1|/0/embryogenesis transmembrane protein-like [Oryza sativa Japonica Group]
LOC_Os05g04914	2823	0	14	0.001	0.793469	9.63203	Up	8.00718e-05	0.000177161	cDNA|expressed protein	-	-	-	gi|297723697|ref|NP_001174212.1|/0/Os05g0141200 [Oryza sativa Japonica Group]
LOC_Os06g19800	3027	0	15	0.001	0.792851	9.63091	Up	4.0767e-05	9.48886e-05	cDNA|BURP domain containing protein, expressed	-	-	-	gi|222635444|gb|EEE65576.1|/0/hypothetical protein OsJ_21077 [Oryza sativa Japonica Group]
LOC_Os10g13700	2850	0	14	0.001	0.785952	9.6183	Up	8.00718e-05	0.000177033	cDNA|phosphoenolpyruvate carboxykinase, putative, expressed	GO:0044424//intracellular part	GO:0004611//phosphoenolpyruvate carboxykinase activity;GO:0032559//adenyl ribonucleotide binding;GO:0016772//transferase activity, transferring phosphorus-containing groups	GO:0006006//glucose metabolic process;GO:0006796//phosphate metabolic process	gi|110288820|gb|ABG65990.1|/0/Phosphoenolpyruvate carboxykinase, putative, expressed [Oryza sativa Japonica Group]
LOC_Os01g41960	6519	0	32	0.001	0.785383	9.61725	Up	4.23076e-10	1.55414e-09	cDNA|retrotransposon protein, putative, unclassified, expressed	-	GO:0003676//nucleic acid binding;GO:0034061	GO:0006260//DNA replication	gi|22758328|gb|AAN05532.1|/0/putative reverse transcriptase [Oryza sativa Japonica Group]
LOC_Os12g36620	3531	0	17	0.001	0.770307	9.58929	Up	1.05674e-05	2.62346e-05	cDNA|pentatricopeptide, putative, expressed	-	-	-	gi|108862806|gb|ABA99524.2|/0/pentatricopeptide, putative, expressed [Oryza sativa Japonica Group]
LOC_Os01g62770	3437	0	16	0.001	0.744823	9.54075	Up	2.07558e-05	4.98676e-05	cDNA|expressed protein	-	-	-	gi|115441019|ref|NP_001044789.1|/7.81884e-68/Os01g0846400 [Oryza sativa Japonica Group]
LOC_Os02g40330	4776	0	22	0.001	0.737006	9.52553	Up	3.61508e-07	1.05226e-06	cDNA|retrotransposon protein, putative, Ty3-gypsy subclass, expressed	-	-	-	gi|297721429|ref|NP_001173077.1|/2.57429e-51/Os02g0616600 [Oryza sativa Japonica Group]
LOC_Os07g23660	1127	15	11339	2.20874	1609.77	9.50941	Up	5.70762e-08	1.76736e-07	cDNA|retrotransposon protein, putative, unclassified, expressed	-	-	-	gi|50511375|gb|AAT77298.1|/7.83975e-12/unknown protein [Oryza sativa Japonica Group]
LOC_Os04g28780	2645	0	12	0.001	0.725886	9.5036	Up	0.0003089	0.000639557	cDNA|serine/threonine-protein kinase receptor precursor, putative, expressed	GO:0031410//cytoplasmic vesicle	-	-	gi|32480117|emb|CAE01984.1|/0/OSJNBb0066J23.17 [Oryza sativa Japonica Group]
LOC_Os02g30540	3135	0	14	0.001	0.714502	9.48079	Up	8.00718e-05	0.000176906	cDNA|protein kinase, putative, expressed	-	-	-	gi|48716959|dbj|BAD23652.1|/0/putative leucine rich repeat containing protein kinase [Oryza sativa Japonica Group]
LOC_Os03g40194	3865	0	17	0.001	0.70374	9.4589	Up	1.05674e-05	2.6244e-05	cDNA|disease resistance RPP13-like protein 1, putative, expressed	-	-	-	gi|297722323|ref|NP_001173525.1|/0/Os03g0599000 [Oryza sativa Japonica Group]
LOC_Os06g49350	6657	0	29	0.001	0.696999	9.44501	Up	3.20574e-09	1.10058e-08	cDNA|retrotransposon protein, putative, unclassified, expressed	-	-	-	gi|77553001|gb|ABA95797.1|/0/retrotransposon protein, putative, unclassified [Oryza sativa Japonica Group]
LOC_Os05g49740	2775	0	12	0.001	0.69188	9.43438	Up	0.0003089	0.000639079	cDNA|EMB2744, putative, expressed	-	-	-	gi|115465559|ref|NP_001056379.1|/0/Os05g0572900 [Oryza sativa Japonica Group]
LOC_Os09g38310	2930	0	12	0.001	0.655279	9.35597	Up	0.0003089	0.000640084	cDNA|pentatricopeptide, putative, expressed	-	-	-	gi|115480595|ref|NP_001063891.1|/0/Os09g0555400 [Oryza sativa Japonica Group]
LOC_Os05g38260	3978	0	16	0.001	0.643529	9.32986	Up	2.07558e-05	4.9833e-05	cDNA|retrotransposon protein, putative, unclassified, expressed	GO:0043231//intracellular membrane-bounded organelle	GO:0004175//endopeptidase activity;GO:0003676//nucleic acid binding;GO:0034061	GO:0006260//DNA replication;GO:0019538//protein metabolic process	gi|31432119|gb|AAP53789.1|/0/retrotransposon protein, putative, unclassified [Oryza sativa Japonica Group]
LOC_Os01g73250	1340	2	1331	0.247687	158.923	9.32559	Up	0.000111496	0.000242804	cDNA|abscisic stress-ripening, putative, expressed	-	-	-	gi|115442415|ref|NP_001045487.1|/5.96856e-29/Os01g0963600 [Oryza sativa Japonica Group]
LOC_Os05g41580	3749	0	15	0.001	0.64016	9.32229	Up	4.0767e-05	9.48646e-05	cDNA|calcium-transporting ATPase, plasma membrane-type, putative, expressed	GO:0031224//intrinsic to membrane	GO:0046873//metal ion transmembrane transporter activity;GO:0019829//cation-transporting ATPase activity;GO:0032559//adenyl ribonucleotide binding	GO:0009206;GO:0006816//calcium ion transport	gi|297604692|ref|NP_001055932.2|/0/Os05g0495600 [Oryza sativa Japonica Group]
LOC_Os03g14790	3007	0	12	0.001	0.638499	9.31854	Up	0.0003089	0.000639509	cDNA|piwi domain containing protein, putative, expressed	-	-	-	gi|108707206|gb|ABF95001.1|/0/Piwi domain containing protein, expressed [Oryza sativa Japonica Group]
LOC_Os11g03820	4047	0	16	0.001	0.632557	9.30505	Up	2.07558e-05	4.98547e-05	cDNA|D-mannose binding lectin family protein, expressed	GO:0031410//cytoplasmic vesicle	GO:0030246//carbohydrate binding;GO:0004672//protein kinase activity;GO:0032559//adenyl ribonucleotide binding	GO:0006464//protein modification process;GO:0008037//cell recognition	gi|77548581|gb|ABA91378.1|/0/D-mannose binding lectin family protein, expressed [Oryza sativa Japonica Group]
LOC_Os10g39950	5257	0	20	0.001	0.608702	9.24959	Up	1.39463e-06	3.79768e-06	cDNA|viral A-type inclusion protein repeat containing protein, expressed	-	-	-	gi|297610866|ref|NP_001065218.2|/0/Os10g0547000 [Oryza sativa Japonica Group]
LOC_Os06g42380	3342	0	12	0.001	0.574497	9.16615	Up	0.0003089	0.000639366	cDNA|retrotransposon protein, putative, unclassified, expressed	-	-	-	gi|222635925|gb|EEE66057.1|/0/hypothetical protein OsJ_22054 [Oryza sativa Japonica Group]
LOC_Os03g20970	4071	0	14	0.001	0.550224	9.10388	Up	8.00718e-05	0.000177062	cDNA|phospholipid-transporting ATPase 1, putative, expressed	GO:0031224//intrinsic to membrane;GO:0031224//intrinsic to membrane	GO:0042625//ATPase activity, coupled to transmembrane movement of ions;GO:0046872//metal ion binding;GO:0005548//phospholipid transporter activity;GO:0032559//adenyl ribonucleotide binding;GO:0042625//ATPase activity, coupled to transmembrane movement of ions;GO:0046872//metal ion binding;GO:0005548//phospholipid transporter activity;GO:0032559//adenyl ribonucleotide binding	GO:0009206;GO:0006869//lipid transport;GO:0009206;GO:0006869//lipid transport	gi|108707922|gb|ABF95717.1|/0/Phospholipid-transporting ATPase 1, putative, expressed [Oryza sativa Japonica Group]
LOC_Os01g30956	5306	0	18	0.001	0.542773	9.0842	Up	5.3802e-06	1.3767e-05	cDNA|retrotransposon protein, putative, unclassified, expressed	-	GO:0003676//nucleic acid binding;GO:0034061	GO:0006260//DNA replication	gi|15187182|gb|AAK91332.1|AC090441_14/0/Putative gag-pol polyprotein [Oryza sativa Japonica Group]
LOC_Os09g14490	4830	0	16	0.001	0.530012	9.04988	Up	2.07558e-05	4.98503e-05	cDNA|TIR-NBS type disease resistance protein, putative, expressed	-	-	-	gi|297726795|ref|NP_001175761.1|/0/Os09g0314100 [Oryza sativa Japonica Group]
LOC_Os08g22004	5151	0	17	0.001	0.528044	9.04451	Up	1.05674e-05	2.62087e-05	cDNA|retrotransposon protein, putative, unclassified, expressed	-	GO:0003676//nucleic acid binding;GO:0034061	GO:0006260//DNA replication	gi|34015193|gb|AAQ56388.1|/0/putative gag-pol polyprotein [Oryza sativa Japonica Group]
LOC_Os02g02400	2421	4	1971	0.274184	130.258	8.89201	Up	4.26678e-05	9.87396e-05	cDNA|catalase isozyme A, putative, expressed	GO:0005777//peroxisome;GO:0005777//peroxisome;GO:0005777//peroxisome	GO:0005506//iron ion binding;GO:0004601//peroxidase activity;GO:0005506//iron ion binding;GO:0004601//peroxidase activity;GO:0005506//iron ion binding;GO:0004601//peroxidase activity	GO:0042743//hydrogen peroxide metabolic process;GO:0006950//response to stress;GO:0042743//hydrogen peroxide metabolic process;GO:0006950//response to stress;GO:0042743//hydrogen peroxide metabolic process;GO:0006950//response to stress	gi|115443787|ref|NP_001045673.1|/0/Os02g0115700 [Oryza sativa Japonica Group]
LOC_Os10g41980	631	3	1357	0.788986	344.083	8.76854	Up	6.96216e-05	0.000156429	cDNA|RALFL26 - Rapid ALkalinization Factor RALF family protein precursor, expressed	-	-	-	gi|2584801|emb|CAA75102.1|/8.1346e-34/RIR1b protein [Oryza sativa Indica Group]
LOC_Os01g05105	4813	0	13	0.001	0.432156	8.75541	Up	0.000157271	0.000334714	cDNA|expressed protein	GO:0043231//intracellular membrane-bounded organelle	-	GO:0032501//multicellular organismal process;GO:0006259//DNA metabolic process	gi|218187502|gb|EEC69929.1|/4.18039e-30/hypothetical protein OsI_00360 [Oryza sativa Indica Group]
LOC_Os11g37970	685	3	1173	0.726789	273.981	8.55832	Up	6.96216e-05	0.000156062	cDNA|WIP5 - Wound-induced protein precursor, expressed	GO:0031410//cytoplasmic vesicle	GO:0030247//polysaccharide binding	GO:0006952//defense response	gi|125535003|gb|EAY81551.1|/1.23516e-73/hypothetical protein OsI_36717 [Oryza sativa Indica Group]
LOC_Os01g73200	1299	3	1146	0.383257	141.152	8.52473	Up	6.96216e-05	0.000156379	cDNA|peroxidase precursor, putative, expressed	GO:0031410//cytoplasmic vesicle	GO:0046872//metal ion binding;GO:0016209//antioxidant activity;GO:0003824//catalytic activity	-	gi|115442407|ref|NP_001045483.1|/0/Os01g0963000 [Oryza sativa Japonica Group]
LOC_Os04g41620	1134	6	2072	0.878043	292.341	8.37914	Up	1.44843e-05	3.54558e-05	cDNA|CHIT2 - Chitinase family protein precursor, expressed	GO:0031410//cytoplasmic vesicle	GO:0004553//hydrolase activity, hydrolyzing O-glycosyl compounds;GO:0030247//polysaccharide binding	GO:0009607//response to biotic stimulus;GO:0006950//response to stress;GO:0006026	gi|115459168|ref|NP_001053184.1|/5.12737e-136/Os04g0493400 [Oryza sativa Japonica Group]
LOC_Os08g29570	2701	2	644	0.12288	38.1482	8.27822	Up	0.000111496	0.000242919	cDNA|pleiotropic drug resistance protein 3, putative, expressed	GO:0044464//cell part	-	-	gi|222640481|gb|EEE68613.1|/0/hypothetical protein OsJ_27150 [Oryza sativa Japonica Group]
LOC_Os08g24900	6351	0	12	0.001	0.30231	8.23988	Up	0.0003089	0.000639461	cDNA|retrotransposon protein, putative, unclassified, expressed	-	-	-	gi|38424052|dbj|BAD01742.1|/1.45912e-54/hypothetical protein [Oryza sativa Japonica Group]
LOC_Os06g39110	844	2	611	0.393247	115.827	8.20233	Up	0.000111496	0.000242995	cDNA|expressed protein	-	-	-	gi|115468742|ref|NP_001057970.1|/8.55477e-28/Os06g0591200 [Oryza sativa Japonica Group]
LOC_Os04g41680	1107	3	839	0.449729	121.263	8.07486	Up	6.96216e-05	0.000155809	cDNA|CHIT3 - Chitinase family protein precursor, expressed	GO:0031410//cytoplasmic vesicle	GO:0004553//hydrolase activity, hydrolyzing O-glycosyl compounds;GO:0030247//polysaccharide binding	GO:0009607//response to biotic stimulus;GO:0006026	gi|115459172|ref|NP_001053186.1|/1.33535e-149/Os04g0494100 [Oryza sativa Japonica Group]
LOC_Os09g31031	813	5	1361	1.0206	267.843	8.03582	Up	2.52028e-05	5.99067e-05	cDNA|ubiquitin family protein, putative, expressed	GO:0043231//intracellular membrane-bounded organelle;GO:0030529//ribonucleoprotein complex;GO:0043231//intracellular membrane-bounded organelle;GO:0030529//ribonucleoprotein complex;GO:0043229//intracellular organelle;GO:0030529//ribonucleoprotein complex	GO:0005198//structural molecule activity;GO:0005198//structural molecule activity;GO:0005198//structural molecule activity	GO:0010467//gene expression;GO:0032446//protein modification by small protein conjugation;GO:0010467//gene expression;GO:0032446//protein modification by small protein conjugation;GO:0032446//protein modification by small protein conjugation	gi|115479831|ref|NP_001063509.1|/1.87534e-58/Os09g0483400 [Oryza sativa Japonica Group]
LOC_Os01g03390	996	9	1926	1.49955	309.392	7.68877	Up	2.47686e-06	6.62084e-06	cDNA|BBTI7 - Bowman-Birk type bran trypsin inhibitor precursor, expressed	GO:0031410//cytoplasmic vesicle	GO:0004866//endopeptidase inhibitor activity	-	gi|215693785|dbj|BAG88984.1|/5.43849e-83/unnamed protein product [Oryza sativa Japonica Group]
LOC_Os04g30490	2173	3	605	0.229107	44.546	7.60313	Up	6.96216e-05	0.000155835	cDNA|MATE efflux family protein, putative, expressed	GO:0044464//cell part	GO:0015291//secondary active transmembrane transporter activity	GO:0015893//drug transport	gi|215769464|dbj|BAH01693.1|/0/unnamed protein product [Oryza sativa Japonica Group]
LOC_Os07g23640	1201	93	16611	12.8504	2212.92	7.42799	Up	1.82077e-14	1.15993e-13	cDNA|retrotransposon protein, putative, Ty3-gypsy subclass, expressed	-	-	-	gi|50511375|gb|AAT77298.1|/3.23773e-11/unknown protein [Oryza sativa Japonica Group]
LOC_Os01g50100	4079	3	509	0.122052	19.9653	7.35386	Up	6.96216e-05	0.00015586	cDNA|ABC transporter, ATP-binding protein, putative, expressed	-	GO:0017111//nucleoside-triphosphatase activity	-	gi|222619106|gb|EEE55238.1|/0/hypothetical protein OsJ_03116 [Oryza sativa Japonica Group]
LOC_Os03g15370	1113	4	637	0.596406	91.5708	7.26245	Up	4.26678e-05	9.90545e-05	cDNA|ubiquitin fusion protein, putative, expressed	GO:0043231//intracellular membrane-bounded organelle;GO:0030529//ribonucleoprotein complex;GO:0043231//intracellular membrane-bounded organelle;GO:0030529//ribonucleoprotein complex	GO:0005198//structural molecule activity;GO:0005198//structural molecule activity	GO:0010467//gene expression;GO:0032446//protein modification by small protein conjugation;GO:0010467//gene expression;GO:0032446//protein modification by small protein conjugation	gi|297600684|ref|NP_001049613.2|/1.68039e-75/Os03g0259500 [Oryza sativa Japonica Group]
LOC_Os07g35480	2153	8	1205	0.616628	89.548	7.18212	Up	4.52242e-06	1.17548e-05	cDNA|glucan endo-1,3-beta-glucosidase precursor, putative, expressed	GO:0031410//cytoplasmic vesicle;GO:0031410//cytoplasmic vesicle;GO:0031410//cytoplasmic vesicle	GO:0003824//catalytic activity;GO:0003824//catalytic activity;GO:0003824//catalytic activity	-	gi|115472569|ref|NP_001059883.1|/0/Os07g0539100 [Oryza sativa Japonica Group]
LOC_Os03g57110	3225	2	285	0.102915	14.1393	7.10212	Up	0.000111496	0.00024359	cDNA|expressed protein	-	-	-	gi|108711423|gb|ABF99218.1|/0/expressed protein [Oryza sativa Japonica Group]
LOC_Os04g48360	1550	16	2257	1.71303	232.977	7.08749	Up	2.99412e-08	9.53383e-08	cDNA|expressed protein	-	-	-	gi|38605942|emb|CAD41656.3|/0/OSJNBa0019K04.3 [Oryza sativa Japonica Group]
LOC_Os03g29960	2034	2	280	0.163176	22.0252	7.07658	Up	0.000111496	0.000243533	cDNA|DEK C terminal domain containing protein, expressed	-	-	-	gi|41469083|gb|AAS07057.1|/0/expressed protein [Oryza sativa Japonica Group]
LOC_Os06g07200	1367	2	269	0.242795	31.4845	7.01876	Up	0.000111496	0.000242537	cDNA|syntaxin, putative, expressed	GO:0016020//membrane	GO:0005515//protein binding	GO:0009725//response to hormone stimulus;GO:0016044//cellular membrane organization;GO:0015031//protein transport	gi|115466652|ref|NP_001056925.1|/8.28675e-147/Os06g0168500 [Oryza sativa Japonica Group]
LOC_Os09g36680	1079	242	31496	37.2196	4670.32	6.97132	Up	3.38174e-13	1.6045e-12	cDNA|ribonuclease T2 family domain containing protein, expressed	GO:0031410//cytoplasmic vesicle	GO:0003676//nucleic acid binding;GO:0016892	GO:0032502//developmental process	gi|115480399|ref|NP_001063793.1|/1.79488e-151/Os09g0537700 [Oryza sativa Japonica Group]
LOC_Os02g04810	4022	3	383	0.123782	15.2359	6.94354	Up	6.96216e-05	0.000156176	cDNA|auxin response factor 5, putative, expressed	-	GO:0005488//binding	GO:0009725//response to hormone stimulus;GO:0050794//regulation of cellular process	gi|158563961|sp|Q6Z2W3.2|ARFE_ORYSJ/0/RecName: Full=Auxin response factor 5
LOC_Os06g35165	1235	3	377	0.403118	48.8413	6.92076	Up	6.96216e-05	0.000156404	cDNA|expressed protein	-	-	-	gi|53792548|dbj|BAD53537.1|/7.20706e-46/hypothetical protein [Oryza sativa Japonica Group]
LOC_Os01g41420	1896	2	249	0.175053	21.0123	6.9073	Up	0.000111496	0.000242632	cDNA|transmembrane amino acid transporter protein, putative, expressed	GO:0031224//intrinsic to membrane	GO:0022804//active transmembrane transporter activity	GO:0015837//amine transport	gi|53791379|dbj|BAD53416.1|/0/amino acid transporter-like [Oryza sativa Japonica Group]
LOC_Os01g71350	1274	3	373	0.390777	46.8438	6.90537	Up	6.96216e-05	0.000156824	cDNA|glycosyl hydrolases family 17, putative, expressed	GO:0031410//cytoplasmic vesicle	GO:0004553//hydrolase activity, hydrolyzing O-glycosyl compounds	GO:0044238//primary metabolic process	gi|115442155|ref|NP_001045357.1|/9.20408e-161/Os01g0940800 [Oryza sativa Japonica Group]
LOC_Os12g38270	740	7	834	1.5698	180.321	6.84385	Up	8.1567e-06	2.05279e-05	cDNA|metallothionein, putative, expressed	GO:0043231//intracellular membrane-bounded organelle	-	-	gi|115489192|ref|NP_001067083.1|/5.04901e-16/Os12g0571100 [Oryza sativa Japonica Group]
LOC_Os10g24690	1089	5	589	0.761938	86.5367	6.82749	Up	2.52028e-05	5.99634e-05	cDNA|expressed protein	-	-	-	gi|115481798|ref|NP_001064492.1|/2.09423e-123/Os10g0386300 [Oryza sativa Japonica Group]
LOC_Os10g40934	3796	4	452	0.174868	19.0513	6.76748	Up	4.26678e-05	9.89216e-05	cDNA|flavonol synthase/flavanone 3-hydroxylase, putative, expressed	-	GO:0003824//catalytic activity;GO:0003824//catalytic activity;GO:0003824//catalytic activity;GO:0003824//catalytic activity	GO:0008152//metabolic process;GO:0008152//metabolic process;GO:0008152//metabolic process;GO:0008152//metabolic process	gi|78709004|gb|ABB47979.1|/0/oxidoreductase, 2OG-Fe oxygenase family protein, expressed [Oryza sativa Japonica Group]
LOC_Os04g08350	1624	26	2933	2.65684	288.961	6.76502	Up	4.30806e-11	1.69341e-10	cDNA|cysteine synthase, chloroplast/chromoplast precursor, putative, expressed	GO:0043231//intracellular membrane-bounded organelle;GO:0043231//intracellular membrane-bounded organelle;GO:0043231//intracellular membrane-bounded organelle;GO:0043231//intracellular membrane-bounded organelle	GO:0016835//carbon-oxygen lyase activity;GO:0048037//cofactor binding;GO:0016835//carbon-oxygen lyase activity;GO:0048037//cofactor binding;GO:0016835//carbon-oxygen lyase activity;GO:0048037//cofactor binding;GO:0016835//carbon-oxygen lyase activity;GO:0048037//cofactor binding	GO:0006563//L-serine metabolic process;GO:0000097//sulfur amino acid biosynthetic process;GO:0006563//L-serine metabolic process;GO:0000097//sulfur amino acid biosynthetic process;GO:0006563//L-serine metabolic process;GO:0000097//sulfur amino acid biosynthetic process;GO:0006563//L-serine metabolic process;GO:0000097//sulfur amino acid biosynthetic process	gi|125589367|gb|EAZ29717.1|/5.40483e-95/hypothetical protein OsJ_13780 [Oryza sativa Japonica Group]
LOC_Os10g22730	2376	7	788	0.48891	53.0631	6.762	Up	8.1567e-06	2.05916e-05	cDNA|expressed protein	GO:0031410//cytoplasmic vesicle;GO:0031410//cytoplasmic vesicle;GO:0031410//cytoplasmic vesicle;GO:0031410//cytoplasmic vesicle	-	-	gi|222612716|gb|EEE50848.1|/0/hypothetical protein OsJ_31286 [Oryza sativa Japonica Group]
LOC_Os04g41640	650	4	450	1.02123	110.767	6.76108	Up	4.26678e-05	9.85253e-05	cDNA|HEV2 - Hevein family protein precursor, expressed	GO:0031410//cytoplasmic vesicle	GO:0004553//hydrolase activity, hydrolyzing O-glycosyl compounds;GO:0030247//polysaccharide binding	GO:0009607//response to biotic stimulus;GO:0006026	gi|297602970|ref|NP_001053185.2|/5.54396e-25/Os04g0493600 [Oryza sativa Japonica Group]
LOC_Os08g13440	1013	4	448	0.655282	70.7589	6.75465	Up	4.26678e-05	9.87974e-05	cDNA|cupin domain containing protein, expressed	GO:0005576//extracellular region;GO:0031410//cytoplasmic vesicle;GO:0005576//extracellular region;GO:0031410//cytoplasmic vesicle;GO:0005576//extracellular region;GO:0031410//cytoplasmic vesicle	GO:0046914//transition metal ion binding;GO:0046914//transition metal ion binding;GO:0046914//transition metal ion binding	-	gi|115475413|ref|NP_001061303.1|/5.3094e-101/Os08g0231400 [Oryza sativa Japonica Group]
LOC_Os06g41930	2152	2	219	0.154229	16.2823	6.72209	Up	0.000111496	0.000241662	cDNA|zinc-binding protein, putative, expressed	-	-	-	gi|222635911|gb|EEE66043.1|/4.90834e-114/hypothetical protein OsJ_22026 [Oryza sativa Japonica Group]
LOC_Os01g17330	1288	2	215	0.257686	26.7076	6.69549	Up	0.000111496	0.000242842	cDNA|eukaryotic translation initiation factor 6, putative, expressed	GO:0031981//nuclear lumen;GO:0044444//cytoplasmic part;GO:0031981//nuclear lumen;GO:0044444//cytoplasmic part	GO:0043021//ribonucleoprotein binding;GO:0008135//translation factor activity, nucleic acid binding;GO:0043021//ribonucleoprotein binding;GO:0008135//translation factor activity, nucleic acid binding	GO:0006412//translation;GO:0003006//reproductive developmental process;GO:0042255//ribosome assembly;GO:0006412//translation;GO:0003006//reproductive developmental process;GO:0042255//ribosome assembly	gi|115435992|ref|NP_001042754.1|/2.09716e-128/Os01g0280500 [Oryza sativa Japonica Group]
LOC_Os11g10470	704	3	319	0.707174	72.4988	6.67975	Up	6.96216e-05	0.000156315	cDNA|expressed protein	-	-	-	gi|297728129|ref|NP_001176428.1|/3.32292e-21/Os11g0210201 [Oryza sativa Japonica Group]
LOC_Os01g59860	1922	2	194	0.172685	16.1496	6.54721	Up	0.000111496	0.000242651	cDNA|expressed protein	-	-	-	gi|115440647|ref|NP_001044603.1|/2.29812e-172/Os01g0814000 [Oryza sativa Japonica Group]
LOC_Os03g58600	3452	5	485	0.240368	22.4793	6.54721	Up	2.52028e-05	5.99479e-05	cDNA|PAZ domain containing protein, putative, expressed	GO:0030874//nucleolar chromatin	GO:0003723//RNA binding	GO:0007126//meiosis;GO:0009553//embryo sac development;GO:0070076//histone lysine demethylation	gi|218193919|gb|EEC76346.1|/0/hypothetical protein OsI_13926 [Oryza sativa Indica Group]
LOC_Os11g05700	2787	4	387	0.238177	22.2171	6.54349	Up	4.26678e-05	9.8988e-05	cDNA|ABC transporter family protein, putative, expressed	GO:0031224//intrinsic to membrane;GO:0031410//cytoplasmic vesicle	GO:0017111//nucleoside-triphosphatase activity;GO:0016491//oxidoreductase activity;GO:0015405//P-P-bond-hydrolysis-driven transmembrane transporter activity;GO:0032559//adenyl ribonucleotide binding	GO:0006810//transport;GO:0009207	gi|218185275|gb|EEC67702.1|/0/hypothetical protein OsI_35171 [Oryza sativa Indica Group]
LOC_Os10g31856	3867	7	675	0.300401	27.9282	6.53869	Up	8.1567e-06	2.04739e-05	cDNA|midasin-related, putative, expressed	-	-	-	gi|222612943|gb|EEE51075.1|/0/hypothetical protein OsJ_31772 [Oryza sativa Japonica Group]
LOC_Os08g09900	3456	11	1041	0.528198	48.1936	6.51162	Up	7.22526e-07	2.04124e-06	cDNA|WRKY118, expressed	-	-	-	gi|115475211|ref|NP_001061202.1|/0/Os08g0198900 [Oryza sativa Japonica Group]
LOC_Os02g07340	3280	2	189	0.101189	9.21936	6.50954	Up	0.000111496	0.000243379	cDNA|HEAT repeat family protein, putative, expressed	GO:0016020//membrane;GO:0030312//external encapsulating structure	GO:0005488//binding	GO:0009725//response to hormone stimulus;GO:0003002//regionalization;GO:0003006//reproductive developmental process	gi|222622265|gb|EEE56397.1|/0/hypothetical protein OsJ_05548 [Oryza sativa Japonica Group]
LOC_Os03g20949	4206	2	183	0.0789111	6.96137	6.463	Up	0.000111496	0.00024334	cDNA|phospholipid-transporting ATPase, putative, expressed	GO:0031224//intrinsic to membrane;GO:0031224//intrinsic to membrane	GO:0042625//ATPase activity, coupled to transmembrane movement of ions;GO:0046872//metal ion binding;GO:0005548//phospholipid transporter activity;GO:0032559//adenyl ribonucleotide binding;GO:0042625//ATPase activity, coupled to transmembrane movement of ions;GO:0046872//metal ion binding;GO:0005548//phospholipid transporter activity;GO:0032559//adenyl ribonucleotide binding	GO:0009206;GO:0006869//lipid transport;GO:0009206;GO:0006869//lipid transport	gi|222624848|gb|EEE58980.1|/0/hypothetical protein OsJ_10682 [Oryza sativa Japonica Group]
LOC_Os01g57082	3125	2	180	0.106208	9.21585	6.43915	Up	0.000111496	0.000242976	cDNA|insulin-degrading enzyme, putative, expressed	-	GO:0046914//transition metal ion binding;GO:0004175//endopeptidase activity	GO:0019538//protein metabolic process	gi|218189164|gb|EEC71591.1|/0/hypothetical protein OsI_03973 [Oryza sativa Indica Group]
LOC_Os02g20950	2330	2	179	0.142446	12.2916	6.43111	Up	0.000111496	0.000242403	cDNA|expressed protein	-	-	-	gi|125581828|gb|EAZ22759.1|/0/hypothetical protein OsJ_06435 [Oryza sativa Japonica Group]
LOC_Os01g63230	2594	7	619	0.447822	38.1798	6.41374	Up	8.1567e-06	2.05597e-05	cDNA|growth regulator related protein, putative, expressed	-	-	-	gi|56784500|dbj|BAD82651.1|/0/putative axi 1 [Oryza sativa Japonica Group]
LOC_Os03g55090	2855	138	12185	8.0214	682.861	6.41159	Up	1.46105e-13	7.53575e-13	cDNA|alpha-glucan phosphorylast isozyme, putative, expressed	GO:0009536//plastid	GO:0016758//transferase activity, transferring hexosyl groups;GO:0048037//cofactor binding	GO:0044238//primary metabolic process	gi|190689248|dbj|BAG49328.1|/0/plastidial starch phosphorylase 1 [Oryza sativa Japonica Group]
LOC_Os11g11960	2661	4	349	0.249455	20.9842	6.39438	Up	4.26678e-05	9.86076e-05	cDNA|disease resistance protein RPM1, putative, expressed	GO:0031410//cytoplasmic vesicle	GO:0032559//adenyl ribonucleotide binding	GO:0012501//programmed cell death;GO:0006950//response to stress	gi|108864164|gb|ABA92223.2|/0/NBS-LRR type disease resistance protein, putative, expressed [Oryza sativa Japonica Group]
LOC_Os06g48250	1937	4	345	0.342695	28.4972	6.37775	Up	4.26678e-05	9.82873e-05	cDNA|ATPase, putative, expressed	-	GO:0016462//pyrophosphatase activity;GO:0032559//adenyl ribonucleotide binding	GO:0009987//cellular process	gi|115469728|ref|NP_001058463.1|/0/Os06g0697600 [Oryza sativa Japonica Group]
LOC_Os11g27170	1485	4	342	0.447004	36.8479	6.36515	Up	4.26678e-05	9.85911e-05	cDNA|OsSCP58 - Putative Serine Carboxypeptidase homologue, expressed	GO:0031410//cytoplasmic vesicle;GO:0043231//intracellular membrane-bounded organelle	GO:0004180//carboxypeptidase activity	-	gi|77550643|gb|ABA93440.1|/0/transposon protein, putative, unclassified [Oryza sativa Japonica Group]
LOC_Os04g10420	1736	4	338	0.382373	31.1516	6.34818	Up	4.26678e-05	9.85088e-05	cDNA|CW7, putative, expressed	GO:0043231//intracellular membrane-bounded organelle	-	-	gi|115457170|ref|NP_001052185.1|/0/Os04g0183100 [Oryza sativa Japonica Group]
LOC_Os04g43440	2877	3	253	0.173045	14.07	6.34533	Up	6.96216e-05	0.000155923	cDNA|NB-ARC/LRR disease resistance protein, putative, expressed	-	GO:0016787//hydrolase activity;GO:0000166//nucleotide binding;GO:0000166//nucleotide binding	-	gi|218195212|gb|EEC77639.1|/0/hypothetical protein OsI_16631 [Oryza sativa Indica Group]
LOC_Os12g24020	1598	3	252	0.311546	25.2311	6.33962	Up	6.96216e-05	0.000156353	cDNA|rhodanese-like domain containing protein, putative, expressed	GO:0043231//intracellular membrane-bounded organelle;GO:0043231//intracellular membrane-bounded organelle;GO:0043231//intracellular membrane-bounded organelle	GO:0016783//sulfurtransferase activity	-	gi|115488360|ref|NP_001066667.1|/5.32946e-75/Os12g0428000 [Oryza sativa Japonica Group]
LOC_Os04g13210	4082	3	251	0.121962	9.83815	6.33388	Up	6.96216e-05	0.000156074	cDNA|multidrug resistance-associated protein, putative, expressed	GO:0031224//intrinsic to membrane;GO:0043231//intracellular membrane-bounded organelle	GO:0017111//nucleoside-triphosphatase activity;GO:0016491//oxidoreductase activity;GO:0015405//P-P-bond-hydrolysis-driven transmembrane transporter activity;GO:0032559//adenyl ribonucleotide binding	GO:0009207;GO:0006865//amino acid transport	gi|115457302|ref|NP_001052251.1|/0/Os04g0209200 [Oryza sativa Japonica Group]
LOC_Os05g33130	1331	4	333	0.498723	40.0294	6.32668	Up	4.26678e-05	9.87478e-05	cDNA|CHIT17 - Chitinase family protein precursor, expressed	GO:0031410//cytoplasmic vesicle	GO:0004553//hydrolase activity, hydrolyzing O-glycosyl compounds;GO:0030247//polysaccharide binding	GO:0006952//defense response;GO:0000272//polysaccharide catabolic process	gi|146386456|pdb|2DKV|A/1.04051e-154/Chain A, Crystal Structure Of Class I Chitinase From Oryza Sativa L. Japonica
LOC_Os06g43790	5475	6	492	0.181863	14.3778	6.30485	Up	1.44843e-05	3.55502e-05	cDNA|transcription initiation factor TFIID subunit 1, putative, expressed	GO:0044464//cell part	GO:0005488//binding	GO:0044267//cellular protein metabolic process;GO:0009292//genetic transfer	gi|222635980|gb|EEE66112.1|/0/hypothetical protein OsJ_22148 [Oryza sativa Japonica Group]
LOC_Os01g68269	1510	3	244	0.329702	25.8539	6.29307	Up	6.96216e-05	0.000156188	cDNA|expressed protein	-	-	-	gi|115441751|ref|NP_001045155.1|/8.01569e-122/Os01g0910500 [Oryza sativa Japonica Group]
LOC_Os03g08820	3537	6	480	0.28151	21.713	6.26923	Up	1.44843e-05	3.54652e-05	cDNA|expressed protein	-	GO:0003677//DNA binding	GO:0006351//transcription, DNA-dependent	gi|108706573|gb|ABF94368.1|/0/expressed protein [Oryza sativa Japonica Group]
LOC_Os05g11320	568	8	625	2.33732	176.053	6.23501	Up	4.52242e-06	1.17163e-05	cDNA|metallothionein-like protein 3B, putative, expressed	-	-	-	gi|158513348|sp|A3B0Y1.1|MT3B_ORYSJ/3.40909e-35/RecName: Full=Metallothionein-like protein 3B; AltName: Full=Class I metallothionein-like protein 3B; AltName: Full=OsMT-I-3b
LOC_Os01g43480	3476	7	538	0.334192	24.7637	6.21141	Up	8.1567e-06	2.04776e-05	cDNA|AAA-type ATPase family protein, putative, expressed	-	GO:0016462//pyrophosphatase activity;GO:0032559//adenyl ribonucleotide binding;GO:0016462//pyrophosphatase activity;GO:0032559//adenyl ribonucleotide binding;GO:0017111//nucleoside-triphosphatase activity;GO:0032559//adenyl ribonucleotide binding	-	gi|115438673|ref|NP_001043616.1|/0/Os01g0623500 [Oryza sativa Japonica Group]
LOC_Os01g52790	2102	2	152	0.157897	11.5697	6.19523	Up	0.000111496	0.000242785	cDNA|cytochrome P450 72A1, putative, expressed	GO:0031410//cytoplasmic vesicle	GO:0016491//oxidoreductase activity;GO:0005506//iron ion binding	GO:0006091//generation of precursor metabolites and energy	gi|115439699|ref|NP_001044129.1|/0/Os01g0728300 [Oryza sativa Japonica Group]
LOC_Os07g41460	1469	2	152	0.225936	16.5552	6.19523	Up	0.000111496	0.000242213	cDNA|sulfotransferase domain containing protein, expressed	-	-	-	gi|125559112|gb|EAZ04648.1|/0/hypothetical protein OsI_26799 [Oryza sativa Indica Group]
LOC_Os03g39129	2808	2	149	0.118198	8.48989	6.16647	Up	0.000111496	0.000241909	cDNA|frigida, putative, expressed	-	-	-	gi|115453953|ref|NP_001050577.1|/0/Os03g0588200 [Oryza sativa Japonica Group]
LOC_Os07g10840	2851	31	2293	1.80444	128.683	6.15612	Up	1.8523e-12	8.06364e-12	cDNA|uncharacterized glycosyltransferase, putative, expressed	-	GO:0008378//galactosyltransferase activity	-	gi|115471135|ref|NP_001059166.1|/0/Os07g0209100 [Oryza sativa Japonica Group]
LOC_Os07g10350	3072	9	661	0.486182	34.4265	6.14588	Up	2.47686e-06	6.6202e-06	cDNA|S1 RNA binding domain containing protein, expressed	GO:0043231//intracellular membrane-bounded organelle	-	GO:0006396//RNA processing	gi|33235571|dbj|BAC79783.2|/0/putative pre-rRNA processing protein RRP5 [Oryza sativa Japonica Group]
LOC_Os02g38392	2633	2	142	0.126054	8.6288	6.09705	Up	0.000111496	0.000243168	cDNA|NBS-LRR disease resistance protein, putative, expressed	-	-	-	gi|222623171|gb|EEE57303.1|/0/hypothetical protein OsJ_07380 [Oryza sativa Japonica Group]
LOC_Os05g49230	2757	15	1054	0.902884	61.1669	6.08207	Up	5.70762e-08	1.78012e-07	cDNA|ribosomal RNA large subunit methyltransferase J, putative, expressed	GO:0044424//intracellular part	GO:0005488//binding;GO:0008171//O-methyltransferase activity	GO:0000154//rRNA modification;GO:0006730//one-carbon metabolic process	gi|115465501|ref|NP_001056350.1|/0/Os05g0567400 [Oryza sativa Japonica Group]
LOC_Os02g18180	2734	2	140	0.121397	8.19299	6.07658	Up	0.000111496	0.000243072	cDNA|ATP-binding cassette sub-family E member 1, putative, expressed	GO:0043231//intracellular membrane-bounded organelle	GO:0019829//cation-transporting ATPase activity;GO:0051540;GO:0032559//adenyl ribonucleotide binding	GO:0009207	gi|115445575|ref|NP_001046567.1|/0/Os02g0282900 [Oryza sativa Japonica Group]
LOC_Os03g38590	1831	2	139	0.181267	12.1462	6.06624	Up	0.000111496	0.000243053	cDNA|secretory carrier-associated membrane protein 4, putative, expressed	GO:0031224//intrinsic to membrane;GO:0031224//intrinsic to membrane	-	GO:0006810//transport;GO:0006810//transport	gi|115453919|ref|NP_001050560.1|/2.53903e-135/Os03g0582200 [Oryza sativa Japonica Group]
LOC_Os12g02200	2193	5	346	0.378363	25.2435	6.06	Up	2.52028e-05	5.99325e-05	cDNA|CAMK_KIN1/SNF1/Nim1_like.6 - CAMK includes calcium/calmodulin depedent protein kinases, expressed	-	GO:0004672//protein kinase activity;GO:0032559//adenyl ribonucleotide binding;GO:0004672//protein kinase activity;GO:0032559//adenyl ribonucleotide binding	GO:0006464//protein modification process;GO:0023052//signaling;GO:0006464//protein modification process;GO:0023052//signaling	gi|297612540|ref|NP_001065977.2|/0/Os12g0113500 [Oryza sativa Japonica Group]
LOC_Os01g58290	3325	34	2239	1.69693	107.74	5.98847	Up	3.75922e-13	1.77447e-12	cDNA|OsSub9 - Putative Subtilisin homologue, expressed	GO:0031410//cytoplasmic vesicle;GO:0031410//cytoplasmic vesicle;GO:0031410//cytoplasmic vesicle;GO:0031410//cytoplasmic vesicle	GO:0004175//endopeptidase activity;GO:0004175//endopeptidase activity;GO:0004175//endopeptidase activity;GO:0004175//endopeptidase activity	GO:0019538//protein metabolic process;GO:0019538//protein metabolic process;GO:0019538//protein metabolic process;GO:0019538//protein metabolic process	gi|125589195|gb|EAZ29545.1|/0/hypothetical protein OsJ_13620 [Oryza sativa Japonica Group]
LOC_Os09g17146	1780	2	131	0.186461	11.7751	5.98072	Up	0.000111496	0.000242441	cDNA|expressed protein	-	-	-	gi|222641382|gb|EEE69514.1|/0/hypothetical protein OsJ_28972 [Oryza sativa Japonica Group]
LOC_Os04g51700	3821	5	327	0.217155	13.6925	5.97852	Up	2.52028e-05	6.01549e-05	cDNA|DNA ligase I, ATP-dependent family protein, expressed	-	GO:0005488//binding;GO:0003909//DNA ligase activity	GO:0010212//response to ionizing radiation;GO:0006281//DNA repair	gi|38346547|emb|CAD41778.2|/0/OSJNBa0035M09.8 [Oryza sativa Japonica Group]
LOC_Os05g46020	1383	2	128	0.239986	14.8081	5.9473	Up	0.000111496	0.000241833	cDNA|WRKY7, expressed	GO:0043231//intracellular membrane-bounded organelle	GO:0003677//DNA binding;GO:0001071	GO:0010467//gene expression	gi|125553129|gb|EAY98838.1|/4.4218e-63/hypothetical protein OsI_20783 [Oryza sativa Indica Group]
LOC_Os06g14450	3602	4	255	0.184287	11.3269	5.94165	Up	4.26678e-05	9.83938e-05	cDNA|exo70 exocyst complex subunit family protein, putative, expressed	GO:0044424//intracellular part	-	-	gi|125554791|gb|EAZ00397.1|/0/hypothetical protein OsI_22412 [Oryza sativa Indica Group]
LOC_Os06g41660	5092	2	127	0.0651807	3.99051	5.93598	Up	0.000111496	0.000243436	cDNA|CC-NBS-LRR protein, putative, expressed	-	-	-	gi|115468986|ref|NP_001058092.1|/0/Os06g0621500 [Oryza sativa Japonica Group]
LOC_Os01g32670	628	6	378	1.58551	96.3041	5.92458	Up	1.44843e-05	3.55313e-05	cDNA|expressed protein	-	-	-	gi|115436908|ref|NP_001043165.1|/2.49024e-51/Os01g0510200 [Oryza sativa Japonica Group]
LOC_Os03g17870	219	2	126	1.51553	92.0532	5.92458	Up	0.000111496	0.000242042	cDNA|metallothionein, putative, expressed	GO:0043231//intracellular membrane-bounded organelle	GO:0043169//cation binding	-	gi|115452363|ref|NP_001049782.1|/1.07001e-26/Os03g0288000 [Oryza sativa Japonica Group]
LOC_Os09g17152	1616	3	189	0.308076	18.7126	5.92458	Up	6.96216e-05	0.00015648	cDNA|OsFBX319 - F-box domain containing protein, expressed	GO:0043231//intracellular membrane-bounded organelle	-	-	gi|115478661|ref|NP_001062924.1|/0/Os09g0341600 [Oryza sativa Japonica Group]
LOC_Os09g10054	3956	10	628	0.41949	25.399	5.91999	Up	1.3432e-06	3.6918e-06	cDNA|disease resistance protein RPS2, putative, expressed	-	-	-	gi|49388732|dbj|BAD25932.1|/0/putative RPS2 [Oryza sativa Japonica Group]
LOC_Os12g44390	2172	3	188	0.229213	13.8488	5.91692	Up	6.96216e-05	0.000156226	cDNA|RecF/RecN/SMC N terminal domain containing protein, expressed	GO:0043232	GO:0032559//adenyl ribonucleotide binding	GO:0006996//organelle organization	gi|108863044|gb|ABA99633.2|/0/RecF/RecN/SMC N terminal domain containing protein, expressed [Oryza sativa Japonica Group]
LOC_Os07g43260	728	2	124	0.455907	27.2523	5.90149	Up	0.000111496	0.00024267	cDNA|SKP1-like protein 1B, putative, expressed	-	-	-	gi|125601147|gb|EAZ40723.1|/1.20118e-77/hypothetical protein OsJ_25192 [Oryza sativa Japonica Group]
LOC_Os10g41999	918	6	371	1.08464	64.6612	5.89761	Up	1.44843e-05	3.55092e-05	cDNA|RALFL27 - Rapid ALkalinization Factor RALF family protein precursor, expressed	GO:0031410//cytoplasmic vesicle	-	-	gi|110289605|gb|ABG66273.1|/7.97842e-46/expressed protein [Oryza sativa Japonica Group]
LOC_Os12g43640	3524	3	185	0.141274	8.3994	5.89372	Up	6.96216e-05	0.000156888	cDNA|receptor-like protein kinase HAIKU2 precursor, putative, expressed	GO:0031410//cytoplasmic vesicle;GO:0044462;GO:0016020//membrane	GO:0004672//protein kinase activity	GO:0006468//protein amino acid phosphorylation;GO:0032501//multicellular organismal process;GO:0003006//reproductive developmental process;GO:0006950//response to stress	gi|297613585|ref|NP_001067347.2|/0/Os12g0632800 [Oryza sativa Japonica Group]
LOC_Os02g55890	2859	10	616	0.580448	34.473	5.89216	Up	1.3432e-06	3.68814e-06	cDNA|inorganic H+ pyrophosphatase, putative, expressed	GO:0031090//organelle membrane;GO:0043231//intracellular membrane-bounded organelle;GO:0016021//integral to membrane;GO:0031410//cytoplasmic vesicle	GO:0046872//metal ion binding;GO:0015405//P-P-bond-hydrolysis-driven transmembrane transporter activity;GO:0016462//pyrophosphatase activity	GO:0006818//hydrogen transport	gi|115449285|ref|NP_001048422.1|/0/Os02g0802500 [Oryza sativa Japonica Group]
LOC_Os02g48320	2259	2	123	0.146923	8.71167	5.88981	Up	0.000111496	0.000241719	cDNA|DNA binding protein, putative, expressed	-	-	GO:0009987//cellular process;GO:0009987//cellular process;GO:0009987//cellular process	gi|218191457|gb|EEC73884.1|/1.97829e-85/hypothetical protein OsI_08674 [Oryza sativa Indica Group]
LOC_Os05g11260	2015	3	184	0.247072	14.6102	5.8859	Up	6.96216e-05	0.000155772	cDNA|expressed protein	-	-	-	gi|222630541|gb|EEE62673.1|/0/hypothetical protein OsJ_17476 [Oryza sativa Japonica Group]
LOC_Os08g15444	2515	2	122	0.131968	7.7613	5.87804	Up	0.000111496	0.00024311	cDNA|expressed protein	-	-	-	gi|115475567|ref|NP_001061380.1|/1.79459e-42/Os08g0254200 [Oryza sativa Japonica Group]
LOC_Os10g13694	3216	8	486	0.412811	24.1787	5.87211	Up	4.52242e-06	1.16922e-05	cDNA|expressed protein	GO:0031981//nuclear lumen;GO:0044444//cytoplasmic part;GO:0031981//nuclear lumen;GO:0044444//cytoplasmic part	GO:0016772//transferase activity, transferring phosphorus-containing groups;GO:0004611//phosphoenolpyruvate carboxykinase activity;GO:0032559//adenyl ribonucleotide binding;GO:0016772//transferase activity, transferring phosphorus-containing groups;GO:0004611//phosphoenolpyruvate carboxykinase activity;GO:0032559//adenyl ribonucleotide binding	GO:0010038//response to metal ion;GO:0009267//cellular response to starvation;GO:0006796//phosphate metabolic process;GO:0006006//glucose metabolic process;GO:0050832//defense response to fungus;GO:0010038//response to metal ion;GO:0009267//cellular response to starvation;GO:0006796//phosphate metabolic process;GO:0006006//glucose metabolic process;GO:0050832//defense response to fungus	gi|115481428|ref|NP_001064307.1|/2.38271e-27/Os10g0204400 [Oryza sativa Japonica Group]
LOC_Os01g42380	4916	8	484	0.270057	15.7524	5.86616	Up	4.52242e-06	1.17174e-05	cDNA|pleiotropic drug resistance protein, putative, expressed	GO:0044464//cell part	GO:0017111//nucleoside-triphosphatase activity;GO:0032559//adenyl ribonucleotide binding	GO:0009207	gi|115438436|ref|NP_001043539.1|/0/Os01g0609300 [Oryza sativa Japonica Group]
LOC_Os03g61150	1224	16	963	2.16928	125.88	5.85869	Up	2.99412e-08	9.50211e-08	cDNA|expressed protein	GO:0043231//intracellular membrane-bounded organelle	-	-	gi|108711858|gb|ABF99653.1|/1.69149e-47/expressed protein [Oryza sativa Japonica Group]
LOC_Os02g04640	2002	2	118	0.165784	9.43041	5.82994	Up	0.000111496	0.00024227	cDNA|Myb-like DNA-binding domain containing protein, putative, expressed	-	-	-	gi|125538015|gb|EAY84410.1|/0/hypothetical protein OsI_05784 [Oryza sativa Indica Group]
LOC_Os03g31430	1836	14	805	1.26541	70.1513	5.79279	Up	1.08414e-07	3.28785e-07	cDNA|terpene synthase, N-terminal domain containing protein, expressed	-	GO:0046872//metal ion binding;GO:0003824//catalytic activity	-	gi|37718888|gb|AAR01759.1|/0/putative sesquiterpene synthase [Oryza sativa Japonica Group]
LOC_Os01g28500	766	3	172	0.649935	35.9263	5.7886	Up	6.96216e-05	0.000156391	cDNA|SCP-like extracellular protein, expressed	GO:0031410//cytoplasmic vesicle	-	GO:0006950//response to stress	gi|115436666|ref|NP_001043091.1|/1.47992e-97/Os01g0382400 [Oryza sativa Japonica Group]
LOC_Os03g15040	3449	3	171	0.144346	7.9326	5.78019	Up	6.96216e-05	0.000156506	cDNA|FAR1 family protein, expressed	-	-	-	gi|115451987|ref|NP_001049594.1|/0/Os03g0255400 [Oryza sativa Japonica Group]
LOC_Os09g37930	3690	2	114	0.0899458	4.94301	5.78019	Up	0.000111496	0.000241852	cDNA|expressed protein	GO:0043231//intracellular membrane-bounded organelle	GO:0005488//binding	GO:0044260;GO:0090304	gi|50726320|dbj|BAD33895.1|/0/DNA mismatch repair protein -like [Oryza sativa Japonica Group]
LOC_Os06g48500	2104	7	397	0.552115	30.1896	5.77294	Up	8.1567e-06	2.05672e-05	cDNA|expressed protein	-	-	-	gi|215713430|dbj|BAG94567.1|/2.47692e-38/unnamed protein product [Oryza sativa Japonica Group]
LOC_Os08g44590	2000	3	168	0.248925	13.4398	5.75465	Up	6.96216e-05	0.000155746	cDNA|gibberellin 20 oxidase 2, putative, expressed	-	GO:0016491//oxidoreductase activity	-	gi|115477821|ref|NP_001062506.1|/0/Os08g0560000 [Oryza sativa Japonica Group]
LOC_Os02g04050	2085	4	222	0.318369	17.0357	5.74171	Up	4.26678e-05	9.83037e-05	cDNA|chromosome segregation protein, putative, expressed	GO:0043232	GO:0032559//adenyl ribonucleotide binding	GO:0006996//organelle organization	gi|41052609|dbj|BAD08001.1|/0/putative SMC3 protein [Oryza sativa Japonica Group]
LOC_Os07g01880	2648	2	110	0.12534	6.64641	5.72866	Up	0.000111496	0.000243091	cDNA|VIP4, putative, expressed	-	-	-	gi|33146453|dbj|BAC79561.1|/0/putative VERNALIZATION INDEPENDENCE 4 [Oryza sativa Japonica Group]
LOC_Os12g17430	1349	2	110	0.246034	13.0465	5.72866	Up	0.000111496	0.000243129	cDNA|NBS-LRR disease resistance protein, putative, expressed	-	-	-	gi|297613005|ref|NP_001066554.2|/2.14108e-147/Os12g0273000 [Oryza sativa Japonica Group]
LOC_Os02g50799	2851	3	162	0.174623	9.09139	5.70219	Up	6.96216e-05	0.000156697	cDNA|nuclear-pore anchor, putative, expressed	GO:0031981//nuclear lumen;GO:0044444//cytoplasmic part;GO:0005635//nuclear envelope	GO:0005488//binding	GO:0048437//floral organ development;GO:0016925//protein sumoylation;GO:0006406//mRNA export from nucleus	gi|218191551|gb|EEC73978.1|/0/hypothetical protein OsI_08886 [Oryza sativa Indica Group]
LOC_Os01g41160	1140	4	215	0.582281	30.1749	5.69549	Up	4.26678e-05	9.84349e-05	cDNA|FAD dependent oxidoreductase domain containing protein, expressed	-	-	-	gi|297720169|ref|NP_001172446.1|/0/Os01g0594700 [Oryza sativa Japonica Group]
LOC_Os01g51632	1917	2	106	0.173135	8.84701	5.67522	Up	0.000111496	0.000243571	cDNA|myosin XI, putative, expressed	-	GO:0005488//binding	-	gi|218188952|gb|EEC71379.1|/0/hypothetical protein OsI_03495 [Oryza sativa Indica Group]
LOC_Os10g28600	3573	2	106	0.0928912	4.74663	5.67522	Up	0.000111496	0.00024336	cDNA|PPR repeat domain containing protein, putative, expressed	-	-	-	gi|78708657|gb|ABB47632.1|/0/pentatricopeptide, putative, expressed [Oryza sativa Japonica Group]
LOC_Os01g56800	4310	10	523	0.385035	19.415	5.65604	Up	1.3432e-06	3.67755e-06	cDNA|MATH domain containing protein, expressed	-	GO:0019901//protein kinase binding;GO:0019901//protein kinase binding;GO:0019901//protein kinase binding	-	gi|125572209|gb|EAZ13724.1|/0/hypothetical protein OsJ_03647 [Oryza sativa Japonica Group]
LOC_Os04g55230	5705	125	6482	3.63607	181.788	5.64374	Up	0	0	cDNA|tetratricopeptide repeat domain containing protein, putative, expressed	-	-	-	gi|38344005|emb|CAE03171.2|/0/OSJNBa0070O11.2 [Oryza sativa Japonica Group]
LOC_Os03g11890	5003	7	361	0.232191	11.5449	5.6358	Up	8.1567e-06	2.05954e-05	cDNA|potyvirus VPg interacting protein, putative, expressed	-	-	-	gi|108706872|gb|ABF94667.1|/0/expressed protein [Oryza sativa Japonica Group]
LOC_Os03g26360	1704	2	103	0.194777	9.6712	5.6338	Up	0.000111496	0.000241776	cDNA|expressed protein	-	-	-	gi|222625020|gb|EEE59152.1|/0/hypothetical protein OsJ_11060 [Oryza sativa Japonica Group]
LOC_Os01g16170	2352	43	2210	3.03395	150.338	5.63086	Up	1.12799e-13	6.11909e-13	cDNA|PQ loop repeat domain containing protein, expressed	GO:0044464//cell part;GO:0044464//cell part;GO:0044464//cell part;GO:0044464//cell part;GO:0044464//cell part	-	-	gi|115435846|ref|NP_001042681.1|/0/Os01g0266800 [Oryza sativa Japonica Group]
LOC_Os04g51960	2250	9	462	0.6638	32.8528	5.62912	Up	2.47686e-06	6.61508e-06	cDNA|expressed protein	-	-	-	gi|125591579|gb|EAZ31929.1|/0/hypothetical protein OsJ_16101 [Oryza sativa Japonica Group]
LOC_Os04g51430	4602	5	255	0.180302	8.86556	5.61972	Up	2.52028e-05	5.98399e-05	cDNA|retrotransposon protein, putative, unclassified, expressed	GO:0043231//intracellular membrane-bounded organelle	GO:0004175//endopeptidase activity;GO:0003676//nucleic acid binding;GO:0034061	GO:0006260//DNA replication;GO:0019538//protein metabolic process	gi|38344156|emb|CAD41876.2|/0/OSJNBa0041A02.23 [Oryza sativa Japonica Group]
LOC_Os08g24400	1935	2	102	0.171525	8.43397	5.61972	Up	0.000111496	0.000243014	cDNA|SWP, putative, expressed	GO:0043234//protein complex	GO:0016251//general RNA polymerase II transcription factor activity	GO:0006355//regulation of transcription, DNA-dependent;GO:0008283//cell proliferation	gi|115475948|ref|NP_001061570.1|/0/Os08g0332800 [Oryza sativa Japonica Group]
LOC_Os08g07390	2055	3	153	0.242263	11.9122	5.61972	Up	6.96216e-05	0.000156799	cDNA|mla1, putative, expressed	-	-	-	gi|222639993|gb|EEE68125.1|/0/hypothetical protein OsJ_26203 [Oryza sativa Japonica Group]
LOC_Os03g20090	1758	5	254	0.471985	23.1168	5.61406	Up	2.52028e-05	6.00047e-05	cDNA|MYB family transcription factor, putative, expressed	GO:0043231//intracellular membrane-bounded organelle	GO:0003676//nucleic acid binding	-	gi|115452673|ref|NP_001049937.1|/5.26097e-176/Os03g0315400 [Oryza sativa Japonica Group]
LOC_Os07g46852	1395	4	203	0.475842	23.2828	5.61263	Up	4.26678e-05	9.88222e-05	cDNA|sex determination protein tasselseed-2, putative, expressed	GO:0043231//intracellular membrane-bounded organelle;GO:0043231//intracellular membrane-bounded organelle;GO:0043231//intracellular membrane-bounded organelle;GO:0043231//intracellular membrane-bounded organelle	GO:0003824//catalytic activity;GO:0003824//catalytic activity;GO:0003824//catalytic activity;GO:0003824//catalytic activity	GO:0008152//metabolic process;GO:0008152//metabolic process;GO:0008152//metabolic process;GO:0008152//metabolic process	gi|115473909|ref|NP_001060553.1|/2.41891e-32/Os07g0663800 [Oryza sativa Japonica Group]
LOC_Os02g46920	2110	6	303	0.471896	22.9759	5.60551	Up	1.44843e-05	3.5309e-05	cDNA|expressed protein	-	-	-	gi|222623490|gb|EEE57622.1|/1.00892e-168/hypothetical protein OsJ_08021 [Oryza sativa Japonica Group]
LOC_Os03g27120	1532	9	452	0.974902	47.2055	5.59755	Up	2.47686e-06	6.60743e-06	cDNA|ICE-like protease p20 domain containing protein, putative, expressed	-	-	-	gi|108708548|gb|ABF96343.1|/0/ICE-like protease p20 domain containing protein, expressed [Oryza sativa Japonica Group]
LOC_Os09g37860	2578	15	752	0.965574	46.6711	5.595	Up	5.70762e-08	1.77451e-07	cDNA|NOL1/NOP2/sun family protein, putative, expressed	GO:0031981//nuclear lumen	GO:0003676//nucleic acid binding;GO:0008168//methyltransferase activity	GO:0042254//ribosome biogenesis;GO:0006730//one-carbon metabolic process	gi|115480547|ref|NP_001063867.1|/0/Os09g0551300 [Oryza sativa Japonica Group]
LOC_Os05g08790	2538	3	150	0.196158	9.45611	5.59115	Up	6.96216e-05	0.000155872	cDNA|MAR-binding filament-like protein 1, putative, expressed	GO:0043231//intracellular membrane-bounded organelle	GO:0005488//binding	-	gi|57900683|gb|AAW57808.1|/0/putative MAR binding protein [Oryza sativa Japonica Group]
LOC_Os08g24300	159	2	100	2.08742	100.627	5.59115	Up	0.000111496	0.000242137	cDNA|expressed protein	-	-	-	gi|297726317|ref|NP_001175522.1|/6.43466e-11/Os08g0331800 [Oryza sativa Japonica Group]
LOC_Os01g04409	2460	2	99	0.134919	6.43892	5.57666	Up	0.000111496	0.000241757	cDNA|OsWAK1 - OsWAK receptor-like cytoplasmic kinase OsWAK-RLCK, expressed	GO:0031410//cytoplasmic vesicle	GO:0004672//protein kinase activity;GO:0032559//adenyl ribonucleotide binding	GO:0006464//protein modification process	gi|115434398|ref|NP_001041957.1|/0/Os01g0136400 [Oryza sativa Japonica Group]
LOC_Os03g31730	3243	7	346	0.358202	17.0703	5.57457	Up	8.1567e-06	2.05261e-05	cDNA|expressed protein	-	-	-	gi|40538897|gb|AAR87154.1|/0/expressed protein [Oryza sativa Japonica Group]
LOC_Os01g45880	5462	8	393	0.243061	11.5121	5.56568	Up	4.52242e-06	1.17692e-05	cDNA|retrotransposon protein, putative, unclassified, expressed	-	-	-	gi|28201555|gb|AAO34493.1|/0/putative helicase [Oryza sativa Japonica Group]
LOC_Os03g62388	1995	2	98	0.166366	7.85952	5.56201	Up	0.000111496	0.000243494	cDNA|expressed protein	-	-	-	gi|108712009|gb|ABF99804.1|/0/hypothetical protein LOC_Os03g62388 [Oryza sativa Japonica Group]
LOC_Os07g38280	3630	9	440	0.411446	19.3936	5.55873	Up	2.47686e-06	6.59534e-06	cDNA|insulin-degrading enzyme, putative, expressed	-	GO:0046872//metal ion binding;GO:0016787//hydrolase activity;GO:0046872//metal ion binding;GO:0016787//hydrolase activity	-	gi|222637310|gb|EEE67442.1|/0/hypothetical protein OsJ_24806 [Oryza sativa Japonica Group]
LOC_Os07g45070	4827	9	436	0.309416	14.4518	5.54556	Up	2.47686e-06	6.61253e-06	cDNA|FAT domain-containing protein, putative, expressed	-	GO:0016772//transferase activity, transferring phosphorus-containing groups	GO:0006796//phosphate metabolic process	gi|218200118|gb|EEC82545.1|/0/hypothetical protein OsI_27084 [Oryza sativa Indica Group]
LOC_Os01g51210	1264	3	145	0.393869	18.3541	5.54225	Up	6.96216e-05	0.000156277	cDNA|uncharacterized protein PA4923, putative, expressed	GO:0043231//intracellular membrane-bounded organelle;GO:0044444//cytoplasmic part;GO:0043231//intracellular membrane-bounded organelle;GO:0044444//cytoplasmic part	GO:0003824//catalytic activity;GO:0003824//catalytic activity	-	gi|115439495|ref|NP_001044027.1|/1.55167e-119/Os01g0708500 [Oryza sativa Japonica Group]
LOC_Os12g10740	3436	3	144	0.144892	6.70536	5.53226	Up	6.96216e-05	0.000156493	cDNA|leucine-rich repeat family protein, putative, expressed	GO:0043231//intracellular membrane-bounded organelle;GO:0016020//membrane;GO:0031410//cytoplasmic vesicle	GO:0004672//protein kinase activity;GO:0000166//nucleotide binding	GO:0008152//metabolic process	gi|115487826|ref|NP_001066400.1|/0/Os12g0210400 [Oryza sativa Japonica Group]
LOC_Os03g60930	2658	2	96	0.124868	5.77868	5.53226	Up	0.000111496	0.000242957	cDNA|RNA recognition motif containing protein, putative, expressed	-	GO:0005488//binding	-	gi|108711831|gb|ABF99626.1|/0/RNA recognition motif family protein [Oryza sativa Japonica Group]
LOC_Os11g12330	3390	4	191	0.195811	9.0146	5.52473	Up	4.26678e-05	9.8814e-05	cDNA|disease resistance protein RPM1, putative, expressed	GO:0031410//cytoplasmic vesicle	GO:0032559//adenyl ribonucleotide binding	GO:0012501//programmed cell death;GO:0006950//response to stress	gi|115484825|ref|NP_001067556.1|/0/Os11g0229400 [Oryza sativa Japonica Group]
LOC_Os07g48700	2781	2	95	0.119346	5.46557	5.51715	Up	0.000111496	0.000242689	cDNA|expressed protein	-	-	-	gi|22324427|dbj|BAC10344.1|/0/centromere protein-like [Oryza sativa Japonica Group]
LOC_Os03g18264	4154	14	662	0.559292	25.4979	5.51063	Up	1.08414e-07	3.30415e-07	cDNA|expressed protein	-	-	-	gi|297722029|ref|NP_001173378.1|/7.43176e-36/Os03g0293850 [Oryza sativa Japonica Group]
LOC_Os05g46030	6999	5	236	0.118553	5.39497	5.50801	Up	2.52028e-05	6.00719e-05	cDNA|myosin head family protein, expressed	-	-	-	gi|222632377|gb|EEE64509.1|/0/hypothetical protein OsJ_19360 [Oryza sativa Japonica Group]
LOC_Os08g10590	2067	5	234	0.401427	18.1129	5.49574	Up	2.52028e-05	6.0015e-05	cDNA|expressed protein	-	-	-	gi|222640096|gb|EEE68228.1|/0/hypothetical protein OsJ_26412 [Oryza sativa Japonica Group]
LOC_Os01g61990	2366	8	374	0.561116	25.2912	5.49419	Up	4.52242e-06	1.16955e-05	cDNA|ankyrin repeat-containing protein, putative, expressed	GO:0044464//cell part;GO:0044464//cell part	-	GO:0006970//response to osmotic stress;GO:0006970//response to osmotic stress	gi|91107480|gb|ABE11619.1|/0/ankyrin-repeat protein [Oryza sativa Japonica Group]
LOC_Os09g39650	2324	7	322	0.49985	22.1683	5.47086	Up	8.1567e-06	2.05841e-05	cDNA|protein kinase family protein, putative, expressed	-	GO:0004672//protein kinase activity;GO:0032559//adenyl ribonucleotide binding;GO:0004672//protein kinase activity;GO:0032559//adenyl ribonucleotide binding;GO:0004672//protein kinase activity;GO:0032559//adenyl ribonucleotide binding	GO:0006464//protein modification process;GO:0006464//protein modification process;GO:0006464//protein modification process	gi|222642138|gb|EEE70270.1|/0/hypothetical protein OsJ_30416 [Oryza sativa Japonica Group]
LOC_Os08g02990	6355	4	183	0.104453	4.60732	5.463	Up	4.26678e-05	9.83692e-05	cDNA|retrotransposon protein, putative, unclassified, expressed	GO:0043231//intracellular membrane-bounded organelle	-	-	gi|116309424|emb|CAH66499.1|/0/H0321H01.8 [Oryza sativa Indica Group]
LOC_Os11g47809	697	56	2554	13.3331	586.274	5.45849	Up	0	0	cDNA|metallothionein, putative, expressed	GO:0043231//intracellular membrane-bounded organelle	-	-	gi|62733239|gb|AAX95356.1|/2.17125e-17/F22G5.1-related [Oryza sativa Japonica Group]
LOC_Os06g10480	3205	2	91	0.103557	4.54283	5.45509	Up	0.000111496	0.000242422	cDNA|expressed protein	-	GO:0003774//motor activity;GO:0000166//nucleotide binding	-	gi|222635162|gb|EEE65294.1|/0/hypothetical protein OsJ_20526 [Oryza sativa Japonica Group]
LOC_Os01g43710	2447	13	590	0.881631	38.5772	5.45143	Up	2.05074e-07	6.07925e-07	cDNA|cytochrome P450 72A1, putative, expressed	GO:0031410//cytoplasmic vesicle	GO:0016491//oxidoreductase activity;GO:0005506//iron ion binding	GO:0006091//generation of precursor metabolites and energy	gi|115438705|ref|NP_001043632.1|/0/Os01g0627500 [Oryza sativa Japonica Group]
LOC_Os03g10780	4705	3	135	0.105813	4.59078	5.43915	Up	6.96216e-05	0.000156735	cDNA|flap endonuclease, putative, expressed	-	GO:0005488//binding;GO:0004518//nuclease activity	GO:0009628//response to abiotic stimulus;GO:0006281//DNA repair	gi|108706747|gb|ABF94542.1|/0/XPG I-region family protein, expressed [Oryza sativa Japonica Group]
LOC_Os04g53050	3252	3	135	0.15309	6.64195	5.43915	Up	6.96216e-05	0.000156646	cDNA|disease resistance RPP13-like protein 1, putative, expressed	-	-	-	gi|218195605|gb|EEC78032.1|/0/hypothetical protein OsI_17462 [Oryza sativa Indica Group]
LOC_Os07g12890	1452	3	135	0.342872	14.8758	5.43915	Up	6.96216e-05	0.000155935	cDNA|metal cation transporter, putative, expressed	GO:0031224//intrinsic to membrane;GO:0031410//cytoplasmic vesicle;GO:0031224//intrinsic to membrane;GO:0031410//cytoplasmic vesicle	GO:0046914//transition metal ion binding;GO:0046915//transition metal ion transmembrane transporter activity;GO:0046915//transition metal ion transmembrane transporter activity	GO:0000041//transition metal ion transport;GO:0000041//transition metal ion transport	gi|115471281|ref|NP_001059239.1|/4.94321e-139/Os07g0232800 [Oryza sativa Japonica Group]
LOC_Os04g49890	4929	25	1124	0.841703	36.4855	5.43787	Up	8.28056e-11	3.1999e-10	cDNA|multidrug resistance-associated protein, putative, expressed	GO:0031224//intrinsic to membrane	GO:0017111//nucleoside-triphosphatase activity;GO:0015405//P-P-bond-hydrolysis-driven transmembrane transporter activity;GO:0032559//adenyl ribonucleotide binding	GO:0006810//transport;GO:0009207	gi|222629443|gb|EEE61575.1|/0/hypothetical protein OsJ_15949 [Oryza sativa Japonica Group]
LOC_Os12g37720	4346	15	672	0.572768	24.7396	5.43273	Up	5.70762e-08	1.77651e-07	cDNA|zinc knuckle family protein, expressed	-	GO:0046914//transition metal ion binding	-	gi|115489110|ref|NP_001067042.1|/0/Os12g0564600 [Oryza sativa Japonica Group]
LOC_Os01g51670	1022	8	358	1.29902	56.046	5.43111	Up	4.52242e-06	1.17328e-05	cDNA|expressed protein	GO:0044464//cell part	-	-	gi|297597495|ref|NP_001044058.2|/1.30154e-79/Os01g0714600 [Oryza sativa Japonica Group]
LOC_Os03g42600	588	4	178	1.12891	48.4346	5.42303	Up	4.26678e-05	9.90628e-05	cDNA|expressed protein	GO:0043231//intracellular membrane-bounded organelle	-	-	gi|115454179|ref|NP_001050690.1|/8.33237e-27/Os03g0624300 [Oryza sativa Japonica Group]
LOC_Os07g42700	3046	17	752	0.926182	39.5003	5.41442	Up	1.56587e-08	5.08672e-08	cDNA|paramyosin, putative, expressed	-	-	-	gi|115473385|ref|NP_001060291.1|/0/Os07g0619100 [Oryza sativa Japonica Group]
LOC_Os02g43330	1336	5	221	0.621071	26.4666	5.41327	Up	2.52028e-05	6.00202e-05	cDNA|homeobox associated leucine zipper, putative, expressed	GO:0043231//intracellular membrane-bounded organelle	GO:0003677//DNA binding;GO:0001071	GO:0006351//transcription, DNA-dependent	gi|115447605|ref|NP_001047582.1|/2.43636e-119/Os02g0649300 [Oryza sativa Japonica Group]
LOC_Os02g02830	941	2	88	0.35271	14.9626	5.40673	Up	0.000111496	0.000242613	cDNA|ubiquitin-conjugating enzyme, putative, expressed	GO:0016020//membrane;GO:0016020//membrane	GO:0019787//small conjugating protein ligase activity;GO:0032559//adenyl ribonucleotide binding;GO:0019787//small conjugating protein ligase activity;GO:0032559//adenyl ribonucleotide binding	GO:0070646;GO:0019941//modification-dependent protein catabolic process;GO:0032446//protein modification by small protein conjugation;GO:0019941//modification-dependent protein catabolic process;GO:0032446//protein modification by small protein conjugation	gi|297598491|ref|NP_001045711.2|/3.23805e-85/Os02g0120600 [Oryza sativa Japonica Group]
LOC_Os10g31030	3870	7	307	0.300168	12.6923	5.40204	Up	8.1567e-06	2.05522e-05	cDNA|EMB1691, putative, expressed	-	GO:0016741//transferase activity, transferring one-carbon groups;GO:0005488//binding	GO:0006730//one-carbon metabolic process;GO:0034641//cellular nitrogen compound metabolic process	gi|297610575|ref|NP_001064723.2|/0/Os10g0447600 [Oryza sativa Japonica Group]
LOC_Os03g52830	864	2	87	0.384144	16.1108	5.39024	Up	0.000111496	0.000243244	cDNA|FATC domain containing protein, expressed	-	-	-	gi|108710976|gb|ABF98771.1|/1.73994e-164/FATC domain containing protein, expressed [Oryza sativa Japonica Group]
LOC_Os06g23370	3196	2	87	0.103849	4.35537	5.39024	Up	0.000111496	0.000242728	cDNA|expressed protein	GO:0043231//intracellular membrane-bounded organelle	-	-	gi|222635522|gb|EEE65654.1|/0/hypothetical protein OsJ_21241 [Oryza sativa Japonica Group]
LOC_Os06g17840	5406	18	781	0.552553	23.1147	5.38655	Up	8.16784e-09	2.72929e-08	cDNA|expressed protein	-	-	-	gi|297724719|ref|NP_001174723.1|/0/Os06g0286351 [Oryza sativa Japonica Group]
LOC_Os05g25060	3271	3	130	0.152201	6.3588	5.3847	Up	6.96216e-05	0.000156569	cDNA|PPR repeat domain containing protein, putative, expressed	GO:0043231//intracellular membrane-bounded organelle	GO:0005488//binding	-	gi|115463141|ref|NP_001055170.1|/0/Os05g0315100 [Oryza sativa Japonica Group]
LOC_Os12g43580	2160	4	173	0.307315	12.8146	5.38193	Up	4.26678e-05	9.83119e-05	cDNA|expressed protein	-	-	-	gi|77557137|gb|ABA99933.1|/0/expressed protein [Oryza sativa Japonica Group]
LOC_Os02g18370	3659	4	172	0.181416	7.52105	5.37356	Up	4.26678e-05	9.85335e-05	cDNA|transposon protein, putative, unclassified, expressed	-	-	-	gi|222622615|gb|EEE56747.1|/0/hypothetical protein OsJ_06276 [Oryza sativa Japonica Group]
LOC_Os06g36710	1675	2	86	0.198149	8.21479	5.37356	Up	0.000111496	0.000241871	cDNA|transposon protein, putative, CACTA, En/Spm sub-class, expressed	-	-	-	gi|115468556|ref|NP_001057877.1|/7.03862e-98/Os06g0562700 [Oryza sativa Japonica Group]
LOC_Os07g35510	2395	7	301	0.485032	20.1082	5.37356	Up	8.1567e-06	2.05205e-05	cDNA|glucan endo-1,3-beta-glucosidase precursor, putative, expressed	GO:0031410//cytoplasmic vesicle	GO:0003824//catalytic activity	-	gi|297725749|ref|NP_001175238.1|/0/Os07g0539300 [Oryza sativa Japonica Group]
LOC_Os12g36110	2862	6	251	0.347904	14.0319	5.33388	Up	1.44843e-05	3.5437e-05	cDNA|calmodulin binding protein, putative, expressed	-	-	-	gi|77556074|gb|ABA98870.1|/0/calmodulin-binding protein, putative, expressed [Oryza sativa Japonica Group]
LOC_Os05g30760	1079	3	125	0.4614	18.5354	5.32812	Up	6.96216e-05	0.000156748	cDNA|esterase, putative, expressed	-	-	-	gi|115463505|ref|NP_001055352.1|/2.43148e-140/Os05g0370700 [Oryza sativa Japonica Group]
LOC_Os01g63980	1824	2	83	0.181963	7.28058	5.32234	Up	0.000111496	0.000242308	cDNA|ZOS1-17 - C2H2 zinc finger protein, expressed	GO:0031410//cytoplasmic vesicle	GO:0046914//transition metal ion binding	-	gi|115441169|ref|NP_001044864.1|/0/Os01g0859100 [Oryza sativa Japonica Group]
LOC_Os06g03780	2646	5	207	0.313587	12.5168	5.31886	Up	2.52028e-05	5.99016e-05	cDNA|NUC153 domain containing protein, expressed	GO:0031461//cullin-RING ubiquitin ligase complex;GO:0031981//nuclear lumen	-	GO:0009553//embryo sac development	gi|52075614|dbj|BAD44785.1|/0/putative glycine-rich protein [Oryza sativa Japonica Group]
LOC_Os03g19340	5247	8	331	0.253021	10.0932	5.31799	Up	4.52242e-06	1.17714e-05	cDNA|WD domain, G-beta repeat domain containing protein, expressed	-	-	-	gi|108707733|gb|ABF95528.1|/0/expressed protein [Oryza sativa Japonica Group]
LOC_Os03g28140	5457	6	247	0.182463	7.24195	5.3107	Up	1.44843e-05	3.55565e-05	cDNA|1-phosphatidylinositol-4-phosphate 5-kinase/ zinc ion binding protein, putative, expressed	-	GO:0046914//transition metal ion binding;GO:0001727//lipid kinase activity;GO:0032559//adenyl ribonucleotide binding	GO:0046488//phosphatidylinositol metabolic process;GO:0019538//protein metabolic process	gi|30017504|gb|AAP12926.1|/0/putative phosphatidylinositol 3,5-kinase [Oryza sativa Japonica Group]
LOC_Os02g53740	3000	7	288	0.387217	15.3597	5.30987	Up	8.1567e-06	2.05074e-05	cDNA|XI-I, putative, expressed	GO:0043231//intracellular membrane-bounded organelle;GO:0015629//actin cytoskeleton;GO:0043231//intracellular membrane-bounded organelle;GO:0015629//actin cytoskeleton	GO:0017111//nucleoside-triphosphatase activity;GO:0032559//adenyl ribonucleotide binding;GO:0017111//nucleoside-triphosphatase activity;GO:0032559//adenyl ribonucleotide binding	GO:0030029//actin filament-based process;GO:0030029//actin filament-based process	gi|222623771|gb|EEE57903.1|/0/hypothetical protein OsJ_08588 [Oryza sativa Japonica Group]
LOC_Os06g37150	3731	28	1149	1.2454	49.2728	5.30611	Up	1.17861e-11	4.80212e-11	cDNA|L-ascorbate oxidase precursor, putative, expressed	GO:0043231//intracellular membrane-bounded organelle;GO:0031224//intrinsic to membrane;GO:0031410//cytoplasmic vesicle	GO:0046872//metal ion binding;GO:0016491//oxidoreductase activity	-	gi|53791994|dbj|BAD54579.1|/0/putative L-ascorbate oxidase [Oryza sativa Japonica Group]
LOC_Os02g44990	2774	3	123	0.17947	7.09433	5.30485	Up	6.96216e-05	0.000155696	cDNA|OsFBDUF13 - F-box and DUF domain containing protein, expressed	-	-	-	gi|115447837|ref|NP_001047698.1|/0/Os02g0671100 [Oryza sativa Japonica Group]
LOC_Os09g39940	871	2	82	0.381056	15.0629	5.30485	Up	0.000111496	0.000243283	cDNA|plastocyanin-like domain containing protein, putative, expressed	GO:0031410//cytoplasmic vesicle	GO:0046914//transition metal ion binding	-	gi|52550771|gb|AAU84431.1|/1.81712e-69/blue copper-binding protein [Oryza sativa Japonica Group]
LOC_Os05g09380	2960	9	367	0.504578	19.8375	5.29701	Up	2.47686e-06	6.61764e-06	cDNA|AR791, putative, expressed	GO:0044464//cell part;GO:0044464//cell part;GO:0044464//cell part	-	-	gi|115462459|ref|NP_001054829.1|/0/Os05g0185800 [Oryza sativa Japonica Group]
LOC_Os01g44990	2450	4	163	0.270939	10.6447	5.29603	Up	4.26678e-05	9.89548e-05	cDNA|ercc6 protein, putative, expressed	-	-	GO:0010038//response to metal ion	gi|222618922|gb|EEE55054.1|/0/hypothetical protein OsJ_02753 [Oryza sativa Japonica Group]
LOC_Os07g15270	3034	3	122	0.16409	6.43364	5.29307	Up	6.96216e-05	0.00015662	cDNA|RNA-binding region RNP-1, putative, expressed	GO:0044464//cell part	-	-	gi|115471423|ref|NP_001059310.1|/0/Os07g0256200 [Oryza sativa Japonica Group]
LOC_Os07g34740	2411	8	325	0.550643	21.5675	5.29159	Up	4.52242e-06	1.16966e-05	cDNA|NUC153 domain containing protein, expressed	GO:0044444//cytoplasmic part;GO:0043231//intracellular membrane-bounded organelle	-	-	gi|115472511|ref|NP_001059854.1|/0/Os07g0531700 [Oryza sativa Japonica Group]
LOC_Os05g05860	5950	4	162	0.111563	4.35623	5.28715	Up	4.26678e-05	9.89382e-05	cDNA|retrotransposon protein, putative, unclassified, expressed	GO:0016591//DNA-directed RNA polymerase II, holoenzyme	GO:0034062//RNA polymerase activity;GO:0016757//transferase activity, transferring glycosyl groups;GO:0003676//nucleic acid binding	GO:0006351//transcription, DNA-dependent	gi|297603848|ref|NP_001054670.2|/0/Os05g0151000 [Oryza sativa Japonica Group]
LOC_Os10g02380	1234	4	162	0.537926	21.0045	5.28715	Up	4.26678e-05	9.85006e-05	cDNA|oxidoreductase, aldo/keto reductase family protein, putative, expressed	-	-	-	gi|115480900|ref|NP_001064043.1|/7.89953e-178/Os10g0113000 [Oryza sativa Japonica Group]
LOC_Os08g25460	2100	30	1205	2.37072	91.808	5.27523	Up	3.36686e-12	1.4297e-11	cDNA|transcription initiation factor, putative, expressed	-	GO:0008135//translation factor activity, nucleic acid binding;GO:0030528//transcription regulator activity	GO:0006352//transcription initiation;GO:0006412//translation	gi|115475996|ref|NP_001061594.1|/0/Os08g0343300 [Oryza sativa Japonica Group]
LOC_Os09g04504	3003	13	520	0.718399	27.7052	5.26923	Up	2.05074e-07	6.09821e-07	cDNA|expressed protein	GO:0044464//cell part	-	-	gi|297610841|ref|NP_001065174.2|/7.3303e-06/Os10g0537500 [Oryza sativa Japonica Group]
LOC_Os09g30130	3139	2	80	0.105734	4.07766	5.26923	Up	0.000111496	0.000243302	cDNA|CSLE6 - cellulose synthase-like family E, expressed	GO:0031224//intrinsic to membrane;GO:0031224//intrinsic to membrane	GO:0016759//cellulose synthase activity;GO:0016759//cellulose synthase activity	GO:0045229//external encapsulating structure organization;GO:0009250//glucan biosynthetic process;GO:0045229//external encapsulating structure organization;GO:0009250//glucan biosynthetic process	gi|125564114|gb|EAZ09494.1|/0/hypothetical protein OsI_31767 [Oryza sativa Indica Group]
LOC_Os01g16370	3454	2	80	0.0960915	3.70579	5.26923	Up	0.000111496	0.000243398	cDNA|NBS-LRR type disease resistance protein, putative, expressed	GO:0005622//intracellular;GO:0005622//intracellular	GO:0032559//adenyl ribonucleotide binding;GO:0032559//adenyl ribonucleotide binding	GO:0012501//programmed cell death;GO:0006950//response to stress;GO:0012501//programmed cell death;GO:0006950//response to stress	gi|218187956|gb|EEC70383.1|/0/hypothetical protein OsI_01331 [Oryza sativa Indica Group]
LOC_Os01g07870	5471	11	439	0.333659	12.8384	5.26594	Up	7.22526e-07	2.04166e-06	cDNA|ABC transporter family protein, putative, expressed	GO:0031224//intrinsic to membrane	GO:0017111//nucleoside-triphosphatase activity;GO:0016491//oxidoreductase activity;GO:0015405//P-P-bond-hydrolysis-driven transmembrane transporter activity;GO:0032559//adenyl ribonucleotide binding	GO:0006810//transport;GO:0009207	gi|115434802|ref|NP_001042159.1|/0/Os01g0173900 [Oryza sativa Japonica Group]
LOC_Os06g41710	3305	4	159	0.200847	7.6973	5.26018	Up	4.26678e-05	9.8723e-05	cDNA|CW-type Zinc Finger, putative, expressed	-	GO:0005488//binding	-	gi|115468994|ref|NP_001058096.1|/0/Os06g0622000 [Oryza sativa Japonica Group]
LOC_Os03g58590	2405	9	357	0.621019	23.7501	5.25715	Up	2.47686e-06	6.63559e-06	cDNA|expressed protein	GO:0043231//intracellular membrane-bounded organelle	-	-	gi|28209522|gb|AAO37540.1|/0/unknown protein [Oryza sativa Japonica Group]
LOC_Os05g40770	3359	3	119	0.148214	5.66826	5.25715	Up	6.96216e-05	0.00015671	cDNA|leucine-rich repeat family protein, putative, expressed	GO:0031410//cytoplasmic vesicle;GO:0031410//cytoplasmic vesicle	GO:0004672//protein kinase activity;GO:0004672//protein kinase activity	-	gi|115464555|ref|NP_001055877.1|/0/Os05g0486100 [Oryza sativa Japonica Group]
LOC_Os11g44680	2278	2	79	0.145698	5.54863	5.25108	Up	0.000111496	0.000241947	cDNA|calmodulin binding protein, putative, expressed	-	-	-	gi|115486567|ref|NP_001068427.1|/0/Os11g0669100 [Oryza sativa Japonica Group]
LOC_Os04g23550	1400	2	79	0.237072	9.02842	5.25108	Up	0.000111496	0.000241985	cDNA|basic helix-loop-helix family protein, putative, expressed	-	-	-	gi|115457612|ref|NP_001052406.1|/6.94974e-111/Os04g0301500 [Oryza sativa Japonica Group]
LOC_Os01g45620	1994	3	118	0.249674	9.46825	5.24498	Up	6.96216e-05	0.000156582	cDNA|CGMC_MAPKCMGC_2.5 - CGMC includes CDA, MAPK, GSK3, and CLKC kinases, expressed	GO:0043231//intracellular membrane-bounded organelle	GO:0004702//receptor signaling protein serine/threonine kinase activity;GO:0032559//adenyl ribonucleotide binding	GO:0006464//protein modification process	gi|115438829|ref|NP_001043694.1|/0/Os01g0643800 [Oryza sativa Japonica Group]
LOC_Os11g24050	1862	8	314	0.712997	26.9813	5.24192	Up	4.52242e-06	1.17372e-05	cDNA|expressed protein	-	-	-	gi|108864324|gb|ABA93209.2|/1.09663e-91/expressed protein [Oryza sativa Japonica Group]
LOC_Os08g32100	3115	13	504	0.692568	25.8872	5.22414	Up	2.05074e-07	6.07795e-07	cDNA|transposon protein, putative, CACTA, En/Spm sub-class, expressed	GO:0043231//intracellular membrane-bounded organelle	-	GO:0006396//RNA processing	gi|37573054|dbj|BAC98582.1|/0/putative RNA-binding region RNP-1 and Splicing factor PWI family member protein [Oryza sativa Japonica Group]
LOC_Os07g18990	841	3	116	0.591974	22.0686	5.22032	Up	6.96216e-05	0.000156252	cDNA|LTPL40 - Protease inhibitor/seed storage/LTP family protein precursor, expressed	GO:0031410//cytoplasmic vesicle	-	-	gi|115471587|ref|NP_001059392.1|/2.5698e-32/Os07g0290200 [Oryza sativa Japonica Group]
LOC_Os09g36700	1213	2	77	0.273619	10.1565	5.21409	Up	0.000111496	0.000242365	cDNA|ribonuclease T2 family domain containing protein, expressed	GO:0031410//cytoplasmic vesicle	GO:0005488//binding;GO:0016787//hydrolase activity	-	gi|50726603|dbj|BAD34237.1|/1.9247e-128/putative RNase S-like protein precursor [Oryza sativa Japonica Group]
LOC_Os10g02650	2850	2	77	0.116456	4.32273	5.21409	Up	0.000111496	0.000243264	cDNA|PPR repeat containing protein, expressed	-	-	-	gi|17047023|gb|AAL34928.1|AC079037_1/0/Putative PPR-repeat protein [Oryza sativa]
LOC_Os08g38310	3880	4	153	0.171083	6.30917	5.20469	Up	4.26678e-05	9.85499e-05	cDNA|expressed protein	-	-	-	gi|222640776|gb|EEE68908.1|/0/hypothetical protein OsJ_27758 [Oryza sativa Japonica Group]
LOC_Os02g29464	4549	8	306	0.291844	10.7626	5.20469	Up	4.52242e-06	1.16725e-05	cDNA|RecF/RecN/SMC N terminal domain containing protein, expressed	GO:0043234//protein complex;GO:0043231//intracellular membrane-bounded organelle	GO:0046914//transition metal ion binding;GO:0016788//hydrolase activity, acting on ester bonds;GO:0032559//adenyl ribonucleotide binding	GO:0006310//DNA recombination;GO:0006281//DNA repair;GO:0000723//telomere maintenance	gi|115446227|ref|NP_001046893.1|/0/Os02g0497500 [Oryza sativa Japonica Group]
LOC_Os03g45300	4183	11	418	0.436397	15.9883	5.19523	Up	7.22526e-07	2.03833e-06	cDNA|transposon protein, putative, unclassified, expressed	-	-	-	gi|115454411|ref|NP_001050806.1|/0/Os03g0655600 [Oryza sativa Japonica Group]
LOC_Os04g20210	7369	6	228	0.13512	4.95039	5.19523	Up	1.44843e-05	3.54621e-05	cDNA|expressed protein	GO:0043231//intracellular membrane-bounded organelle;GO:0043231//intracellular membrane-bounded organelle	GO:0003676//nucleic acid binding;GO:0003676//nucleic acid binding	-	gi|215767837|dbj|BAH00066.1|/2.20608e-78/unnamed protein product [Oryza sativa Japonica Group]
LOC_Os01g48180	5142	7	265	0.225914	8.24568	5.18979	Up	8.1567e-06	2.04981e-05	cDNA|DDT domain containing protein, putative, expressed	-	-	-	gi|218188822|gb|EEC71249.1|/0/hypothetical protein OsI_03220 [Oryza sativa Indica Group]
LOC_Os06g16980	4102	6	227	0.242735	8.85407	5.18888	Up	1.44843e-05	3.53557e-05	cDNA|DNA topoisomerase I family protein, expressed	GO:0043231//intracellular membrane-bounded organelle;GO:0043231//intracellular membrane-bounded organelle	GO:0003916//DNA topoisomerase activity;GO:0003916//DNA topoisomerase activity	GO:0006259//DNA metabolic process;GO:0006259//DNA metabolic process	gi|125596851|gb|EAZ36631.1|/0/hypothetical protein OsJ_20977 [Oryza sativa Japonica Group]
LOC_Os04g33640	2418	9	340	0.61768	22.4976	5.18676	Up	2.47686e-06	6.6266e-06	cDNA|glycosyl hydrolases family 17, putative, expressed	GO:0031410//cytoplasmic vesicle;GO:0031410//cytoplasmic vesicle	GO:0043167//ion binding;GO:0008422//beta-glucosidase activity;GO:0043167//ion binding;GO:0008422//beta-glucosidase activity	GO:0044238//primary metabolic process;GO:0044238//primary metabolic process	gi|125590321|gb|EAZ30671.1|/0/hypothetical protein OsJ_14727 [Oryza sativa Japonica Group]
LOC_Os01g47840	2346	3	113	0.212212	7.70661	5.18251	Up	6.96216e-05	0.000156595	cDNA|S-locus-like receptor protein kinase, putative, expressed	GO:0031410//cytoplasmic vesicle	GO:0030246//carbohydrate binding;GO:0004672//protein kinase activity;GO:0032559//adenyl ribonucleotide binding	GO:0006464//protein modification process;GO:0008037//cell recognition	gi|56202182|dbj|BAD73660.1|/0/S-receptor kinase-like [Oryza sativa Japonica Group]
LOC_Os10g34930	911	5	188	0.910813	33.0181	5.17996	Up	2.52028e-05	6.01134e-05	cDNA|secretory protein, putative, expressed	GO:0031410//cytoplasmic vesicle	-	-	gi|115482666|ref|NP_001064926.1|/2.33244e-106/Os10g0491000 [Oryza sativa Japonica Group]
LOC_Os05g41510	6761	29	1090	0.711811	25.7946	5.17943	Up	6.2761e-12	2.61766e-11	cDNA|SH2 motif, putative, expressed	-	GO:0030528//transcription regulator activity;GO:0003676//nucleic acid binding;GO:0016787//hydrolase activity	GO:0006354//RNA elongation;GO:0006355//regulation of transcription, DNA-dependent	gi|222632083|gb|EEE64215.1|/0/hypothetical protein OsJ_19048 [Oryza sativa Japonica Group]
LOC_Os03g22320	3267	11	413	0.558754	20.2262	5.17786	Up	7.22526e-07	2.0319e-06	cDNA|utp14 protein, putative, expressed	GO:0030529//ribonucleoprotein complex	-	GO:0009987//cellular process	gi|108708082|gb|ABF95877.1|/0/Utp14 protein, expressed [Oryza sativa Japonica Group]
LOC_Os09g09490	3149	2	75	0.105399	3.81067	5.17612	Up	0.000111496	0.000242251	cDNA|disease resistance protein RPM1, putative, expressed	-	-	-	gi|49389017|dbj|BAD26260.1|/0/putative disease related protein 2 [Oryza sativa Japonica Group]
LOC_Os08g10580	1981	2	75	0.167542	6.05744	5.17612	Up	0.000111496	0.000243225	cDNA|expressed protein	GO:0043231//intracellular membrane-bounded organelle	-	-	gi|115475289|ref|NP_001061241.1|/0/Os08g0206700 [Oryza sativa Japonica Group]
LOC_Os08g32090	2937	15	560	0.847549	30.5068	5.16969	Up	5.70762e-08	1.77292e-07	cDNA|DEAD-box ATP-dependent RNA helicase, putative, expressed	GO:0043231//intracellular membrane-bounded organelle	GO:0003676//nucleic acid binding;GO:0032559//adenyl ribonucleotide binding;GO:0042623//ATPase activity, coupled	-	gi|115476424|ref|NP_001061808.1|/0/Os08g0416100 [Oryza sativa Japonica Group]
LOC_Os01g72630	1509	3	112	0.329921	11.8752	5.16969	Up	6.96216e-05	0.000156264	cDNA|expressed protein	-	-	-	gi|297598352|ref|NP_001045440.2|/0/Os01g0956500 [Oryza sativa Japonica Group]
LOC_Os08g02700	1408	4	149	0.471449	16.9315	5.16647	Up	4.26678e-05	9.84102e-05	cDNA|fructose-bisphospate aldolase isozyme, putative, expressed	GO:0043231//intracellular membrane-bounded organelle;GO:0016020//membrane	GO:0046914//transition metal ion binding;GO:0016832//aldehyde-lyase activity	GO:0006970//response to osmotic stress;GO:0010038//response to metal ion;GO:0006007//glucose catabolic process	gi|115474567|ref|NP_001060880.1|/0/Os08g0120600 [Oryza sativa Japonica Group]
LOC_Os04g39350	707	3	111	0.704173	25.1198	5.15675	Up	6.96216e-05	0.00015629	cDNA|heavy metal associated domain containing protein, expressed	-	-	-	gi|115458882|ref|NP_001053041.1|/1.00213e-41/Os04g0469000 [Oryza sativa Japonica Group]
LOC_Os06g51084	4786	329	12167	11.4078	406.746	5.15604	Up	0	0	cDNA|1,4-alpha-glucan-branching enzyme, chloroplast precursor, putative, expressed	GO:0009536//plastid;GO:0009536//plastid;GO:0009536//plastid;GO:0009536//plastid;GO:0009536//plastid;GO:0009536//plastid;GO:0009536//plastid;GO:0009536//plastid	GO:0016798//hydrolase activity, acting on glycosyl bonds;GO:0035251//UDP-glucosyltransferase activity;GO:0043167//ion binding;GO:0016798//hydrolase activity, acting on glycosyl bonds;GO:0035251//UDP-glucosyltransferase activity;GO:0043167//ion binding;GO:0016798//hydrolase activity, acting on glycosyl bonds;GO:0035251//UDP-glucosyltransferase activity;GO:0043167//ion binding;GO:0016798//hydrolase…	GO:0005982//starch metabolic process;GO:0005982//starch metabolic process;GO:0005982//starch metabolic process;GO:0005982//starch metabolic process;GO:0005982//starch metabolic process;GO:0005982//starch metabolic process;GO:0005982//starch metabolic process;GO:0005982//starch metabolic process	gi|115470060|ref|NP_001058629.1|/0/Os06g0726400 [Oryza sativa Japonica Group]
LOC_Os03g22900	4929	13	480	0.437685	15.581	5.15375	Up	2.05074e-07	6.08904e-07	cDNA|SNF2 family N-terminal domain containing protein, expressed	GO:0044464//cell part	GO:0003676//nucleic acid binding;GO:0016817//hydrolase activity, acting on acid anhydrides	GO:0009908//flower development	gi|108708155|gb|ABF95950.1|/0/transcriptional activator, putative, expressed [Oryza sativa Japonica Group]
LOC_Os05g43060	5324	29	1066	0.903935	32.0355	5.14731	Up	6.2761e-12	2.60822e-11	cDNA|retrotransposon, putative, centromere-specific, expressed	-	-	GO:0044238//primary metabolic process;GO:0034645//cellular macromolecule biosynthetic process;GO:0010467//gene expression	gi|218197068|gb|EEC79495.1|/0/hypothetical protein OsI_20547 [Oryza sativa Indica Group]
LOC_Os12g07300	2826	21	766	1.23317	43.368	5.13618	Up	1.14604e-09	4.08038e-09	cDNA|N-acetyltransferase 10, putative, expressed	-	-	-	gi|77553763|gb|ABA96559.1|/0/expressed protein [Oryza sativa Japonica Group]
LOC_Os02g12400	4008	8	291	0.331238	11.6166	5.13217	Up	4.52242e-06	1.17703e-05	cDNA|receptor-like protein kinase precursor, putative, expressed	GO:0044444//cytoplasmic part;GO:0043229//intracellular organelle	GO:0004672//protein kinase activity;GO:0000166//nucleotide binding	-	gi|115445017|ref|NP_001046288.1|/0/Os02g0215500 [Oryza sativa Japonica Group]
LOC_Os03g02320	3004	19	688	1.04962	36.6439	5.12564	Up	4.2512e-09	1.44321e-08	cDNA|STE_PAK_Ste20_STLK.3 - STE kinases include homologs to sterile 7, sterile 11 and sterile 20 from yeast, expressed	-	GO:0004672//protein kinase activity;GO:0032559//adenyl ribonucleotide binding;GO:0004672//protein kinase activity;GO:0032559//adenyl ribonucleotide binding	GO:0006464//protein modification process;GO:0006464//protein modification process	gi|115450285|ref|NP_001048743.1|/0/Os03g0114300 [Oryza sativa Japonica Group]
LOC_Os04g41229	1817	2	72	0.182664	6.34001	5.11722	Up	0.000111496	0.000242708	cDNA|helix-loop-helix DNA-binding domain containing protein, expressed	GO:0043231//intracellular membrane-bounded organelle;GO:0043231//intracellular membrane-bounded organelle	-	-	gi|115459116|ref|NP_001053158.1|/5.37124e-156/Os04g0489600 [Oryza sativa Japonica Group]
LOC_Os01g57710	1745	5	180	0.475502	16.504	5.11722	Up	2.52028e-05	6.00357e-05	cDNA|membrane protein, putative, expressed	GO:0031410//cytoplasmic vesicle;GO:0031410//cytoplasmic vesicle;GO:0031410//cytoplasmic vesicle	-	-	gi|53792419|dbj|BAD53257.1|/0/membrane protein-like [Oryza sativa Japonica Group]
LOC_Os02g49480	1678	2	72	0.197795	6.8652	5.11722	Up	0.000111496	0.00024208	cDNA|helix-loop-helix DNA-binding domain containing protein, expressed	GO:0043231//intracellular membrane-bounded organelle	-	-	gi|222623596|gb|EEE57728.1|/0/hypothetical protein OsJ_08226 [Oryza sativa Japonica Group]
LOC_Os03g31594	3840	10	359	0.432162	14.9581	5.11321	Up	1.3432e-06	3.68266e-06	cDNA|jmjC domain containing protein, expressed	-	GO:0005488//binding;GO:0005488//binding	-	gi|108708960|gb|ABF96755.1|/0/jmjC domain containing protein, expressed [Oryza sativa Japonica Group]
LOC_Os01g01960	4570	31	1112	1.1257	38.9315	5.11204	Up	1.8523e-12	8.0573e-12	cDNA|transcriptional repressor, putative, expressed	GO:0043231//intracellular membrane-bounded organelle	-	GO:0006351//transcription, DNA-dependent	gi|115434074|ref|NP_001041795.1|/0/Os01g0109700 [Oryza sativa Japonica Group]
LOC_Os04g08034	2904	10	358	0.571453	19.7242	5.10919	Up	1.3432e-06	3.69327e-06	cDNA|ZOS4-02 - C2H2 zinc finger protein, expressed	GO:0043231//intracellular membrane-bounded organelle;GO:0043231//intracellular membrane-bounded organelle;GO:0043231//intracellular membrane-bounded organelle;GO:0043231//intracellular membrane-bounded organelle;GO:0043231//intracellular membrane-bounded organelle	GO:0005488//binding;GO:0005488//binding;GO:0005488//binding;GO:0005488//binding;GO:0005488//binding	GO:0040029//regulation of gene expression, epigenetic;GO:0009908//flower development;GO:0040029//regulation of gene expression, epigenetic;GO:0009908//flower development;GO:0040029//regulation of gene expression, epigenetic;GO:0009908//flower development;GO:0040029//regulation of gene expression, epigenetic;GO:0009908//flower development;GO:0040029//regulation of gene expression, epigenetic;GO:00…	gi|218194310|gb|EEC76737.1|/0/hypothetical protein OsI_14785 [Oryza sativa Indica Group]
LOC_Os01g01510	2506	17	608	1.12576	38.8182	5.10776	Up	1.56587e-08	5.0951e-08	cDNA|sas10/Utp3 family protein, expressed	GO:0044424//intracellular part;GO:0044424//intracellular part	-	-	gi|115434018|ref|NP_001041767.1|/0/Os01g0104800 [Oryza sativa Japonica Group]
LOC_Os02g49270	2556	12	428	0.779108	26.7914	5.1038	Up	3.86032e-07	1.11859e-06	cDNA|NOL1/NOP2/sun family protein, putative, expressed	GO:0031981//nuclear lumen	GO:0003676//nucleic acid binding;GO:0008168//methyltransferase activity	GO:0042254//ribosome biogenesis;GO:0006730//one-carbon metabolic process	gi|222623587|gb|EEE57719.1|/0/hypothetical protein OsJ_08204 [Oryza sativa Japonica Group]
LOC_Os01g16600	1618	3	107	0.307695	10.5808	5.1038	Up	6.96216e-05	0.000156087	cDNA|expressed protein	GO:0031410//cytoplasmic vesicle	-	-	gi|115435904|ref|NP_001042710.1|/1.42789e-180/Os01g0272600 [Oryza sativa Japonica Group]
LOC_Os03g29340	3756	8	285	0.353461	12.1404	5.10212	Up	4.52242e-06	1.17438e-05	cDNA|domain of unknown function domain containing protein, expressed	GO:0044464//cell part;GO:0044464//cell part	-	-	gi|108708731|gb|ABF96526.1|/0/MAP kinase-activating protein C22orf5, putative, expressed [Oryza sativa Japonica Group]
LOC_Os10g36924	2295	18	641	1.30157	44.6877	5.10155	Up	8.16784e-09	2.71911e-08	cDNA|aquaporin protein, putative, expressed	GO:0044459//plasma membrane part;GO:0031224//intrinsic to membrane	GO:0015563;GO:0042887;GO:0015166//polyol transmembrane transporter activity;GO:0005372//water transmembrane transporter activity;GO:0015103//inorganic anion transmembrane transporter activity	GO:0015698//inorganic anion transport;GO:0015840//urea transport;GO:0034220//ion transmembrane transport;GO:0010036//response to boron;GO:0008643//carbohydrate transport	gi|146325013|sp|Q0IWF3.2|NIP31_ORYSJ/2.87143e-132/RecName: Full=Aquaporin NIP3-1; AltName: Full=NOD26-like intrinsic protein 3-1; AltName: Full=OsNIP3;1
LOC_Os01g53800	2584	5	178	0.321111	11.0215	5.1011	Up	2.52028e-05	6.01185e-05	cDNA|glutamate carboxypeptidase 2, putative, expressed	GO:0043231//intracellular membrane-bounded organelle	GO:0008238//exopeptidase activity	GO:0019538//protein metabolic process	gi|218189026|gb|EEC71453.1|/0/hypothetical protein OsI_03679 [Oryza sativa Indica Group]
LOC_Os02g06930	2078	9	320	0.718744	24.6387	5.0993	Up	2.47686e-06	6.58773e-06	cDNA|protein kinase, putative, expressed	GO:0043231//intracellular membrane-bounded organelle;GO:0031410//cytoplasmic vesicle;GO:0043231//intracellular membrane-bounded organelle;GO:0031410//cytoplasmic vesicle;GO:0043231//intracellular membrane-bounded organelle;GO:0031410//cytoplasmic vesicle;GO:0043231//intracellular membrane-bounded organelle;GO:0031410//cytoplasmic vesicle	GO:0004871//signal transducer activity;GO:0004713//protein tyrosine kinase activity;GO:0032559//adenyl ribonucleotide binding;GO:0004672//protein kinase activity;GO:0032559//adenyl ribonucleotide binding;GO:0004672//protein kinase activity;GO:0032559//adenyl ribonucleotide binding;GO:0004672//protein kinase activity;GO:0032559//adenyl ribonucleotide binding	GO:0006464//protein modification process;GO:0006464//protein modification process;GO:0006464//protein modification process;GO:0006464//protein modification process	gi|115444431|ref|NP_001045995.1|/0/Os02g0165100 [Oryza sativa Japonica Group]
LOC_Os01g61080	2161	4	142	0.307173	10.5135	5.09705	Up	4.26678e-05	9.88305e-05	cDNA|WRKY24, expressed	-	GO:0003677//DNA binding	-	gi|115440791|ref|NP_001044675.1|/0/Os01g0826400 [Oryza sativa Japonica Group]
LOC_Os05g41100	2292	10	354	0.72404	24.7116	5.09298	Up	1.3432e-06	3.67537e-06	cDNA|protein kri1, putative, expressed	-	-	-	gi|115464593|ref|NP_001055896.1|/0/Os05g0490000 [Oryza sativa Japonica Group]
LOC_Os10g15390	1045	8	283	1.27043	43.3294	5.09196	Up	4.52242e-06	1.17394e-05	cDNA|ribosomal protein S7, putative, expressed	GO:0043231//intracellular membrane-bounded organelle;GO:0043231//intracellular membrane-bounded organelle	-	-	gi|222612596|gb|EEE50728.1|/1.11028e-46/hypothetical protein OsJ_31035 [Oryza sativa Japonica Group]
LOC_Os11g05990	2893	44	1556	2.52396	86.0546	5.09149	Up	7.28306e-14	4.20666e-13	cDNA|digalactosyldiacylglycerol synthase, chloroplast precursor, putative, expressed	GO:0009527//plastid outer membrane;GO:0009527//plastid outer membrane	GO:0016757//transferase activity, transferring glycosyl groups;GO:0016757//transferase activity, transferring glycosyl groups	GO:0008152//metabolic process;GO:0008152//metabolic process	gi|77548769|gb|ABA91566.1|/0/digalactosyldiacylglycerol synthase 1, putative, expressed [Oryza sativa Japonica Group]
LOC_Os02g45420	1720	14	495	1.35076	46.0457	5.09123	Up	1.08414e-07	3.30124e-07	cDNA|AP2 domain containing protein, expressed	-	-	-	gi|125583238|gb|EAZ24169.1|/5.81145e-79/hypothetical protein OsJ_07913 [Oryza sativa Japonica Group]
LOC_Os02g58139	3370	6	212	0.29546	10.0651	5.09026	Up	1.44843e-05	3.53651e-05	cDNA|OsSigP1 - Putative Type I Signal Peptidase homologue; employs a putative Ser/His catalytic dyad, expressed	GO:0031410//cytoplasmic vesicle	GO:0016787//hydrolase activity	GO:0051605//protein maturation by peptide bond cleavage	gi|115449971|ref|NP_001048596.1|/3.08354e-97/Os02g0827900 [Oryza sativa Japonica Group]
LOC_Os04g30030	1392	10	353	1.19217	40.574	5.08889	Up	1.3432e-06	3.69548e-06	cDNA|cysteine-rich receptor-like protein kinase 12 precursor, putative, expressed	-	-	-	gi|38344521|emb|CAD40630.2|/0/OSJNBa0016N04.14 [Oryza sativa Japonica Group]
LOC_Os06g28124	2174	8	282	0.610672	20.754	5.08685	Up	4.52242e-06	1.17031e-05	cDNA|glycosyltransferase, putative, expressed	GO:0043231//intracellular membrane-bounded organelle	-	-	gi|115468072|ref|NP_001057635.1|/0/Os06g0475400 [Oryza sativa Japonica Group]
LOC_Os10g35210	1656	2	70	0.200423	6.76317	5.07658	Up	0.000111496	0.000242861	cDNA|expressed protein	GO:0043231//intracellular membrane-bounded organelle	-	-	gi|297727715|ref|NP_001176221.1|/0/Os10g0494950 [Oryza sativa Japonica Group]
LOC_Os04g40720	4375	7	245	0.26552	8.95985	5.07658	Up	8.1567e-06	2.05635e-05	cDNA|expressed protein	GO:0031410//cytoplasmic vesicle	-	-	gi|38345331|emb|CAE03142.2|/0/OSJNBa0081L15.4 [Oryza sativa Japonica Group]
LOC_Os11g18770	3201	7	245	0.362902	12.246	5.07658	Up	8.1567e-06	2.04721e-05	cDNA|PHD-finger family protein, expressed	-	-	-	gi|77550124|gb|ABA92921.1|/0/PHD-finger family protein, expressed [Oryza sativa Japonica Group]
ChrSy.fgenesh.mRNA.28	1674	3	105	0.297402	10.0357	5.07658	Up	6.96216e-05	0.000156201	cDNA|expressed protein	GO:0009536//plastid	GO:0005515//protein binding;GO:0032559//adenyl ribonucleotide binding	GO:0006457//protein folding	gi|218185439|gb|EEC67866.1|/0/hypothetical protein OsI_35492 [Oryza sativa Indica Group]
LOC_Os01g34780	2528	12	417	0.787738	26.392	5.06624	Up	3.86032e-07	1.11473e-06	cDNA|protein binding protein, putative, expressed	-	-	-	gi|222618600|gb|EEE54732.1|/8.04304e-162/hypothetical protein OsJ_02081 [Oryza sativa Japonica Group]
LOC_Os06g08480	4808	33	1140	1.13901	37.9361	5.05772	Up	6.22392e-13	2.83344e-12	cDNA|CHD3-type chromatin-remodeling factor PICKLE, putative, expressed	GO:0043231//intracellular membrane-bounded organelle;GO:0044427//chromosomal part	GO:0046914//transition metal ion binding;GO:0003676//nucleic acid binding;GO:0004386//helicase activity;GO:0032559//adenyl ribonucleotide binding	GO:0006355//regulation of transcription, DNA-dependent;GO:0048527//lateral root development;GO:0009738//abscisic acid mediated signaling pathway;GO:0006325//chromatin organization	gi|37542684|gb|AAL47211.1|/0/chromatin-remodeling factor CHD3 [Oryza sativa]
LOC_Os01g12660	2967	2	69	0.111864	3.72087	5.05582	Up	0.000111496	0.000242194	cDNA|AAA-type ATPase family protein, putative, expressed	-	GO:0017111//nucleoside-triphosphatase activity;GO:0032559//adenyl ribonucleotide binding	-	gi|115435412|ref|NP_001042464.1|/0/Os01g0226400 [Oryza sativa Japonica Group]
LOC_Os01g72980	2714	6	207	0.366876	12.2032	5.05582	Up	1.44843e-05	3.55407e-05	cDNA|tRNA uridine 5-carboxymethylaminomethyl modification enzyme gidA, putative, expressed	GO:0009536//plastid;GO:0009536//plastid	GO:0050662//coenzyme binding;GO:0050662//coenzyme binding	GO:0006950//response to stress;GO:0002097//tRNA wobble base modification;GO:0006950//response to stress;GO:0002097//tRNA wobble base modification	gi|218189778|gb|EEC72205.1|/0/hypothetical protein OsI_05293 [Oryza sativa Indica Group]
LOC_Os10g28240	3377	9	309	0.442271	14.64	5.04884	Up	2.47686e-06	6.62404e-06	cDNA|calcium-transporting ATPase, plasma membrane-type, putative, expressed	GO:0043231//intracellular membrane-bounded organelle;GO:0016020//membrane	GO:0042625//ATPase activity, coupled to transmembrane movement of ions;GO:0046873//metal ion transmembrane transporter activity;GO:0000166//nucleotide binding	GO:0009987//cellular process;GO:0006816//calcium ion transport;GO:0008152//metabolic process	gi|20042982|gb|AAM08790.1|AC016780_20/0/Putative calcium-transporting ATPase [Oryza sativa]
LOC_Os03g08490	1283	3	103	0.388036	12.8447	5.04884	Up	6.96216e-05	0.000156049	cDNA|AP2 domain containing protein, expressed	-	-	GO:0010467//gene expression	gi|108706537|gb|ABF94332.1|/1.73793e-74/AP2 domain containing protein, expressed [Oryza sativa Japonica Group]
LOC_Os11g02240	2121	8	274	0.625931	20.6691	5.04533	Up	4.52242e-06	1.17405e-05	cDNA|CAMK_KIN1/SNF1/Nim1_like.4 - CAMK includes calcium/calmodulin depedent protein kinases, expressed	-	GO:0004672//protein kinase activity;GO:0032559//adenyl ribonucleotide binding	GO:0006464//protein modification process;GO:0023052//signaling	gi|297612540|ref|NP_001065977.2|/0/Os12g0113500 [Oryza sativa Japonica Group]
LOC_Os01g53880	2644	4	137	0.251059	8.29033	5.04533	Up	4.26678e-05	9.87892e-05	cDNA|OsIAA6 - Auxin-responsive Aux/IAA gene family member, expressed	GO:0043231//intracellular membrane-bounded organelle;GO:0043231//intracellular membrane-bounded organelle;GO:0043231//intracellular membrane-bounded organelle;GO:0043231//intracellular membrane-bounded organelle;GO:0043231//intracellular membrane-bounded organelle;GO:0016021//integral to membrane;GO:0043231//intracellular membrane-bounded organelle;GO:0043231//intracellular membrane-bounded organ…	GO:0005515//protein binding;GO:0005515//protein binding;GO:0005515//protein binding;GO:0005515//protein binding;GO:0001071;GO:0016791//phosphatase activity;GO:0005515//protein binding;GO:0005515//protein binding;GO:0005515//protein binding	GO:0009725//response to hormone stimulus;GO:0050794//regulation of cellular process;GO:0006412//translation;GO:0009725//response to hormone stimulus;GO:0050794//regulation of cellular process;GO:0006412//translation;GO:0009725//response to hormone stimulus;GO:0050794//regulation of cellular process;GO:0006412//translation;GO:0009725//response to hormone stimulus;GO:0050794//regulation of cellular…	gi|115439857|ref|NP_001044208.1|/4.36873e-151/Os01g0741900 [Oryza sativa Japonica Group]
LOC_Os02g40340	1742	9	308	0.857377	28.2888	5.04416	Up	2.47686e-06	6.6087e-06	cDNA|expressed protein	-	-	-	gi|115447315|ref|NP_001047437.1|/0/Os02g0616800 [Oryza sativa Japonica Group]
LOC_Os02g06500	4541	4	136	0.146179	4.79182	5.03476	Up	4.26678e-05	9.869e-05	cDNA|DSHCT domain containing protein, expressed	-	GO:0032559//adenyl ribonucleotide binding;GO:0042623//ATPase activity, coupled	-	gi|222622217|gb|EEE56349.1|/0/hypothetical protein OsJ_05464 [Oryza sativa Japonica Group]
LOC_Os08g21541	4751	3	102	0.104789	3.43501	5.03476	Up	6.96216e-05	0.000156302	cDNA|expressed protein	-	-	-	gi|115475814|ref|NP_001061503.1|/1.27206e-55/Os08g0307000 [Oryza sativa Japonica Group]
LOC_Os09g19954	2145	29	984	2.24361	73.3974	5.03183	Up	6.2761e-12	2.60979e-11	cDNA|ribosomal protein, putative, expressed	GO:0030529//ribonucleoprotein complex;GO:0009536//plastid	GO:0003723//RNA binding;GO:0005198//structural molecule activity	GO:0010467//gene expression	gi|114812068|ref|YP_654241.2|/1.38084e-72/ribosomal protein L16 [Oryza sativa Indica Group]
LOC_Os06g47130	2245	5	169	0.369599	12.0443	5.02625	Up	2.52028e-05	6.00616e-05	cDNA|C2 domain containing protein, expressed	GO:0031410//cytoplasmic vesicle;GO:0031410//cytoplasmic vesicle;GO:0031410//cytoplasmic vesicle	-	-	gi|222636107|gb|EEE66239.1|/0/hypothetical protein OsJ_22411 [Oryza sativa Japonica Group]
LOC_Os01g57958	638	13	439	3.38143	110.092	5.02494	Up	2.05074e-07	6.09886e-07	cDNA|chloroplast 50S ribosomal protein L16, putative, expressed	GO:0030529//ribonucleoprotein complex;GO:0009536//plastid	GO:0003723//RNA binding;GO:0005198//structural molecule activity	GO:0010467//gene expression	gi|114812068|ref|YP_654241.2|/7.42735e-75/ribosomal protein L16 [Oryza sativa Indica Group]
LOC_Os03g21530	4097	16	540	0.648084	21.0882	5.02411	Up	2.99412e-08	9.5163e-08	cDNA|AARP2CN domain containing protein, expressed	-	GO:0017111//nucleoside-triphosphatase activity;GO:0032555//purine ribonucleotide binding;GO:0000166//nucleotide binding	GO:0009987//cellular process	gi|115452841|ref|NP_001050021.1|/0/Os03g0333100 [Oryza sativa Japonica Group]
LOC_Os12g32470	1993	3	101	0.249799	8.10824	5.02055	Up	6.96216e-05	0.000156659	cDNA|expressed protein	-	-	-	gi|115488732|ref|NP_001066853.1|/9.00392e-103/Os12g0509100 [Oryza sativa Japonica Group]
LOC_Os05g47780	2757	6	202	0.361154	11.7227	5.02055	Up	1.44843e-05	3.53932e-05	cDNA|E3 ubiquitin ligase, putative, expressed	-	GO:0046914//transition metal ion binding	GO:0009267//cellular response to starvation	gi|222632473|gb|EEE64605.1|/0/hypothetical protein OsJ_19457 [Oryza sativa Japonica Group]
LOC_Os10g32540	3050	11	370	0.598508	19.4095	5.01925	Up	7.22526e-07	2.03418e-06	cDNA|SAP domain containing protein, expressed	-	GO:0005488//binding	-	gi|31432536|gb|AAP54158.1|/0/SAP domain containing protein, expressed [Oryza sativa Japonica Group]
LOC_Os12g33160	3768	10	336	0.440419	14.2673	5.01769	Up	1.3432e-06	3.68047e-06	cDNA|RGH1A, putative, expressed	-	-	-	gi|115488804|ref|NP_001066889.1|/0/Os12g0516300 [Oryza sativa Japonica Group]
LOC_Os01g51754	4408	12	402	0.45177	14.5914	5.01339	Up	3.86032e-07	1.11148e-06	cDNA|alpha-amylase precursor, putative, expressed	GO:0009532//plastid stroma;GO:0009532//plastid stroma;GO:0009532//plastid stroma;GO:0009532//plastid stroma	GO:0016160//amylase activity;GO:0046872//metal ion binding;GO:0016160//amylase activity;GO:0046872//metal ion binding;GO:0016160//amylase activity;GO:0046872//metal ion binding;GO:0016160//amylase activity;GO:0046872//metal ion binding	GO:0005982//starch metabolic process;GO:0005982//starch metabolic process;GO:0005982//starch metabolic process;GO:0005982//starch metabolic process	gi|218188959|gb|EEC71386.1|/0/hypothetical protein OsI_03507 [Oryza sativa Indica Group]
LOC_Os10g19860	3301	21	703	1.05573	34.074	5.01236	Up	1.14604e-09	4.07776e-09	cDNA|XI-I, putative, expressed	GO:0043231//intracellular membrane-bounded organelle;GO:0015629//actin cytoskeleton	GO:0017111//nucleoside-triphosphatase activity;GO:0032559//adenyl ribonucleotide binding	GO:0030029//actin filament-based process	gi|15451591|gb|AAK98715.1|AC090483_5/0/Putative myosin heavy chain [Oryza sativa Japonica Group]
LOC_Os06g03830	1913	3	100	0.260246	8.36369	5.00619	Up	6.96216e-05	0.000156786	cDNA|retinol dehydrogenase, putative, expressed	-	GO:0003824//catalytic activity;GO:0003824//catalytic activity	GO:0008152//metabolic process;GO:0008152//metabolic process	gi|52075618|dbj|BAD44789.1|/3.01705e-102/putative alcohol dehydrogenase PAN2 [Oryza sativa Japonica Group]
LOC_Os03g45970	2513	4	133	0.264147	8.46782	5.00258	Up	4.26678e-05	9.83364e-05	cDNA|expressed protein	GO:0043231//intracellular membrane-bounded organelle;GO:0043231//intracellular membrane-bounded organelle;GO:0043231//intracellular membrane-bounded organelle	-	-	gi|115454455|ref|NP_001050828.1|/0/Os03g0661800 [Oryza sativa Japonica Group]
LOC_Os03g62430	3524	11	365	0.518005	16.5718	4.99962	Up	7.22526e-07	2.04249e-06	cDNA|OsWAK28 - OsWAK receptor-like protein kinase, expressed	GO:0043231//intracellular membrane-bounded organelle;GO:0031410//cytoplasmic vesicle	GO:0046872//metal ion binding;GO:0004672//protein kinase activity;GO:0032559//adenyl ribonucleotide binding	GO:0006464//protein modification process	gi|115456501|ref|NP_001051851.1|/0/Os03g0841100 [Oryza sativa Japonica Group]
LOC_Os06g13030	4502	21	696	0.77409	24.7353	4.99792	Up	1.14604e-09	4.08196e-09	cDNA|OsLIM - LIM domain protein, putative actin-binding protein and transcription factor, expressed	-	-	-	gi|115467298|ref|NP_001057248.1|/0/Os06g0237300 [Oryza sativa Japonica Group]
LOC_Os02g42040	4437	9	297	0.336613	10.7098	4.99169	Up	2.47686e-06	6.60552e-06	cDNA|MIF4G domain containing protein, putative, expressed	-	-	GO:0044260	gi|49389189|dbj|BAD26479.1|/0/putative hUPF2 [Oryza sativa Japonica Group]
LOC_Os01g64330	2695	5	165	0.307885	9.79575	4.99169	Up	2.52028e-05	6.00771e-05	cDNA|retrotransposon protein, putative, unclassified, expressed	-	-	-	gi|115441213|ref|NP_001044886.1|/1.08916e-69/Os01g0863100 [Oryza sativa Japonica Group]
LOC_Os10g29650	5993	14	459	0.387669	12.2541	4.98229	Up	1.08414e-07	3.28605e-07	cDNA|retrotransposon protein, putative, unclassified, expressed	GO:0043231//intracellular membrane-bounded organelle	GO:0016887//ATPase activity;GO:0000166//nucleotide binding;GO:0016887//ATPase activity;GO:0000166//nucleotide binding;GO:0019829//cation-transporting ATPase activity;GO:0051540;GO:0032559//adenyl ribonucleotide binding	GO:0009207	gi|78708690|gb|ABB47665.1|/0/retrotransposon protein, putative, unclassified, expressed [Oryza sativa Japonica Group]
LOC_Os01g16110	3440	27	883	1.30252	41.0691	4.97868	Up	2.24704e-11	8.99109e-11	cDNA|la domain containing protein, putative, expressed	GO:0044424//intracellular part;GO:0044424//intracellular part	-	-	gi|222618160|gb|EEE54292.1|/0/hypothetical protein OsJ_01217 [Oryza sativa Japonica Group]
LOC_Os12g10700	3932	14	454	0.59087	18.4737	4.96649	Up	1.08414e-07	3.29435e-07	cDNA|expressed protein	GO:0043231//intracellular membrane-bounded organelle	GO:0046914//transition metal ion binding	-	gi|108862321|gb|ABA96698.2|/0/expressed protein [Oryza sativa Japonica Group]
LOC_Os06g07010	3403	5	162	0.243829	7.61668	4.96522	Up	2.52028e-05	6.00564e-05	cDNA|transposon protein, putative, unclassified, expressed	-	GO:0046914//transition metal ion binding;GO:0046914//transition metal ion binding	-	gi|115466626|ref|NP_001056912.1|/0/Os06g0166100 [Oryza sativa Japonica Group]
LOC_Os08g24310	3277	3	97	0.151923	4.73596	4.96225	Up	6.96216e-05	0.000156544	cDNA|receptor-like protein kinase precursor, putative, expressed	GO:0043231//intracellular membrane-bounded organelle;GO:0031410//cytoplasmic vesicle	-	-	gi|38424017|dbj|BAD01677.1|/0/putative protein kinase Xa21 [Oryza sativa Japonica Group]
LOC_Os06g43670	6678	4	129	0.0994011	3.09069	4.95853	Up	4.26678e-05	9.89631e-05	cDNA|Leucine Rich Repeat family protein, expressed	-	-	-	gi|115469172|ref|NP_001058185.1|/0/Os06g0644300 [Oryza sativa Japonica Group]
LOC_Os02g08440	1987	31	999	2.58905	80.4415	4.95744	Up	1.8523e-12	8.04086e-12	cDNA|WRKY71, expressed	GO:0043231//intracellular membrane-bounded organelle;GO:0043231//intracellular membrane-bounded organelle;GO:0043231//intracellular membrane-bounded organelle;GO:0043231//intracellular membrane-bounded organelle	GO:0003677//DNA binding;GO:0001071;GO:0003677//DNA binding;GO:0001071;GO:0003677//DNA binding;GO:0001071;GO:0003677//DNA binding;GO:0001071	GO:0016101;GO:0006950//response to stress;GO:0016101;GO:0006950//response to stress;GO:0016101;GO:0006950//response to stress;GO:0016101;GO:0006950//response to stress	gi|46394396|tpg|DAA05136.1|/2.66355e-147/TPA: TPA_exp: WRKY transcription factor 71 [Oryza sativa (indica cultivar-group)]
LOC_Os01g70710	1917	27	865	2.33732	72.1949	4.94897	Up	2.24704e-11	9.0002e-11	cDNA|heavy metal-associated domain containing protein, expressed	-	-	-	gi|115442043|ref|NP_001045301.1|/6.27805e-131/Os01g0933200 [Oryza sativa Japonica Group]
LOC_Os10g20470	2008	2	64	0.165289	5.09952	4.9473	Up	0.000111496	0.000243149	cDNA|MATE efflux family protein, putative, expressed	GO:0044464//cell part	GO:0015291//secondary active transmembrane transporter activity	GO:0015893//drug transport	gi|115481602|ref|NP_001064394.1|/0/Os10g0345100 [Oryza sativa Japonica Group]
LOC_Os04g52200	3138	8	256	0.423072	13.0527	4.9473	Up	4.52242e-06	1.17053e-05	cDNA|RNA recognition motif containing protein, putative, expressed	-	GO:0005488//binding	-	gi|38345802|emb|CAE03574.2|/0/OSJNBa0085I10.19 [Oryza sativa Japonica Group]
LOC_Os12g38970	2406	11	352	0.758708	23.4078	4.9473	Up	7.22526e-07	2.03583e-06	cDNA|VIP4, putative, expressed	GO:0044444//cytoplasmic part	-	GO:0009409//response to cold	gi|115489280|ref|NP_001067127.1|/0/Os12g0579000 [Oryza sativa Japonica Group]
LOC_Os02g05610	2519	2	64	0.131759	4.06504	4.9473	Up	0.000111496	0.000242346	cDNA|ZOS2-03 - C2H2 zinc finger protein, expressed	GO:0043231//intracellular membrane-bounded organelle	-	-	gi|115444233|ref|NP_001045896.1|/0/Os02g0149600 [Oryza sativa Japonica Group]
LOC_Os02g05980	3548	3	96	0.140319	4.32913	4.9473	Up	6.96216e-05	0.0001561	cDNA|phytosulfokine receptor precursor, putative, expressed	GO:0031410//cytoplasmic vesicle	GO:0004672//protein kinase activity;GO:0000166//nucleotide binding	-	gi|115444307|ref|NP_001045933.1|/0/Os02g0154200 [Oryza sativa Japonica Group]
LOC_Os02g13510	4059	15	480	0.613267	18.9206	4.9473	Up	5.70762e-08	1.76835e-07	cDNA|receptor-like protein kinase 5 precursor, putative, expressed	GO:0016020//membrane;GO:0031410//cytoplasmic vesicle	GO:0004672//protein kinase activity;GO:0000166//nucleotide binding	GO:0008152//metabolic process	gi|115445151|ref|NP_001046355.1|/0/Os02g0228300 [Oryza sativa Japonica Group]
LOC_Os12g30520	2874	2	64	0.115484	3.56292	4.9473	Up	0.000111496	0.000243456	cDNA|pumilio-family RNA binding repeat containing protein, expressed	-	GO:0003676//nucleic acid binding	-	gi|115488610|ref|NP_001066792.1|/0/Os12g0488900 [Oryza sativa Japonica Group]
LOC_Os04g53994	2633	4	127	0.252108	7.7173	4.93598	Up	4.26678e-05	9.86241e-05	cDNA|kinase, putative, expressed	GO:0031410//cytoplasmic vesicle	GO:0005488//binding	-	gi|90399270|emb|CAJ86035.1|/0/H0105C05.10 [Oryza sativa Indica Group]
LOC_Os07g48960	3461	16	507	0.767177	23.4379	4.93314	Up	2.99412e-08	9.51849e-08	cDNA|OsLonP3 - Putative Lon protease homologue, expressed	GO:0044429//mitochondrial part;GO:0009536//plastid	GO:0004175//endopeptidase activity;GO:0003676//nucleic acid binding;GO:0042623//ATPase activity, coupled;GO:0032559//adenyl ribonucleotide binding	GO:0019538//protein metabolic process	gi|297725961|ref|NP_001175344.1|/0/Os07g0689300 [Oryza sativa Japonica Group]
LOC_Os02g58360	4608	3	95	0.10804	3.29856	4.93219	Up	6.96216e-05	0.000156863	cDNA|expressed protein	-	-	-	gi|48716337|dbj|BAD22949.1|/0/hypothetical protein [Oryza sativa Japonica Group]
LOC_Os02g28074	3070	8	253	0.432443	13.1854	4.93029	Up	4.52242e-06	1.17581e-05	cDNA|XRN 5-3 exonuclease N-terminus family protein, expressed	GO:0043231//intracellular membrane-bounded organelle;GO:0043231//intracellular membrane-bounded organelle;GO:0043231//intracellular membrane-bounded organelle	GO:0008409//5'-3' exonuclease activity;GO:0005488//binding;GO:0005488//binding;GO:0008409//5'-3' exonuclease activity;GO:0008409//5'-3' exonuclease activity;GO:0005488//binding	GO:0031086//nuclear-transcribed mRNA catabolic process, deadenylation-independent decay;GO:0000160//two-component signal transduction system (phosphorelay);GO:0009725//response to hormone stimulus;GO:0010468//regulation of gene expression;GO:0000902//cell morphogenesis;GO:0009606//tropism;GO:0010586//miRNA metabolic process;GO:0043200//response to amino acid stimulus;GO:0010586//miRNA metabolic p…	gi|115446147|ref|NP_001046853.1|/0/Os02g0481900 [Oryza sativa Japonica Group]
LOC_Os10g40640	2374	5	158	0.349516	10.6485	4.92915	Up	2.52028e-05	5.9917e-05	cDNA|glycosyl transferase 8 domain containing protein, putative, expressed	GO:0044464//cell part	GO:0016740//transferase activity	-	gi|115483350|ref|NP_001065345.1|/0/Os10g0555100 [Oryza sativa Japonica Group]
LOC_Os07g49270	4420	26	819	0.976177	29.6466	4.92458	Up	4.30806e-11	1.69606e-10	cDNA|AMP deaminase, putative, expressed	GO:0043231//intracellular membrane-bounded organelle;GO:0044444//cytoplasmic part;GO:0042598//vesicular fraction;GO:0043231//intracellular membrane-bounded organelle;GO:0044444//cytoplasmic part;GO:0042598//vesicular fraction	GO:0016814//hydrolase activity, acting on carbon-nitrogen (but not peptide) bonds, in cyclic amidines;GO:0019901//protein kinase binding;GO:0016814//hydrolase activity, acting on carbon-nitrogen (but not peptide) bonds, in cyclic amidines;GO:0019901//protein kinase binding	GO:0009725//response to hormone stimulus;GO:0009127//purine nucleoside monophosphate biosynthetic process;GO:0003006//reproductive developmental process;GO:0009725//response to hormone stimulus;GO:0009127//purine nucleoside monophosphate biosynthetic process;GO:0003006//reproductive developmental process	gi|115474263|ref|NP_001060730.1|/0/Os07g0693500 [Oryza sativa Japonica Group]
LOC_Os06g51060	1356	39	1222	4.7729	144.186	4.91692	Up	1.13909e-13	6.11812e-13	cDNA|CHIT8 - Chitinase family protein precursor, expressed	GO:0031410//cytoplasmic vesicle	GO:0004563//beta-N-acetylhexosaminidase activity;GO:0004568//chitinase activity;GO:0030247//polysaccharide binding	GO:0005996//monosaccharide metabolic process;GO:0009607//response to biotic stimulus;GO:0006026	gi|383024|prf||1901378A/1.58658e-166/chitinase
LOC_Os05g41550	5486	49	1527	1.48224	44.5344	4.90907	Up	2.90878e-14	1.81379e-13	cDNA|expressed protein	GO:0031410//cytoplasmic vesicle;GO:0031410//cytoplasmic vesicle;GO:0031410//cytoplasmic vesicle	-	-	gi|52353481|gb|AAU44047.1|/2.29323e-56/unknown protein [Oryza sativa Japonica Group]
LOC_Os12g35340	964	2	62	0.344295	10.2903	4.90149	Up	0.000111496	0.000242823	cDNA|OsGrx_C11 - glutaredoxin subgroup III, expressed	GO:0031410//cytoplasmic vesicle	GO:0015036//disulfide oxidoreductase activity	GO:0019725//cellular homeostasis	gi|115488912|ref|NP_001066943.1|/9.56602e-53/Os12g0538700 [Oryza sativa Japonica Group]
LOC_Os01g64310	1696	2	62	0.195696	5.84896	4.90149	Up	0.000111496	0.000242479	cDNA|no apical meristem protein, putative, expressed	-	GO:0001071	GO:0032501//multicellular organismal process	gi|115441211|ref|NP_001044885.1|/9.27256e-136/Os01g0862800 [Oryza sativa Japonica Group]
LOC_Os01g05870	4485	2	62	0.0740023	2.21178	4.90149	Up	0.000111496	0.000242118	cDNA|receptor kinase, putative, expressed	GO:0031410//cytoplasmic vesicle	GO:0003676//nucleic acid binding;GO:0004672//protein kinase activity;GO:0032559//adenyl ribonucleotide binding	GO:0006464//protein modification process;GO:0006305	gi|115434570|ref|NP_001042043.1|/0/Os01g0152000 [Oryza sativa Japonica Group]
LOC_Os10g11870	4845	8	247	0.274015	8.15673	4.89567	Up	4.52242e-06	1.16944e-05	cDNA|transposon protein, putative, CACTA, En/Spm sub-class, expressed	-	-	-	gi|108862557|gb|ABA97584.2|/0/transposon protein, putative, CACTA, En/Spm sub-class, expressed [Oryza sativa Japonica Group]
LOC_Os11g39370	2593	16	493	1.02399	30.4199	4.89274	Up	2.99412e-08	9.52396e-08	cDNA|BRASSINOSTEROID INSENSITIVE 1-associated receptor kinase 1 precursor, putative, expressed	GO:0016020//membrane	GO:0004672//protein kinase activity;GO:0000166//nucleotide binding;GO:0016301//kinase activity	-	gi|115486225|ref|NP_001068256.1|/0/Os11g0607200 [Oryza sativa Japonica Group]
LOC_Os03g58720	3196	11	338	0.571167	16.9209	4.88875	Up	7.22526e-07	2.03273e-06	cDNA|RNA recognition motif containing protein, putative, expressed	-	GO:0005488//binding	-	gi|115455989|ref|NP_001051595.1|/0/Os03g0801800 [Oryza sativa Japonica Group]
LOC_Os04g44800	1339	3	92	0.371807	10.9931	4.8859	Up	6.96216e-05	0.000155734	cDNA|expressed protein	-	-	-	gi|115459576|ref|NP_001053388.1|/6.26789e-83/Os04g0530300 [Oryza sativa Japonica Group]
LOC_Os05g16670	3335	8	245	0.398081	11.7539	4.88394	Up	4.52242e-06	1.1702e-05	cDNA|SHR5-receptor-like kinase, putative, expressed	GO:0043231//intracellular membrane-bounded organelle;GO:0031410//cytoplasmic vesicle	-	-	gi|218196431|gb|EEC78858.1|/0/hypothetical protein OsI_19210 [Oryza sativa Indica Group]
LOC_Os07g28850	3538	2	61	0.0938101	2.75857	4.87804	Up	0.000111496	0.00024288	cDNA|retrotransposon protein, putative, unclassified, expressed	GO:0043231//intracellular membrane-bounded organelle;GO:0044444//cytoplasmic part	GO:0003723//RNA binding;GO:0004519//endonuclease activity	GO:0009725//response to hormone stimulus;GO:0048364//root development;GO:0042445//hormone metabolic process;GO:0045087//innate immune response;GO:0009887//organ morphogenesis;GO:0035194//posttranscriptional gene silencing by RNA;GO:0048468//cell development;GO:0003006//reproductive developmental process;GO:0009639//response to red or far red light	gi|75119242|sp|Q69UP6.1|AGO18_ORYSJ/0/RecName: Full=Protein argonaute 18; Short=OsAGO18
LOC_Os07g37800	1994	2	61	0.166449	4.8946	4.87804	Up	0.000111496	0.000242594	cDNA|bromodomain domain containing protein, expressed	-	-	-	gi|115472823|ref|NP_001060010.1|/0/Os07g0565300 [Oryza sativa Japonica Group]
LOC_Os03g52860	2941	2	61	0.112853	3.31854	4.87804	Up	0.000111496	0.000241814	cDNA|lipoxygenase, putative, expressed	GO:0044424//intracellular part	GO:0046914//transition metal ion binding;GO:0016702//oxidoreductase activity, acting on single donors with incorporation of molecular oxygen, incorporation of two atoms of oxygen	GO:0006633//fatty acid biosynthetic process;GO:0009607//response to biotic stimulus;GO:0006950//response to stress;GO:0006091//generation of precursor metabolites and energy	gi|115455223|ref|NP_001051212.1|/0/Os03g0738600 [Oryza sativa Japonica Group]
LOC_Os03g60520	2303	7	213	0.504407	14.7978	4.87465	Up	8.1567e-06	2.0571e-05	cDNA|expressed protein	-	-	-	gi|108711782|gb|ABF99577.1|/0/expressed protein [Oryza sativa Japonica Group]
LOC_Os05g21180	2054	8	243	0.646349	18.9286	4.87211	Up	4.52242e-06	1.17747e-05	cDNA|phosphatidic acid phosphatase-related, putative, expressed	GO:0044464//cell part;GO:0044464//cell part;GO:0044464//cell part;GO:0044464//cell part	GO:0016758//transferase activity, transferring hexosyl groups;GO:0016758//transferase activity, transferring hexosyl groups;GO:0016758//transferase activity, transferring hexosyl groups	GO:0006665//sphingolipid metabolic process;GO:0006665//sphingolipid metabolic process;GO:0006665//sphingolipid metabolic process	gi|115462993|ref|NP_001055096.1|/9.17304e-151/Os05g0287800 [Oryza sativa Japonica Group]
LOC_Os03g40110	3283	22	668	1.11206	32.555	4.87157	Up	5.94124e-10	2.15727e-09	cDNA|nop14-like family protein, expressed	GO:0043231//intracellular membrane-bounded organelle	-	-	gi|108709667|gb|ABF97462.1|/0/Nop14-like family protein, expressed [Oryza sativa Japonica Group]
LOC_Os02g14520	2940	3	91	0.169337	4.9523	4.87013	Up	6.96216e-05	0.000155885	cDNA|transposon protein, putative, CACTA, En/Spm sub-class, expressed	-	-	-	gi|110288751|gb|AAP52543.2|/0/transposon protein, putative, CACTA, En/Spm sub-class [Oryza sativa Japonica Group]
LOC_Os05g32610	4796	4	121	0.138407	4.03663	4.86616	Up	4.26678e-05	9.82955e-05	cDNA|required to maintain repression 1, putative, expressed	-	GO:0003676//nucleic acid binding;GO:0003824//catalytic activity	-	gi|222631484|gb|EEE63616.1|/0/hypothetical protein OsJ_18433 [Oryza sativa Japonica Group]
LOC_Os08g40900	4066	56	1692	2.28559	66.5803	4.86446	Up	0	0	cDNA|auxin response factor, putative, expressed	GO:0043231//intracellular membrane-bounded organelle;GO:0043231//intracellular membrane-bounded organelle	GO:0003676//nucleic acid binding;GO:0005515//protein binding;GO:0003676//nucleic acid binding;GO:0005515//protein binding	GO:0006351//transcription, DNA-dependent;GO:0009755//hormone-mediated signaling pathway;GO:0006351//transcription, DNA-dependent;GO:0009755//hormone-mediated signaling pathway	gi|158563960|sp|Q6YZW0.2|ARFU_ORYSJ/0/RecName: Full=Auxin response factor 21; AltName: Full=OsARF7b
LOC_Os10g05490	1607	13	392	1.34247	39.0286	4.86157	Up	2.05074e-07	6.09493e-07	cDNA|cytochrome P450, putative, expressed	-	-	-	gi|115481120|ref|NP_001064153.1|/0/Os10g0144700 [Oryza sativa Japonica Group]
LOC_Os01g73005	1462	2	60	0.227018	6.56624	4.85419	Up	0.000111496	0.000243417	cDNA|expressed protein	-	-	-	gi|218189783|gb|EEC72210.1|/0/hypothetical protein OsI_05299 [Oryza sativa Indica Group]
LOC_Os08g41420	1840	4	120	0.360761	10.4346	4.85419	Up	4.26678e-05	9.88057e-05	cDNA|expressed protein	-	-	-	gi|125604079|gb|EAZ43404.1|/0/hypothetical protein OsJ_28009 [Oryza sativa Japonica Group]
LOC_Os02g35770	1373	7	209	0.846067	24.355	4.8473	Up	8.1567e-06	2.04888e-05	cDNA|homeobox associated leucine zipper, putative, expressed	GO:0043231//intracellular membrane-bounded organelle;GO:0043231//intracellular membrane-bounded organelle	GO:0003677//DNA binding;GO:0001071;GO:0003677//DNA binding;GO:0001071	GO:0006351//transcription, DNA-dependent;GO:0006351//transcription, DNA-dependent	gi|115446777|ref|NP_001047168.1|/2.85874e-155/Os02g0565600 [Oryza sativa Japonica Group]
LOC_Os01g71310	2388	4	119	0.277973	7.97307	4.84212	Up	4.26678e-05	9.90462e-05	cDNA|cytokinin dehydrogenase precursor, putative, expressed	GO:0031410//cytoplasmic vesicle	GO:0016645//oxidoreductase activity, acting on the CH-NH group of donors;GO:0050662//coenzyme binding	GO:0006725//cellular aromatic compound metabolic process;GO:0006091//generation of precursor metabolites and energy	gi|115442147|ref|NP_001045353.1|/0/Os01g0940000 [Oryza sativa Japonica Group]
LOC_Os07g47530	3711	20	592	0.894368	25.5237	4.83482	Up	2.20876e-09	7.68703e-09	cDNA|AAA-type ATPase family protein, putative, expressed	-	GO:0032559//adenyl ribonucleotide binding;GO:0016462//pyrophosphatase activity;GO:0032559//adenyl ribonucleotide binding;GO:0016462//pyrophosphatase activity	-	gi|218200238|gb|EEC82665.1|/0/hypothetical protein OsI_27291 [Oryza sativa Indica Group]
LOC_Os09g07120	3754	7	207	0.309443	8.82244	4.83343	Up	8.1567e-06	2.05055e-05	cDNA|DNA-directed RNA polymerase 1B, mitochondrial precursor, putative, expressed	GO:0009536//plastid;GO:0009536//plastid	GO:0034062//RNA polymerase activity;GO:0003676//nucleic acid binding;GO:0034062//RNA polymerase activity;GO:0003676//nucleic acid binding	GO:0010467//gene expression;GO:0010467//gene expression	gi|115478128|ref|NP_001062659.1|/0/Os09g0246200 [Oryza sativa Japonica Group]
LOC_Os05g46720	2385	50	1478	3.47904	99.1514	4.83287	Up	2.4425e-14	1.5355e-13	cDNA|phosphatidylinositol transfer, putative, expressed	-	-	-	gi|222632433|gb|EEE64565.1|/0/hypothetical protein OsJ_19417 [Oryza sativa Japonica Group]
LOC_Os02g17350	2714	4	118	0.244584	6.9564	4.82994	Up	4.26678e-05	9.83201e-05	cDNA|VHS and GAT domain containing protein, expressed	GO:0044464//cell part;GO:0044464//cell part	-	GO:0015031//protein transport;GO:0015031//protein transport	gi|115445505|ref|NP_001046532.1|/0/Os02g0273700 [Oryza sativa Japonica Group]
LOC_Os03g05820	3107	2	59	0.106823	3.03825	4.82994	Up	0.000111496	0.00024246	cDNA|kinesin motor domain containing protein, expressed	GO:0015630//microtubule cytoskeleton	GO:0003774//motor activity;GO:0032559//adenyl ribonucleotide binding	GO:0007017//microtubule-based process	gi|206557943|sp|Q0DV28.2|ARK1_ORYSJ/0/RecName: Full=Armadillo repeat-containing kinesin-like protein 1
LOC_Os02g42200	5793	11	324	0.315113	8.94858	4.82772	Up	7.22526e-07	2.04208e-06	cDNA|transcription factor-related, putative, expressed	-	-	-	gi|115447455|ref|NP_001047507.1|/0/Os02g0633100 [Oryza sativa Japonica Group]
LOC_Os02g33070	806	5	147	1.02947	29.1807	4.82504	Up	2.52028e-05	5.9881e-05	cDNA|expressed protein	GO:0043231//intracellular membrane-bounded organelle	GO:0030234//enzyme regulator activity	GO:0006140	gi|115446505|ref|NP_001047032.1|/6.13866e-20/Os02g0533800 [Oryza sativa Japonica Group]
LOC_Os02g48990	2823	12	352	0.70542	19.9501	4.82177	Up	3.86032e-07	1.11532e-06	cDNA|phosphatidylinositol transfer, putative, expressed	GO:0043231//intracellular membrane-bounded organelle	-	GO:0051234//establishment of localization	gi|115448367|ref|NP_001047963.1|/0/Os02g0721800 [Oryza sativa Japonica Group]
LOC_Os07g01290	2460	4	117	0.269838	7.60963	4.81766	Up	4.26678e-05	9.87809e-05	cDNA|transposon protein, putative, unclassified, expressed	-	-	-	gi|125598828|gb|EAZ38404.1|/0/hypothetical protein OsJ_22780 [Oryza sativa Japonica Group]
LOC_Os11g41540	4520	6	175	0.220288	6.19459	4.81355	Up	1.44843e-05	3.54401e-05	cDNA|disease resistance RPP8-like protein 3, putative, expressed	-	GO:0000166//nucleotide binding;GO:0000166//nucleotide binding;GO:0000166//nucleotide binding;GO:0000166//nucleotide binding	-	gi|115486357|ref|NP_001068322.1|/0/Os11g0633500 [Oryza sativa Japonica Group]
LOC_Os02g43540	979	7	203	1.18657	33.1762	4.80528	Up	8.1567e-06	2.04758e-05	cDNA|retrotransposon protein, putative, unclassified, expressed	-	-	-	-
LOC_Os09g14410	3784	2	58	0.0877115	2.45239	4.80528	Up	0.000111496	0.0002417	cDNA|expressed protein	-	-	-	gi|115478486|ref|NP_001062838.1|/0/Os09g0313500 [Oryza sativa Japonica Group]
LOC_Os02g27674	1004	3	87	0.495867	13.8643	4.80528	Up	6.96216e-05	0.000156442	cDNA|expressed protein	-	-	-	gi|222618124|gb|EEE54256.1|/3.4011e-08/hypothetical protein OsJ_01139 [Oryza sativa Japonica Group]
LOC_Os10g01110	2015	2	58	0.164715	4.60538	4.80528	Up	0.000111496	0.000242289	cDNA|OsSCP44 - Putative Serine Carboxypeptidase homologue, expressed	GO:0031410//cytoplasmic vesicle;GO:0043231//intracellular membrane-bounded organelle	GO:0004180//carboxypeptidase activity	GO:0019538//protein metabolic process	gi|115480842|ref|NP_001064014.1|/0/Os10g0101100 [Oryza sativa Japonica Group]
LOC_Os05g23940	2393	12	347	0.832178	23.2006	4.80113	Up	3.86032e-07	1.11835e-06	cDNA|transcription initiation factor IIB, putative, expressed	-	GO:0030528//transcription regulator activity;GO:0003676//nucleic acid binding	GO:0006351//transcription, DNA-dependent	gi|115463095|ref|NP_001055147.1|/0/Os05g0305100 [Oryza sativa Japonica Group]
LOC_Os02g50370	4570	10	289	0.363129	10.118	4.8003	Up	1.3432e-06	3.6801e-06	cDNA|helicase domain-containing protein, putative, expressed	-	GO:0032559//adenyl ribonucleotide binding;GO:0042623//ATPase activity, coupled	-	gi|115448551|ref|NP_001048055.1|/0/Os02g0736600 [Oryza sativa Japonica Group]
LOC_Os02g33320	3164	8	231	0.419596	11.6812	4.79905	Up	4.52242e-06	1.17317e-05	cDNA|RNA recognition motif containing protein, putative, expressed	GO:0043231//intracellular membrane-bounded organelle;GO:0043231//intracellular membrane-bounded organelle;GO:0043231//intracellular membrane-bounded organelle	-	-	gi|115446527|ref|NP_001047043.1|/0/Os02g0536400 [Oryza sativa Japonica Group]
LOC_Os01g01689	9026	19	548	0.34933	9.714	4.7974	Up	4.2512e-09	1.44587e-08	cDNA|phosphatidylinositol 3- and 4-kinase family protein, expressed	-	GO:0016772//transferase activity, transferring phosphorus-containing groups;GO:0032559//adenyl ribonucleotide binding;GO:0016772//transferase activity, transferring phosphorus-containing groups;GO:0032559//adenyl ribonucleotide binding	GO:0006796//phosphate metabolic process;GO:0006796//phosphate metabolic process	gi|115434040|ref|NP_001041778.1|/0/Os01g0106700 [Oryza sativa Japonica Group]
LOC_Os08g23430	3916	5	144	0.211887	5.88346	4.7953	Up	2.52028e-05	5.99789e-05	cDNA|starch binding domain containing protein, putative, expressed	-	GO:0004519//endonuclease activity;GO:0004519//endonuclease activity;GO:0004519//endonuclease activity	GO:0009657//plastid organization;GO:0009657//plastid organization;GO:0009657//plastid organization	gi|115475892|ref|NP_001061542.1|/0/Os08g0323600 [Oryza sativa Japonica Group]
LOC_Os05g48820	5841	25	717	0.710281	19.6401	4.78927	Up	8.28056e-11	3.19543e-10	cDNA|DDT, putative, expressed	-	-	-	gi|222632557|gb|EEE64689.1|/0/hypothetical protein OsJ_19544 [Oryza sativa Japonica Group]
LOC_Os09g12270	1757	6	171	0.566705	15.5717	4.78019	Up	1.44843e-05	3.55124e-05	cDNA|peptidyl-prolyl cis-trans isomerase, FKBP-type, putative, expressed	-	GO:0005488//binding	-	gi|218201860|gb|EEC84287.1|/0/hypothetical protein OsI_30760 [Oryza sativa Indica Group]
LOC_Os11g37860	3581	2	57	0.0926836	2.54673	4.78019	Up	0.000111496	0.000242575	cDNA|stripe rust resistance protein Yr10, putative, expressed	-	-	-	gi|115486075|ref|NP_001068181.1|/0/Os11g0590700 [Oryza sativa Japonica Group]
LOC_Os04g43050	4935	23	655	0.773425	21.2357	4.77909	Up	3.0786e-10	1.14643e-09	cDNA|Dicer, putative, expressed	GO:0043231//intracellular membrane-bounded organelle;GO:0043231//intracellular membrane-bounded organelle	GO:0003723//RNA binding;GO:0016891//endoribonuclease activity, producing 5'-phosphomonoesters;GO:0016891//endoribonuclease activity, producing 5'-phosphomonoesters;GO:0003723//RNA binding	GO:0006259//DNA metabolic process;GO:0045087//innate immune response;GO:0009791//post-embryonic development;GO:0030422//production of siRNA involved in RNA interference;GO:0002252;GO:0035195//gene silencing by miRNA;GO:0009791//post-embryonic development;GO:0006259//DNA metabolic process;GO:0030422//production of siRNA involved in RNA interference;GO:0002252;GO:0035195//gene silencing by miRNA;GO…	gi|215694849|dbj|BAG90040.1|/0/unnamed protein product [Oryza sativa Japonica Group]
LOC_Os03g27080	2387	36	1022	2.50281	68.5032	4.77455	Up	1.7697e-13	8.9344e-13	cDNA|calmodulin-binding transcription activator 2, putative, expressed	GO:0043231//intracellular membrane-bounded organelle;GO:0043231//intracellular membrane-bounded organelle	GO:0005515//protein binding;GO:0005515//protein binding	-	gi|37991923|gb|AAR06369.1|/0/putative calmodulin-binding transcription factor [Oryza sativa Japonica Group]
LOC_Os01g74040	1526	11	312	1.19623	32.7124	4.77327	Up	7.22526e-07	2.03812e-06	cDNA|zinc finger, RING-type, putative, expressed	-	-	-	gi|115442519|ref|NP_001045539.1|/4.15343e-142/Os01g0972000 [Oryza sativa Japonica Group]
LOC_Os01g72990	3992	22	621	0.914554	24.8894	4.76632	Up	5.94124e-10	2.15529e-09	cDNA|expressed protein	GO:0031410//cytoplasmic vesicle;GO:0031410//cytoplasmic vesicle	-	-	gi|115442373|ref|NP_001045466.1|/0/Os01g0960400 [Oryza sativa Japonica Group]
LOC_Os04g13220	4974	6	169	0.200181	5.43618	4.76322	Up	1.44843e-05	3.53526e-05	cDNA|ABC transporter family protein, putative, expressed	GO:0043231//intracellular membrane-bounded organelle;GO:0016020//membrane	GO:0017111//nucleoside-triphosphatase activity;GO:0000166//nucleotide binding	GO:0009987//cellular process;GO:0008152//metabolic process;GO:0006865//amino acid transport	gi|115457304|ref|NP_001052252.1|/0/Os04g0209300 [Oryza sativa Japonica Group]
LOC_Os04g49780	3294	12	337	0.604554	16.3689	4.75894	Up	3.86032e-07	1.11485e-06	cDNA|transposon protein, putative, CACTA, En/Spm sub-class, expressed	-	-	-	gi|38605754|emb|CAE04318.3|/0/OSJNBb0016D16.9 [Oryza sativa Japonica Group]
LOC_Os06g41480	3902	2	56	0.085059	2.29622	4.75465	Up	0.000111496	0.000241681	cDNA|vrga1, putative, expressed	-	-	-	gi|115468976|ref|NP_001058087.1|/0/Os06g0619000 [Oryza sativa Japonica Group]
LOC_Os03g61730	2723	21	588	1.27982	34.5495	4.75465	Up	1.14604e-09	4.08406e-09	cDNA|heat shock protein DnaJ, putative, expressed	-	GO:0005515//protein binding	-	gi|108711930|gb|ABF99725.1|/0/DnaJ domain containing protein, expressed [Oryza sativa Japonica Group]
LOC_Os03g03390	1679	125	3488	12.3548	332.383	4.7497	Up	0	0	cDNA|G-patch domain containing protein, expressed	GO:0044464//cell part	GO:0005488//binding	-	gi|115450431|ref|NP_001048816.1|/0/Os03g0125300 [Oryza sativa Japonica Group]
LOC_Os01g38229	2364	101	2817	7.09008	190.657	4.74903	Up	0	0	cDNA|peptidyl-prolyl isomerase, putative, expressed	-	-	-	gi|52075778|dbj|BAD44998.1|/0/peptidylprolyl isomerase-like [Oryza sativa Japonica Group]
LOC_Os11g37774	2994	5	139	0.277138	7.42806	4.74431	Up	2.52028e-05	6.00823e-05	cDNA|stripe rust resistance protein Yr10, putative, expressed	-	-	-	gi|108864554|gb|ABG22544.1|/0/NB-ARC domain containing protein, expressed [Oryza sativa Japonica Group]
LOC_Os10g24940	5451	4	111	0.121776	3.25806	4.74171	Up	4.26678e-05	9.82546e-05	cDNA|expressed protein	-	-	-	gi|28201555|gb|AAO34493.1|/0/putative helicase [Oryza sativa Japonica Group]
LOC_Os03g59480	2780	8	222	0.477554	12.7768	4.74171	Up	4.52242e-06	1.17306e-05	cDNA|expressed protein	-	-	-	gi|108711680|gb|ABF99475.1|/0/expressed protein [Oryza sativa Japonica Group]
LOC_Os05g08090	2600	7	194	0.446789	11.9383	4.73986	Up	8.1567e-06	2.05149e-05	cDNA|expressed protein	-	-	-	gi|222630373|gb|EEE62505.1|/0/hypothetical protein OsJ_17303 [Oryza sativa Japonica Group]
LOC_Os11g07120	3354	3	83	0.148435	3.95938	4.73738	Up	6.96216e-05	0.000156011	cDNA|receptor kinase-like protein, identical, putative, expressed	GO:0031410//cytoplasmic vesicle;GO:0031410//cytoplasmic vesicle	-	-	gi|77548846|gb|ABA91643.1|/0/Leucine Rich Repeat family protein, expressed [Oryza sativa Japonica Group]
LOC_Os01g68810	5873	22	607	0.621642	16.5364	4.73342	Up	5.94124e-10	2.15444e-09	cDNA|expressed protein	-	-	GO:0009987//cellular process	gi|57900437|dbj|BAD87730.1|/0/putative THO complex 2 [Oryza sativa Japonica Group]
LOC_Os07g02970	1999	2	55	0.166033	4.40213	4.72866	Up	0.000111496	0.000243321	cDNA|expressed protein	GO:0043231//intracellular membrane-bounded organelle	-	-	gi|115470369|ref|NP_001058783.1|/0/Os07g0121000 [Oryza sativa Japonica Group]
LOC_Os05g37410	5490	4	110	0.120911	3.20577	4.72866	Up	4.26678e-05	9.88471e-05	cDNA|hhH-GPD superfamily base excision DNA repair protein, expressed	GO:0043231//intracellular membrane-bounded organelle	GO:0016835//carbon-oxygen lyase activity;GO:0005488//binding;GO:0016799//hydrolase activity, hydrolyzing N-glycosyl compounds	GO:0035510;GO:0006281//DNA repair;GO:0006305;GO:0006342//chromatin silencing	gi|222631769|gb|EEE63901.1|/0/hypothetical protein OsJ_18726 [Oryza sativa Japonica Group]
LOC_Os01g09280	1694	9	247	0.881671	23.329	4.72574	Up	2.47686e-06	6.61636e-06	cDNA|myb-related transcription activator, putative, expressed	-	GO:0003676//nucleic acid binding;GO:0046872//metal ion binding	GO:0009725//response to hormone stimulus	gi|115434992|ref|NP_001042254.1|/0/Os01g0187900 [Oryza sativa Japonica Group]
LOC_Os08g02350	8490	20	546	0.390931	10.2896	4.71813	Up	2.20876e-09	7.67351e-09	cDNA|expressed protein	-	-	-	gi|222639805|gb|EEE67937.1|/0/hypothetical protein OsJ_25824 [Oryza sativa Japonica Group]
LOC_Os03g42020	3516	11	300	0.519184	13.6516	4.71669	Up	7.22526e-07	2.03397e-06	cDNA|calcium-transporting ATPase, plasma membrane-type, putative, expressed	GO:0031224//intrinsic to membrane;GO:0043231//intracellular membrane-bounded organelle;GO:0031090//organelle membrane	GO:0046914//transition metal ion binding;GO:0046873//metal ion transmembrane transporter activity;GO:0019829//cation-transporting ATPase activity;GO:0005515//protein binding;GO:0032559//adenyl ribonucleotide binding;GO:0016836//hydro-lyase activity	GO:0010035//response to inorganic substance;GO:0009206;GO:0006816//calcium ion transport	gi|115454121|ref|NP_001050661.1|/0/Os03g0616400 [Oryza sativa Japonica Group]
LOC_Os04g55150	3348	8	218	0.396535	10.418	4.71548	Up	4.52242e-06	1.17042e-05	cDNA|UBA/TS-N domain containing protein, expressed	GO:0031410//cytoplasmic vesicle	-	-	gi|38344890|emb|CAE01543.2|/0/OSJNBa0033G05.14 [Oryza sativa Japonica Group]
LOC_Os11g16530	3706	9	244	0.403009	10.5341	4.70811	Up	2.47686e-06	6.62468e-06	cDNA|mal, putative, expressed	GO:0043231//intracellular membrane-bounded organelle;GO:0044444//cytoplasmic part;GO:0043231//intracellular membrane-bounded organelle;GO:0044444//cytoplasmic part	-	-	gi|115485045|ref|NP_001067666.1|/0/Os11g0266500 [Oryza sativa Japonica Group]
LOC_Os12g27210	2535	2	54	0.130927	3.40823	4.70219	Up	0.000111496	0.000242156	cDNA|expressed protein	GO:0043231//intracellular membrane-bounded organelle	-	-	gi|115488490|ref|NP_001066732.1|/3.4962e-78/Os12g0457500 [Oryza sativa Japonica Group]
LOC_Os12g32230	1795	3	81	0.277354	7.21993	4.70219	Up	6.96216e-05	0.00015615	cDNA|molybdenum cofactor biosynthesis protein 1, putative, expressed	GO:0043234//protein complex;GO:0009536//plastid;GO:0043234//protein complex;GO:0009536//plastid	GO:0043169//cation binding;GO:0051536//iron-sulfur cluster binding;GO:0043169//cation binding;GO:0051536//iron-sulfur cluster binding	GO:0009108//coenzyme biosynthetic process;GO:0009108//coenzyme biosynthetic process	gi|115488710|ref|NP_001066842.1|/0/Os12g0507000 [Oryza sativa Japonica Group]
LOC_Os08g20000	5160	3	81	0.0964826	2.51159	4.70219	Up	6.96216e-05	0.000156112	cDNA|NB-ARC domain containing protein, expressed	-	-	-	gi|115475762|ref|NP_001061477.1|/0/Os08g0296700 [Oryza sativa Japonica Group]
LOC_Os12g04010	2232	3	81	0.223051	5.80635	4.70219	Up	6.96216e-05	0.000156024	cDNA|M-phase phosphoprotein 10, putative, expressed	GO:0044444//cytoplasmic part;GO:0032991//macromolecular complex;GO:0031981//nuclear lumen	-	GO:0042254//ribosome biogenesis	gi|115487210|ref|NP_001066092.1|/0/Os12g0133900 [Oryza sativa Japonica Group]
LOC_Os05g47650	1613	3	81	0.308649	8.03458	4.70219	Up	6.96216e-05	0.000156366	cDNA|B3 DNA binding domain containing protein, expressed	-	-	GO:0006351//transcription, DNA-dependent	gi|115465275|ref|NP_001056237.1|/6.02569e-147/Os05g0549800 [Oryza sativa Japonica Group]
LOC_Os09g32270	5157	6	162	0.193077	5.02609	4.70219	Up	1.44843e-05	3.54088e-05	cDNA|expressed protein	-	-	-	gi|215767885|dbj|BAH00114.1|/2.72124e-27/unnamed protein product [Oryza sativa Japonica Group]
LOC_Os04g37670	2548	4	108	0.260518	6.78168	4.70219	Up	4.26678e-05	9.90378e-05	cDNA|steroid nuclear receptor, ligand-binding, putative, expressed	GO:0044464//cell part	-	-	gi|115458664|ref|NP_001052932.1|/0/Os04g0449500 [Oryza sativa Japonica Group]
LOC_Os06g18900	3657	4	108	0.181515	4.72511	4.70219	Up	4.26678e-05	9.82628e-05	cDNA|cadmium tolerance factor, putative, expressed	GO:0043231//intracellular membrane-bounded organelle	-	-	gi|125596912|gb|EAZ36692.1|/0/hypothetical protein OsJ_21032 [Oryza sativa Japonica Group]
LOC_Os03g08140	2967	20	539	1.11864	29.0659	4.69951	Up	2.20876e-09	7.70642e-09	cDNA|tubulin--tyrosine ligase-like protein 12, putative, expressed	GO:0009536//plastid;GO:0009536//plastid	GO:0016881//acid-amino acid ligase activity;GO:0016881//acid-amino acid ligase activity	GO:0043412;GO:0043412	gi|115451109|ref|NP_001049155.1|/0/Os03g0179000 [Oryza sativa Japonica Group]
LOC_Os12g16280	3512	72	1940	3.40217	88.3812	4.69921	Up	0	0	cDNA|expressed protein	GO:0043231//intracellular membrane-bounded organelle	-	-	gi|222630703|gb|EEE62835.1|/5.65257e-79/hypothetical protein OsJ_17638 [Oryza sativa Japonica Group]
LOC_Os03g25620	1940	15	403	1.28312	33.2366	4.69504	Up	5.70762e-08	1.77831e-07	cDNA|LTV1, putative, expressed	-	-	-	gi|115453211|ref|NP_001050206.1|/0/Os03g0372700 [Oryza sativa Japonica Group]
LOC_Os06g45570	940	7	188	1.2358	31.9995	4.69453	Up	8.1567e-06	2.05111e-05	cDNA|VQ domain containing protein, putative, expressed	-	-	-	gi|115469418|ref|NP_001058308.1|/2.73791e-65/Os06g0666400 [Oryza sativa Japonica Group]
LOC_Os04g19684	2107	13	349	1.0239	26.5017	4.69394	Up	2.05074e-07	6.0695e-07	cDNA|methyl-CpG binding domain containing protein, expressed	GO:0043231//intracellular membrane-bounded organelle;GO:0043231//intracellular membrane-bounded organelle;GO:0043231//intracellular membrane-bounded organelle	-	-	gi|215686747|dbj|BAG89597.1|/0/unnamed protein product [Oryza sativa Japonica Group]
LOC_Os06g06080	2577	6	161	0.38638	9.99595	4.69325	Up	1.44843e-05	3.53807e-05	cDNA|serine esterase family protein, putative, expressed	-	-	-	gi|218197610|gb|EEC80037.1|/0/hypothetical protein OsI_21726 [Oryza sativa Indica Group]
LOC_Os02g48210	2766	11	295	0.65996	17.0641	4.69244	Up	7.22526e-07	2.0317e-06	cDNA|lectin-like protein kinase, putative, expressed	GO:0043231//intracellular membrane-bounded organelle;GO:0031410//cytoplasmic vesicle	GO:0005488//binding;GO:0016301//kinase activity	-	gi|115448259|ref|NP_001047909.1|/0/Os02g0712700 [Oryza sativa Japonica Group]
LOC_Os08g32440	2113	4	107	0.314151	8.10209	4.68877	Up	4.26678e-05	9.85582e-05	cDNA|transposon protein, putative, unclassified, expressed	-	GO:0046914//transition metal ion binding	-	gi|125603437|gb|EAZ42762.1|/0/hypothetical protein OsJ_27341 [Oryza sativa Japonica Group]
LOC_Os10g25200	4170	20	533	0.795924	20.4505	4.68336	Up	2.20876e-09	7.67544e-09	cDNA|expressed protein	-	-	-	gi|31431841|gb|AAP53560.1|/0/expressed protein [Oryza sativa Japonica Group]
LOC_Os10g43075	5718	20	532	0.580448	14.8861	4.68065	Up	2.20876e-09	7.71323e-09	cDNA|expressed protein	-	-	-	gi|218194374|gb|EEC76801.1|/0/hypothetical protein OsI_14913 [Oryza sativa Indica Group]
LOC_Os01g57073	3913	25	665	1.06025	27.191	4.68065	Up	8.28056e-11	3.20213e-10	cDNA|insulin-degrading enzyme, putative, expressed	-	GO:0046914//transition metal ion binding;GO:0004175//endopeptidase activity	GO:0019538//protein metabolic process	gi|115440299|ref|NP_001044429.1|/0/Os01g0778800 [Oryza sativa Japonica Group]
LOC_Os01g63270	3287	173	4585	8.73421	223.178	4.67538	Up	3.17302e-13	1.51666e-12	cDNA|alpha-glucan phosphorylast isozyme, putative, expressed	GO:0009536//plastid;GO:0009536//plastid	GO:0048037//cofactor binding;GO:0016758//transferase activity, transferring hexosyl groups;GO:0048037//cofactor binding;GO:0016758//transferase activity, transferring hexosyl groups	GO:0006950//response to stress;GO:0044238//primary metabolic process;GO:0010038//response to metal ion;GO:0006950//response to stress;GO:0044238//primary metabolic process;GO:0010038//response to metal ion	gi|115441087|ref|NP_001044823.1|/0/Os01g0851700 [Oryza sativa Japonica Group]
LOC_Os09g16714	1000	2	53	0.3319	8.47986	4.67522	Up	0.000111496	0.000241738	cDNA|expressed protein	-	-	-	-
LOC_Os01g19460	3396	2	53	0.0977327	2.49701	4.67522	Up	0.000111496	0.0002429	cDNA|retrotransposon protein, putative, unclassified, expressed	GO:0043231//intracellular membrane-bounded organelle;GO:0044444//cytoplasmic part	-	-	gi|297719861|ref|NP_001172292.1|/0/Os01g0300400 [Oryza sativa Japonica Group]
LOC_Os01g73620	4311	20	529	0.769891	19.6332	4.67249	Up	2.20876e-09	7.68413e-09	cDNA|expressed protein	-	-	-	gi|115442455|ref|NP_001045507.1|/0/Os01g0967100 [Oryza sativa Japonica Group]
LOC_Os02g40530	1457	5	132	0.569492	14.4953	4.66976	Up	2.52028e-05	5.99737e-05	cDNA|MYB family transcription factor, putative, expressed	GO:0043231//intracellular membrane-bounded organelle	GO:0003676//nucleic acid binding;GO:0001071	GO:0006351//transcription, DNA-dependent	gi|115447339|ref|NP_001047449.1|/8.99871e-139/Os02g0618400 [Oryza sativa Japonica Group]
LOC_Os02g04490	5722	21	554	0.609044	15.4908	4.66872	Up	1.14604e-09	4.07881e-09	cDNA|histone acetyltransferase HAC1, putative, expressed	GO:0043231//intracellular membrane-bounded organelle	GO:0000989;GO:0004468//lysine N-acetyltransferase activity;GO:0046914//transition metal ion binding	GO:0009791//post-embryonic development;GO:0043543//protein amino acid acylation;GO:0006351//transcription, DNA-dependent	gi|222622134|gb|EEE56266.1|/0/hypothetical protein OsJ_05304 [Oryza sativa Japonica Group]
LOC_Os02g06300	2823	6	158	0.35271	8.95486	4.66612	Up	1.44843e-05	3.54935e-05	cDNA|GTP-binding protein lepA, putative, expressed	GO:0043660;GO:0009536//plastid;GO:0016020//membrane	GO:0017111//nucleoside-triphosphatase activity;GO:0043021//ribonucleoprotein binding;GO:0008135//translation factor activity, nucleic acid binding;GO:0032561//guanyl ribonucleotide binding	GO:0006412//translation;GO:0009207	gi|50251243|dbj|BAD28023.1|/0/putative LepA protein [Oryza sativa Japonica Group]
LOC_Os04g11400	729	10	263	2.27641	57.7219	4.66429	Up	1.3432e-06	3.68521e-06	cDNA|expressed protein	-	-	-	gi|125547359|gb|EAY93181.1|/3.9182e-28/hypothetical protein OsI_14990 [Oryza sativa Indica Group]
LOC_Os04g23890	3418	11	289	0.53407	13.5282	4.66279	Up	7.22526e-07	2.03853e-06	cDNA|AGC_PVPK_like_kin82y.10 - ACG kinases include homologs to PKA, PKG and PKC, expressed	GO:0015630//microtubule cytoskeleton;GO:0015630//microtubule cytoskeleton;GO:0015630//microtubule cytoskeleton;GO:0015630//microtubule cytoskeleton	GO:0004673//protein histidine kinase activity;GO:0004674//protein serine/threonine kinase activity;GO:0060089//molecular transducer activity;GO:0032559//adenyl ribonucleotide binding;GO:0004673//protein histidine kinase activity;GO:0004674//protein serine/threonine kinase activity;GO:0004871//signal transducer activity;GO:0032559//adenyl ribonucleotide binding;GO:0004673//protein histidine kinase…	GO:0007017//microtubule-based process;GO:0007165//signal transduction;GO:0006351//transcription, DNA-dependent;GO:0006464//protein modification process;GO:0007017//microtubule-based process;GO:0007165//signal transduction;GO:0006351//transcription, DNA-dependent;GO:0006464//protein modification process;GO:0007017//microtubule-based process;GO:0007165//signal transduction;GO:0006351//transcription…	gi|75337608|sp|Q9ST27.1|PHOT2_ORYSJ/0/RecName: Full=Phototropin-2; AltName: Full=Non-phototropic hypocotyl protein 1B; Short=OsNPH1B
LOC_Os01g50616	2817	4	105	0.235641	5.96369	4.66154	Up	4.26678e-05	9.83528e-05	cDNA|phosphatidylinositol transfer, putative, expressed	-	-	-	gi|115439423|ref|NP_001043991.1|/0/Os01g0701900 [Oryza sativa Japonica Group]
LOC_Os11g04200	2316	4	105	0.286615	7.25376	4.66154	Up	4.26678e-05	9.86405e-05	cDNA|M phase phosphoprotein 10, putative, expressed	GO:0044444//cytoplasmic part;GO:0032991//macromolecular complex;GO:0031981//nuclear lumen	-	GO:0042254//ribosome biogenesis	gi|222615479|gb|EEE51611.1|/1.62765e-151/hypothetical protein OsJ_32879 [Oryza sativa Japonica Group]
LOC_Os03g58780	3939	13	341	0.54769	13.851	4.66049	Up	2.05074e-07	6.10411e-07	cDNA|expressed protein	-	-	-	gi|115455997|ref|NP_001051599.1|/0/Os03g0802300 [Oryza sativa Japonica Group]
LOC_Os10g16640	5479	9	236	0.272595	6.89165	4.66002	Up	2.47686e-06	6.63302e-06	cDNA|expressed protein	-	-	-	gi|78708129|gb|ABB47104.1|/0/expressed protein [Oryza sativa Japonica Group]
LOC_Os08g39090	1951	18	471	1.53106	38.6257	4.65696	Up	8.16784e-09	2.72402e-08	cDNA|coiled-coil domain containing 49, putative, expressed	-	-	-	gi|115477116|ref|NP_001062154.1|/1.78982e-180/Os08g0500200 [Oryza sativa Japonica Group]
LOC_Os03g31070	3749	8	209	0.354121	8.91956	4.65466	Up	4.52242e-06	1.17273e-05	cDNA|protein kinase, putative, expressed	GO:0043234//protein complex;GO:0043231//intracellular membrane-bounded organelle	GO:0004672//protein kinase activity;GO:0019787//small conjugating protein ligase activity;GO:0032559//adenyl ribonucleotide binding	GO:0032446//protein modification by small protein conjugation	gi|222625158|gb|EEE59290.1|/4.6851e-79/hypothetical protein OsJ_11331 [Oryza sativa Japonica Group]
LOC_Os04g28480	2626	13	339	0.821535	20.6546	4.652	Up	2.05074e-07	6.1028e-07	cDNA|retrotransposon protein, putative, unclassified, expressed	GO:0043231//intracellular membrane-bounded organelle;GO:0043231//intracellular membrane-bounded organelle	-	-	gi|218194651|gb|EEC77078.1|/0/hypothetical protein OsI_15477 [Oryza sativa Indica Group]
LOC_Os08g28710	2042	2	52	0.162537	4.07437	4.64774	Up	0.000111496	0.000243187	cDNA|receptor protein kinase CRINKLY4 precursor, putative, expressed	-	-	-	gi|125603218|gb|EAZ42543.1|/0/hypothetical protein OsJ_27109 [Oryza sativa Japonica Group]
LOC_Os12g19549	4652	6	156	0.214037	5.36534	4.64774	Up	1.44843e-05	3.53869e-05	cDNA|telomerase reverse transcriptase, putative, expressed	GO:0043231//intracellular membrane-bounded organelle;GO:0043231//intracellular membrane-bounded organelle	GO:0003964//RNA-directed DNA polymerase activity;GO:0003676//nucleic acid binding;GO:0003964//RNA-directed DNA polymerase activity	GO:0006278//RNA-dependent DNA replication;GO:0006996//organelle organization	gi|115488246|ref|NP_001066610.1|/0/Os12g0293100 [Oryza sativa Japonica Group]
LOC_Os05g45954	1296	2	52	0.256096	6.41965	4.64774	Up	0.000111496	0.000242556	cDNA|AP2 domain containing protein, expressed	-	-	GO:0006351//transcription, DNA-dependent	gi|58432817|gb|AAW78366.1|/0/transcription factor AP2D4 [Oryza sativa Japonica Group]
LOC_Os02g51390	3752	5	130	0.221149	5.54362	4.64774	Up	2.52028e-05	5.99531e-05	cDNA|expressed protein	-	-	-	gi|115448685|ref|NP_001048122.1|/1.99418e-56/Os02g0749000 [Oryza sativa Japonica Group]
LOC_Os08g09270	2076	10	260	0.799374	20.0382	4.64774	Up	1.3432e-06	3.6907e-06	cDNA|pentatricopeptide, putative, expressed	GO:0043231//intracellular membrane-bounded organelle	-	-	gi|115475155|ref|NP_001061174.1|/0/Os08g0191900 [Oryza sativa Japonica Group]
LOC_Os02g02050	8431	15	390	0.29525	7.40113	4.64774	Up	5.70762e-08	1.77471e-07	cDNA|SNF2 family N-terminal domain containing protein, expressed	-	GO:0005488//binding	-	gi|222622030|gb|EEE56162.1|/0/hypothetical protein OsJ_05065 [Oryza sativa Japonica Group]
LOC_Os04g52820	855	2	52	0.388187	9.73083	4.64774	Up	0.000111496	0.000242232	cDNA|expressed protein	-	-	-	gi|90399334|emb|CAJ86132.1|/4.26655e-92/H0313F03.19 [Oryza sativa Indica Group]
LOC_Os04g16830	1797	2	52	0.184697	4.62986	4.64774	Up	0.000111496	0.000242384	cDNA|DNA-directed RNA polymerase subunit beta, putative, expressed	GO:0043231//intracellular membrane-bounded organelle	GO:0016740//transferase activity	-	gi|32487329|emb|CAE05904.1|/0/OSJNBa0061C08.11 [Oryza sativa Japonica Group]
LOC_Os05g50660	4022	9	233	0.371345	9.26886	4.64156	Up	2.47686e-06	6.61572e-06	cDNA|PX domain containing protein, putative, expressed	-	GO:0005488//binding	GO:0009987//cellular process	gi|222632707|gb|EEE64839.1|/0/hypothetical protein OsJ_19696 [Oryza sativa Japonica Group]
LOC_Os05g39760	2828	8	207	0.469449	11.7113	4.64079	Up	4.52242e-06	1.17119e-05	cDNA|VHS and GAT domain containing protein, expressed	GO:0044464//cell part	-	GO:0006810//transport	gi|115464461|ref|NP_001055830.1|/0/Os05g0475300 [Oryza sativa Japonica Group]
LOC_Os03g43684	5210	37	957	1.17853	29.3891	4.64022	Up	1.35669e-13	7.10075e-13	cDNA|KIP1, putative, expressed	-	-	-	gi|108710002|gb|ABF97797.1|/0/expressed protein [Oryza sativa Japonica Group]
LOC_Os05g01520	2496	7	181	0.465405	11.6024	4.63979	Up	8.1567e-06	2.04906e-05	cDNA|ECT protein, putative, expressed	-	-	-	gi|115461625|ref|NP_001054412.1|/0/Os05g0105600 [Oryza sativa Japonica Group]
LOC_Os05g51550	2700	7	180	0.430241	10.6665	4.6318	Up	8.1567e-06	2.06104e-05	cDNA|DNA binding protein, putative, expressed	GO:0043231//intracellular membrane-bounded organelle	-	-	gi|222632773|gb|EEE64905.1|/0/hypothetical protein OsJ_19765 [Oryza sativa Japonica Group]
LOC_Os10g36810	5532	16	411	0.479971	11.887	4.63029	Up	2.99412e-08	9.52506e-08	cDNA|plus-3 domain containing protein, putative, expressed	-	GO:0005488//binding	-	gi|110289394|gb|AAP54582.2|/0/Plus-3 domain containing protein, expressed [Oryza sativa Japonica Group]
LOC_Os03g22120	2769	33	846	1.97774	48.8833	4.62742	Up	6.22392e-13	2.83111e-12	cDNA|sucrose synthase, putative, expressed	-	GO:0035251//UDP-glucosyltransferase activity;GO:0035251//UDP-glucosyltransferase activity;GO:0035251//UDP-glucosyltransferase activity	GO:0005985//sucrose metabolic process;GO:0006073//cellular glucan metabolic process;GO:0048316//seed development;GO:0005985//sucrose metabolic process;GO:0006073//cellular glucan metabolic process;GO:0048316//seed development;GO:0005985//sucrose metabolic process;GO:0006073//cellular glucan metabolic process;GO:0048316//seed development	gi|115452927|ref|NP_001050064.1|/0/Os03g0340500 [Oryza sativa Japonica Group]
LOC_Os08g42590	2211	24	614	1.80136	44.4316	4.62443	Up	1.59601e-10	6.05255e-10	cDNA|mtN19, putative, expressed	GO:0031410//cytoplasmic vesicle;GO:0043231//intracellular membrane-bounded organelle;GO:0031410//cytoplasmic vesicle;GO:0043231//intracellular membrane-bounded organelle	-	-	gi|115477551|ref|NP_001062371.1|/0/Os08g0538600 [Oryza sativa Japonica Group]
LOC_Os09g33690	2229	39	997	2.90357	71.5645	4.62335	Up	1.13909e-13	6.111e-13	cDNA|Os9bglu32 - beta-glucosidase homologue, similar to G. max hydroxyisourate hydrolase, expressed	GO:0031410//cytoplasmic vesicle;GO:0031410//cytoplasmic vesicle;GO:0031410//cytoplasmic vesicle;GO:0031410//cytoplasmic vesicle	GO:0016798//hydrolase activity, acting on glycosyl bonds;GO:0016798//hydrolase activity, acting on glycosyl bonds;GO:0016798//hydrolase activity, acting on glycosyl bonds;GO:0016787//hydrolase activity	GO:0008152//metabolic process;GO:0008152//metabolic process	gi|281312222|sp|Q0J0G2.2|BGL32_ORYSJ/0/RecName: Full=Beta-glucosidase 32; Short=Os9bglu32; Flags: Precursor
LOC_Os05g44020	1296	2	51	0.256096	6.29619	4.61972	Up	0.000111496	0.000242766	cDNA|acetyltransferase, GNAT family, putative, expressed	-	-	-	gi|222632229|gb|EEE64361.1|/1.10248e-63/hypothetical protein OsJ_19202 [Oryza sativa Japonica Group]
LOC_Os09g14880	2271	2	51	0.146147	3.59307	4.61972	Up	0.000111496	0.000242518	cDNA|transposon protein, putative, Pong sub-class, expressed	-	-	-	gi|115478512|ref|NP_001062851.1|/0/Os09g0317700 [Oryza sativa Japonica Group]
LOC_Os11g03550	1923	2	51	0.172595	4.2433	4.61972	Up	0.000111496	0.000242175	cDNA|expressed protein	GO:0043231//intracellular membrane-bounded organelle	-	-	gi|218185158|gb|EEC67585.1|/0/hypothetical protein OsI_34948 [Oryza sativa Indica Group]
LOC_Os10g28610	6476	91	2317	2.33191	57.2443	4.61755	Up	0	0	cDNA|KIP1, putative, expressed	-	-	-	gi|31432145|gb|AAP53815.1|/0/expressed protein [Oryza sativa Japonica Group]
LOC_Os02g27000	3067	9	229	0.486974	11.9463	4.61658	Up	2.47686e-06	6.59217e-06	cDNA|ATP-binding region, ATPase-like domain containing protein, expressed	-	-	-	gi|115446095|ref|NP_001046827.1|/0/Os02g0469300 [Oryza sativa Japonica Group]
LOC_Os07g46590	3775	23	584	1.01109	24.7519	4.61356	Up	3.0786e-10	1.14505e-09	cDNA|SNF2 family N-terminal domain containing protein, expressed	GO:0044427//chromosomal part;GO:0043231//intracellular membrane-bounded organelle	GO:0003676//nucleic acid binding;GO:0017111//nucleoside-triphosphatase activity;GO:0032559//adenyl ribonucleotide binding	GO:0006325//chromatin organization	gi|222637616|gb|EEE67748.1|/0/hypothetical protein OsJ_25446 [Oryza sativa Japonica Group]
LOC_Os03g13210	1489	8	203	0.891605	21.8129	4.61263	Up	4.52242e-06	1.17482e-05	cDNA|peroxidase precursor, putative, expressed	GO:0031410//cytoplasmic vesicle	GO:0016209//antioxidant activity;GO:0005506//iron ion binding;GO:0003824//catalytic activity	GO:0006950//response to stress;GO:0008152//metabolic process	gi|115451765|ref|NP_001049483.1|/0/Os03g0235000 [Oryza sativa Japonica Group]
LOC_Os01g35030	3535	3	76	0.140835	3.43983	4.61026	Up	6.96216e-05	0.000156455	cDNA|MDR-like ABC transporter, putative, expressed	-	GO:0017111//nucleoside-triphosphatase activity;GO:0000166//nucleotide binding	GO:0009987//cellular process;GO:0006810//transport	gi|222618610|gb|EEE54742.1|/0/hypothetical protein OsJ_02099 [Oryza sativa Japonica Group]
LOC_Os05g05310	3863	3	76	0.128877	3.14776	4.61026	Up	6.96216e-05	0.000155709	cDNA|Fibronectin type III domain containing protein, expressed	-	-	-	gi|115462065|ref|NP_001054632.1|/0/Os05g0145400 [Oryza sativa Japonica Group]
LOC_Os09g19952	2455	39	988	2.63627	64.39	4.61026	Up	1.13909e-13	6.13958e-13	cDNA|ribosomal protein L22, putative, expressed	-	-	-	gi|283050605|gb|ADB07719.1|/2.32236e-87/ribosomal protein S3 [Oryza rufipogon]
LOC_Os01g16130	2027	4	101	0.327479	7.97224	4.60551	Up	4.26678e-05	9.90877e-05	cDNA|retrotransposon protein, putative, unclassified, expressed	GO:0031410//cytoplasmic vesicle	-	-	gi|218194648|gb|EEC77075.1|/0/hypothetical protein OsI_15473 [Oryza sativa Indica Group]
LOC_Os07g01920	2481	50	1260	3.34442	81.2562	4.60265	Up	2.4425e-14	1.53306e-13	cDNA|nucleolar GTP-binding protein 1, putative, expressed	GO:0044464//cell part	GO:0000166//nucleotide binding	-	gi|22093651|dbj|BAC06946.1|/0/putative GTP binding protein [Oryza sativa Japonica Group]
LOC_Os11g17290	4029	47	1183	1.93588	46.9786	4.60094	Up	0	0	cDNA|expressed protein	-	-	-	gi|77549892|gb|ABA92689.1|/0/Ulp1 protease family, C-terminal catalytic domain containing protein, expressed [Oryza sativa Japonica Group]
LOC_Os01g23590	3479	25	629	1.19251	28.9274	4.60036	Up	8.28056e-11	3.19009e-10	cDNA|suppressor of Mek, putative, expressed	-	-	-	gi|53791419|dbj|BAD53933.1|/0/unknown protein [Oryza sativa Japonica Group]
LOC_Os02g46180	1051	20	503	3.15795	76.5734	4.59978	Up	2.20876e-09	7.65908e-09	cDNA|DUF581 domain containing protein, expressed	-	-	-	gi|115447989|ref|NP_001047774.1|/7.72962e-75/Os02g0686800 [Oryza sativa Japonica Group]
LOC_Os11g12050	3763	7	176	0.308703	7.48327	4.59938	Up	8.1567e-06	2.05e-05	cDNA|NBS-LRR type disease resistance protein, putative, expressed	GO:0031410//cytoplasmic vesicle;GO:0031410//cytoplasmic vesicle	GO:0032559//adenyl ribonucleotide binding;GO:0032559//adenyl ribonucleotide binding	GO:0012501//programmed cell death;GO:0006950//response to stress;GO:0012501//programmed cell death;GO:0006950//response to stress	gi|115484811|ref|NP_001067549.1|/0/Os11g0227800 [Oryza sativa Japonica Group]
LOC_Os11g34190	1979	12	301	1.00627	24.3351	4.59596	Up	3.86032e-07	1.11508e-06	cDNA|expressed protein	-	-	-	gi|115485821|ref|NP_001068054.1|/1.30781e-170/Os11g0544600 [Oryza sativa Japonica Group]
LOC_Os06g30310	4278	60	1502	2.32749	56.1748	4.59308	Up	0	0	cDNA|alpha-glucan water dikinase, chloroplast precursor, putative, expressed	GO:0009526//plastid envelope;GO:0009532//plastid stroma	GO:0043169//cation binding;GO:0004672//protein kinase activity;GO:0032559//adenyl ribonucleotide binding	GO:0009409//response to cold;GO:0009608//response to symbiont;GO:0006796//phosphate metabolic process;GO:0044238//primary metabolic process	gi|222635636|gb|EEE65768.1|/0/hypothetical protein OsJ_21446 [Oryza sativa Japonica Group]
LOC_Os01g63910	3312	6	150	0.300634	7.24626	4.59115	Up	1.44843e-05	3.53776e-05	cDNA|AT hook motif family protein, expressed	-	-	-	gi|218189412|gb|EEC71839.1|/0/hypothetical protein OsI_04500 [Oryza sativa Indica Group]
LOC_Os02g55770	5708	13	325	0.377952	9.10987	4.59115	Up	2.05074e-07	6.0734e-07	cDNA|expressed protein	GO:0031410//cytoplasmic vesicle	GO:0048037//cofactor binding;GO:0016651//oxidoreductase activity, acting on NADH or NADPH;GO:0048037//cofactor binding;GO:0016651//oxidoreductase activity, acting on NADH or NADPH;GO:0048037//cofactor binding;GO:0016651//oxidoreductase activity, acting on NADH or NADPH;GO:0048037//cofactor binding;GO:0016651//oxidoreductase activity, acting on NADH or NADPH;GO:0048037//cofactor binding;GO:0048037…	GO:0008152//metabolic process;GO:0008152//metabolic process;GO:0008152//metabolic process;GO:0008152//metabolic process;GO:0008152//metabolic process;GO:0008152//metabolic process	gi|122170840|sp|Q0DWQ7.1|CCB12_ORYSJ/2.46199e-64/RecName: Full=Cyclin-B1-2; AltName: Full=G2/mitotic-specific cyclin-B1-2; Short=CycB1;2
LOC_Os08g13570	2180	2	50	0.152248	3.66966	4.59115	Up	0.000111496	0.000242061	cDNA|exo70 exocyst complex subunit family protein, putative, expressed	-	-	-	gi|115475417|ref|NP_001061305.1|/0/Os08g0232700 [Oryza sativa Japonica Group]
LOC_Os12g29660	2708	16	399	0.980503	23.5742	4.58754	Up	2.99412e-08	9.53602e-08	cDNA|DEAD-box ATP-dependent RNA helicase, putative, expressed	-	GO:0032559//adenyl ribonucleotide binding;GO:0042623//ATPase activity, coupled	-	gi|115488568|ref|NP_001066771.1|/0/Os12g0481100 [Oryza sativa Japonica Group]
LOC_Os03g58790	2122	19	473	1.48589	35.6639	4.58507	Up	4.2512e-09	1.44961e-08	cDNA|ATPase, putative, expressed	-	GO:0000166//nucleotide binding	-	gi|115456001|ref|NP_001051601.1|/0/Os03g0802500 [Oryza sativa Japonica Group]
LOC_Os08g25430	2079	9	224	0.718399	17.2388	4.58473	Up	2.47686e-06	6.59979e-06	cDNA|cysteine-rich receptor-like protein kinase 35 precursor, putative, expressed	GO:0043231//intracellular membrane-bounded organelle;GO:0031410//cytoplasmic vesicle;GO:0043231//intracellular membrane-bounded organelle;GO:0031410//cytoplasmic vesicle	GO:0005488//binding;GO:0016301//kinase activity;GO:0005488//binding;GO:0016301//kinase activity	-	gi|115475994|ref|NP_001061593.1|/0/Os08g0343000 [Oryza sativa Japonica Group]
LOC_Os11g39190	3594	7	174	0.323219	7.74611	4.58289	Up	8.1567e-06	2.05186e-05	cDNA|NB-ARC domain containing protein, putative, expressed	-	-	-	gi|222616224|gb|EEE52356.1|/0/hypothetical protein OsJ_34406 [Oryza sativa Japonica Group]
LOC_Os07g33480	2440	15	372	1.02018	24.393	4.57957	Up	5.70762e-08	1.77811e-07	cDNA|cytochrome P450 domain containing protein, expressed	GO:0031410//cytoplasmic vesicle;GO:0031410//cytoplasmic vesicle;GO:0031410//cytoplasmic vesicle	GO:0016491//oxidoreductase activity;GO:0005506//iron ion binding;GO:0016491//oxidoreductase activity;GO:0005506//iron ion binding;GO:0016491//oxidoreductase activity;GO:0005506//iron ion binding	-	gi|34395223|dbj|BAC83722.1|/0/putative taxane 10-beta-hydroxylase(5-alpha-taxadienol-10-beta- hydroxylase) [Oryza sativa Japonica Group]
LOC_Os08g11470	3199	5	124	0.259378	6.20183	4.57957	Up	2.52028e-05	5.99119e-05	cDNA|transposon protein, putative, CACTA, En/Spm sub-class, expressed	-	-	-	gi|115475327|ref|NP_001061260.1|/0/Os08g0215200 [Oryza sativa Japonica Group]
LOC_Os01g71620	5247	12	297	0.379531	9.05645	4.57666	Up	3.86032e-07	1.1207e-06	cDNA|expressed protein	GO:0016020//membrane;GO:0043231//intracellular membrane-bounded organelle;GO:0043234//protein complex	GO:0005488//binding	GO:0051125//regulation of actin nucleation;GO:0007155//cell adhesion;GO:0000904//cell morphogenesis involved in differentiation	gi|115442177|ref|NP_001045368.1|/2.73914e-67/Os01g0944000 [Oryza sativa Japonica Group]
LOC_Os04g37430	3022	17	420	0.933538	22.2366	4.57408	Up	1.56587e-08	5.11677e-08	cDNA|lipoxygenase protein, putative, expressed	GO:0009536//plastid	GO:0046914//transition metal ion binding;GO:0016702//oxidoreductase activity, acting on single donors with incorporation of molecular oxygen, incorporation of two atoms of oxygen	GO:0009642//response to light intensity;GO:0051707//response to other organism;GO:0006633//fatty acid biosynthetic process;GO:0009694//jasmonic acid metabolic process;GO:0009719;GO:0048229//gametophyte development;GO:0003006//reproductive developmental process;GO:0009900;GO:0006950//response to stress	gi|125548478|gb|EAY94300.1|/0/hypothetical protein OsI_16069 [Oryza sativa Indica Group]
LOC_Os07g42900	4108	14	345	0.565555	13.437	4.5704	Up	1.08414e-07	3.29798e-07	cDNA|helicase domain-containing protein, putative, expressed	GO:0044464//cell part	GO:0046914//transition metal ion binding;GO:0032559//adenyl ribonucleotide binding;GO:0042623//ATPase activity, coupled	-	gi|33146632|dbj|BAC79920.1|/0/putative DEAD/H (Asp-Glu-Ala-Asp/His) box polypeptide 8 (RNA helicase) [Oryza sativa Japonica Group]
LOC_Os03g11470	4017	31	763	1.28067	30.3903	4.56864	Up	1.8523e-12	8.027e-12	cDNA|DEAD/DEAH box helicase domain containing protein, expressed	-	GO:0017111//nucleoside-triphosphatase activity;GO:0000166//nucleotide binding	-	gi|115451523|ref|NP_001049362.1|/0/Os03g0213400 [Oryza sativa Japonica Group]
LOC_Os06g07490	3149	5	123	0.263496	6.2495	4.56788	Up	2.52028e-05	6.00667e-05	cDNA|HIRAN domain containing protein, putative, expressed	GO:0043231//intracellular membrane-bounded organelle	GO:0003676//nucleic acid binding;GO:0016787//hydrolase activity	-	gi|115466676|ref|NP_001056937.1|/0/Os06g0171800 [Oryza sativa Japonica Group]
LOC_Os08g02110	1436	4	98	0.462256	10.919	4.56201	Up	4.26678e-05	9.90046e-05	cDNA|peroxidase precursor, putative, expressed	GO:0031410//cytoplasmic vesicle	GO:0046872//metal ion binding;GO:0003824//catalytic activity	-	gi|55701101|tpe|CAH69359.1|/4.71118e-140/TPA: class III peroxidase 117 precursor [Oryza sativa Japonica Group]
LOC_Os12g37580	3516	2	49	0.0943971	2.22977	4.56201	Up	0.000111496	0.000242499	cDNA|ABC transporter, ATP-binding protein, putative, expressed	GO:0016020//membrane	GO:0017111//nucleoside-triphosphatase activity;GO:0000166//nucleotide binding	GO:0009987//cellular process;GO:0006810//transport;GO:0008152//metabolic process	gi|108862830|gb|ABA98954.2|/0/multidrug-resistance associated protein 3, putative [Oryza sativa Japonica Group]
LOC_Os03g22740	1707	114	2791	11.0828	261.601	4.56097	Up	5.66214e-14	3.35663e-13	cDNA|nucleolar protein NOP5-1, putative, expressed	GO:0031981//nuclear lumen	-	-	gi|218192828|gb|EEC75255.1|/0/hypothetical protein OsI_11566 [Oryza sativa Indica Group]
LOC_Os03g54970	1822	9	220	0.819731	19.3191	4.55873	Up	2.47686e-06	6.60934e-06	cDNA|expressed protein	-	-	-	gi|218193779|gb|EEC76206.1|/0/hypothetical protein OsI_13596 [Oryza sativa Indica Group]
LOC_Os07g29820	3801	5	122	0.218298	5.1354	4.55611	Up	2.52028e-05	5.99428e-05	cDNA|NBS-LRR disease resistance protein, putative, expressed	-	GO:0000166//nucleotide binding	-	gi|115472091|ref|NP_001059644.1|/0/Os07g0481400 [Oryza sativa Japonica Group]
LOC_Os01g58240	2511	20	487	1.32178	31.0309	4.55315	Up	2.20876e-09	7.661e-09	cDNA|OsSub6 - Putative Subtilisin homologue, expressed	GO:0031410//cytoplasmic vesicle	GO:0004175//endopeptidase activity;GO:0005515//protein binding	GO:0019538//protein metabolic process;GO:0044092	gi|9957714|gb|AAG09442.1|AF200467_1/0/subtilase [Oryza sativa Japonica Group]
LOC_Os01g57340	4375	3	73	0.113794	2.66967	4.55216	Up	6.96216e-05	0.000156531	cDNA|rp1, putative, expressed	GO:0031410//cytoplasmic vesicle	-	-	gi|297720461|ref|NP_001172592.1|/0/Os01g0782100 [Oryza sativa Japonica Group]
LOC_Os07g05390	3139	3	73	0.158602	3.72087	4.55216	Up	6.96216e-05	0.000156125	cDNA|expressed protein	-	-	-	gi|34393643|dbj|BAC83339.1|/0/putative myosin heavy chain [Oryza sativa Japonica Group]
LOC_Os02g47470	2500	72	1752	4.77936	112.126	4.55216	Up	0	0	cDNA|cytochrome P450, putative, expressed	-	GO:0016709//oxidoreductase activity, acting on paired donors, with incorporation or reduction of molecular oxygen, NADH or NADPH as one donor, and incorporation of one atom of oxygen;GO:0005506//iron ion binding;GO:0016709//oxidoreductase activity, acting on paired donors, with incorporation or reduction of molecular oxygen, NADH or NADPH as one donor, and incorporation of one atom of oxygen;GO:0…	GO:0006952//defense response;GO:0009687//abscisic acid metabolic process;GO:0009416//response to light stimulus;GO:0003006//reproductive developmental process;GO:0006952//defense response;GO:0009687//abscisic acid metabolic process;GO:0009416//response to light stimulus;GO:0003006//reproductive developmental process;GO:0006952//defense response;GO:0003006//reproductive developmental process;GO:00…	gi|41052704|dbj|BAD07562.1|/0/putative cytochrome P450 [Oryza sativa Japonica Group]
LOC_Os07g36170	2906	87	2113	4.96822	116.337	4.54943	Up	0	0	cDNA|chitin-inducible gibberellin-responsive protein, putative, expressed	GO:0044424//intracellular part;GO:0044424//intracellular part	GO:0060089//molecular transducer activity;GO:0060089//molecular transducer activity	GO:0023052//signaling;GO:0009639//response to red or far red light;GO:0023052//signaling;GO:0009639//response to red or far red light	gi|115472637|ref|NP_001059917.1|/0/Os07g0545800 [Oryza sativa Japonica Group]
LOC_Os06g29630	2198	7	170	0.528503	12.3747	4.54933	Up	8.1567e-06	2.05466e-05	cDNA|transposon protein, putative, unclassified, expressed	GO:0043231//intracellular membrane-bounded organelle	-	-	gi|31430915|gb|AAP52767.1|/0/hAT family dimerisation domain containing protein, expressed [Oryza sativa Japonica Group]
LOC_Os04g54830	2551	42	1018	2.73222	63.8484	4.5465	Up	1.00364e-13	5.52692e-13	cDNA|expressed protein	GO:0031410//cytoplasmic vesicle	-	-	gi|125591809|gb|EAZ32159.1|/0/hypothetical protein OsJ_16356 [Oryza sativa Japonica Group]
LOC_Os04g24550	2405	15	363	1.03503	24.1493	4.54423	Up	5.70762e-08	1.77093e-07	cDNA|ATP-binding region, ATPase-like domain containing protein, expressed	-	GO:0032559//adenyl ribonucleotide binding	-	gi|222628592|gb|EEE60724.1|/0/hypothetical protein OsJ_14235 [Oryza sativa Japonica Group]
LOC_Os03g46710	3429	12	290	0.580753	13.5314	4.54225	Up	3.86032e-07	1.11753e-06	cDNA|expressed protein	-	GO:0046914//transition metal ion binding	-	gi|31126731|gb|AAP44653.1|/0/unknown protein [Oryza sativa Japonica Group]
LOC_Os07g04530	5617	29	700	0.856783	19.9391	4.54053	Up	6.2761e-12	2.61372e-11	cDNA|GYF domain containing protein, putative, expressed	-	-	-	gi|115470515|ref|NP_001058856.1|/0/Os07g0137900 [Oryza sativa Japonica Group]
LOC_Os06g51330	4277	8	193	0.310405	7.21989	4.53976	Up	4.52242e-06	1.17592e-05	cDNA|expressed protein	-	-	-	gi|54291348|dbj|BAD62114.1|/0/unknown protein [Oryza sativa Japonica Group]
LOC_Os06g40950	1500	9	217	0.9957	23.1463	4.53892	Up	2.47686e-06	6.59154e-06	cDNA|DNA-directed RNA polymerase I subunit RPA1, putative, expressed	GO:0043231//intracellular membrane-bounded organelle	GO:0005488//binding;GO:0016740//transferase activity	GO:0010467//gene expression	gi|51090906|dbj|BAD35511.1|/0/putative RNA polymerase A(I) large subunit [Oryza sativa Japonica Group]
LOC_Os09g20930	1757	9	217	0.850057	19.7606	4.53892	Up	2.47686e-06	6.59471e-06	cDNA|expressed protein	-	-	-	gi|218202059|gb|EEC84486.1|/8.71801e-38/hypothetical protein OsI_31151 [Oryza sativa Indica Group]
LOC_Os11g05614	2494	2	48	0.133079	3.07934	4.53226	Up	0.000111496	0.000243206	cDNA|no apical meristem protein, putative, expressed	-	-	-	gi|115484247|ref|NP_001065785.1|/4.69509e-144/Os11g0154500 [Oryza sativa Japonica Group]
LOC_Os05g39230	2984	3	72	0.16684	3.86052	4.53226	Up	6.96216e-05	0.000156037	cDNA|low photochemical bleaching 1 protein, putative, expressed	GO:0043231//intracellular membrane-bounded organelle;GO:0043231//intracellular membrane-bounded organelle	GO:0016772//transferase activity, transferring phosphorus-containing groups	-	gi|222631908|gb|EEE64040.1|/0/hypothetical protein OsJ_18869 [Oryza sativa Japonica Group]
LOC_Os03g63200	4380	2	48	0.0757763	1.7534	4.53226	Up	0.000111496	0.000241966	cDNA|powdery mildew resistance protein PM3b, putative, expressed	-	-	-	gi|222626169|gb|EEE60301.1|/0/hypothetical protein OsJ_13367 [Oryza sativa Japonica Group]
LOC_Os12g36720	3477	9	216	0.429552	9.93944	4.53226	Up	2.47686e-06	6.60998e-06	cDNA|RGH1A, putative, expressed	-	-	-	gi|115488804|ref|NP_001066889.1|/0/Os12g0516300 [Oryza sativa Japonica Group]
LOC_Os09g29940	2366	16	382	1.12223	25.8322	4.52473	Up	2.99412e-08	9.53054e-08	cDNA|auxin-independent growth promoter protein, putative, expressed	-	-	-	gi|125564098|gb|EAZ09478.1|/0/hypothetical protein OsI_31750 [Oryza sativa Indica Group]
LOC_Os08g04170	3695	14	333	0.628769	14.4192	4.51932	Up	1.08414e-07	3.28893e-07	cDNA|zinc finger C-x8-C-x5-C-x3-H type family protein, expressed	-	GO:0005488//binding	-	gi|115474695|ref|NP_001060944.1|/0/Os08g0135800 [Oryza sativa Japonica Group]
LOC_Os02g18940	1034	4	95	0.641973	14.6999	4.51715	Up	4.26678e-05	9.84595e-05	cDNA|expressed protein	GO:0043231//intracellular membrane-bounded organelle	-	-	gi|242042479|ref|XP_002468634.1|/3.72656e-82/hypothetical protein SORBIDRAFT_01g049380 [Sorghum bicolor]
LOC_Os01g38980	2394	33	782	2.28753	52.2631	4.51393	Up	6.22392e-13	2.84139e-12	cDNA|calmodulin-binding protein, putative, expressed	GO:0043231//intracellular membrane-bounded organelle;GO:0043231//intracellular membrane-bounded organelle	-	-	gi|115437760|ref|NP_001043374.1|/0/Os01g0570800 [Oryza sativa Japonica Group]
LOC_Os05g38460	2481	3	71	0.200665	4.57872	4.51208	Up	6.96216e-05	0.000156684	cDNA|MYB family transcription factor, putative, expressed	-	-	-	gi|115464297|ref|NP_001055748.1|/0/Os05g0459000 [Oryza sativa Japonica Group]
LOC_Os02g55970	2942	6	142	0.338443	7.72251	4.51208	Up	1.44843e-05	3.53245e-05	cDNA|ANTH, putative, expressed	GO:0030117//membrane coat;GO:0030117//membrane coat	GO:0035091//phosphoinositide binding;GO:0005515//protein binding;GO:0035091//phosphoinositide binding;GO:0005515//protein binding	GO:0006901//vesicle coating;GO:0006901//vesicle coating	gi|115449291|ref|NP_001048425.1|/0/Os02g0803300 [Oryza sativa Japonica Group]
LOC_Os06g07080	3710	67	1584	2.99694	68.3115	4.51057	Up	0	0	cDNA|pre-mRNA-processing-splicing factor 8, putative, expressed	GO:0030529//ribonucleoprotein complex	-	GO:0000377//RNA splicing, via transesterification reactions with bulged adenosine as nucleophile	gi|222635026|gb|EEE65158.1|/0/hypothetical protein OsJ_20259 [Oryza sativa Japonica Group]
LOC_Os01g03070	3512	133	3138	6.28456	142.959	4.50765	Up	8.63754e-14	4.89897e-13	cDNA|transposon protein, putative, unclassified, expressed	GO:0043234//protein complex;GO:0016020//membrane;GO:0044424//intracellular part;GO:0043234//protein complex;GO:0016020//membrane;GO:0044424//intracellular part	GO:0008135//translation factor activity, nucleic acid binding;GO:0008135//translation factor activity, nucleic acid binding	GO:0006412//translation;GO:0006412//translation	gi|115434226|ref|NP_001041871.1|/0/Os01g0120800 [Oryza sativa Japonica Group]
LOC_Os02g43750	3456	19	448	0.912341	20.7404	4.50673	Up	4.2512e-09	1.45051e-08	cDNA|transcription initiation factor, putative, expressed	-	GO:0003676//nucleic acid binding	GO:0034645//cellular macromolecule biosynthetic process;GO:0010467//gene expression;GO:0044238//primary metabolic process	gi|115447663|ref|NP_001047611.1|/0/Os02g0654400 [Oryza sativa Japonica Group]
LOC_Os12g10710	5310	22	518	0.687552	15.608	4.50468	Up	5.94124e-10	2.15755e-09	cDNA|NB-ARC domain containing protein, expressed	-	-	-	gi|108862322|gb|ABG21915.1|/1.88456e-147/NB-ARC domain containing protein, expressed [Oryza sativa Japonica Group]
LOC_Os05g40960	1482	2	47	0.223954	5.07414	4.50189	Up	0.000111496	0.000241928	cDNA|Myb transcription factor, putative, expressed	GO:0043231//intracellular membrane-bounded organelle	GO:0003676//nucleic acid binding	-	gi|222632043|gb|EEE64175.1|/0/hypothetical protein OsJ_19007 [Oryza sativa Japonica Group]
LOC_Os08g40690	1368	2	47	0.242617	5.49698	4.50189	Up	0.000111496	0.000242004	cDNA|glycosyl hydrolase, putative, expressed	GO:0031410//cytoplasmic vesicle	-	-	gi|115477318|ref|NP_001062255.1|/2.82182e-179/Os08g0518900 [Oryza sativa Japonica Group]
LOC_Os07g35680	2557	4	94	0.259601	5.88179	4.50189	Up	4.26678e-05	9.90295e-05	cDNA|TKL_IRAK_DUF26-lc22 - DUF26 kinases have homology to DUF26 containing loci, expressed	GO:0043231//intracellular membrane-bounded organelle;GO:0031410//cytoplasmic vesicle	GO:0004672//protein kinase activity;GO:0000166//nucleotide binding	-	gi|28812099|dbj|BAC65051.1|/0/putative serine/threonine kinase protein [Oryza sativa Japonica Group]
LOC_Os06g06900	1479	4	94	0.448817	10.1689	4.50189	Up	4.26678e-05	9.85829e-05	cDNA|helix-loop-helix DNA-binding domain containing protein, expressed	GO:0043231//intracellular membrane-bounded organelle	-	-	gi|55296133|dbj|BAD67851.1|/3.6767e-79/basic helix-loop-helix protein SPATULA-like [Oryza sativa Japonica Group]
LOC_Os03g06720	2983	5	117	0.27816	6.27546	4.49574	Up	2.52028e-05	5.98347e-05	cDNA|expressed protein	GO:0009536//plastid	-	-	gi|218192143|gb|EEC74570.1|/0/hypothetical protein OsI_10131 [Oryza sativa Indica Group]
LOC_Os12g14140	2262	5	117	0.366822	8.27572	4.49574	Up	2.52028e-05	5.98604e-05	cDNA|expressed protein	-	-	-	gi|222617328|gb|EEE53460.1|/0/hypothetical protein OsJ_36583 [Oryza sativa Japonica Group]
LOC_Os07g48980	1630	4	93	0.407239	9.12868	4.48646	Up	4.26678e-05	9.89797e-05	cDNA|nicotianamine synthase, putative, expressed	-	GO:0016765//transferase activity, transferring alkyl or aryl (other than methyl) groups	GO:0000041//transition metal ion transport	gi|115474217|ref|NP_001060707.1|/1.54456e-150/Os07g0689600 [Oryza sativa Japonica Group]
LOC_Os01g35990	1488	4	93	0.446102	9.99983	4.48646	Up	4.26678e-05	9.88553e-05	cDNA|RNAse P Rpr2/Rpp21 subunit domain containing protein, expressed	-	-	-	gi|115437332|ref|NP_001043269.1|/0/Os01g0541600 [Oryza sativa Japonica Group]
LOC_Os07g31690	2486	5	116	0.333769	7.46568	4.48335	Up	2.52028e-05	5.98964e-05	cDNA|retrotransposon protein, putative, unclassified, expressed	-	-	-	gi|78708690|gb|ABB47665.1|/0/retrotransposon protein, putative, unclassified, expressed [Oryza sativa Japonica Group]
LOC_Os10g01610	3893	53	1228	2.25927	50.4692	4.48147	Up	3.13082e-14	1.92834e-13	cDNA|expressed protein	GO:0043231//intracellular membrane-bounded organelle	-	-	gi|115480862|ref|NP_001064024.1|/0/Os10g0105400 [Oryza sativa Japonica Group]
LOC_Os11g42000	1145	6	139	0.869607	19.4233	4.48128	Up	1.44843e-05	3.55061e-05	cDNA|FRA10AC1, putative, expressed	-	-	-	gi|218186093|gb|EEC68520.1|/1.02188e-99/hypothetical protein OsI_36803 [Oryza sativa Indica Group]
LOC_Os03g26960	5328	20	461	0.622936	13.8436	4.47399	Up	2.20876e-09	7.70739e-09	cDNA|intron-binding protein aquarius, putative, expressed	-	-	-	gi|108708523|gb|ABF96318.1|/0/expressed protein [Oryza sativa Japonica Group]
LOC_Os08g24946	3972	31	713	1.29518	28.7206	4.47086	Up	1.8523e-12	8.05223e-12	cDNA|EDM2, putative, expressed	-	-	-	gi|222640382|gb|EEE68514.1|/0/hypothetical protein OsJ_26949 [Oryza sativa Japonica Group]
LOC_Os02g39030	1616	17	391	1.74576	38.7122	4.47086	Up	1.56587e-08	5.1005e-08	cDNA|transmembrane protein 17, putative, expressed	-	-	-	gi|115447153|ref|NP_001047356.1|/6.51563e-68/Os02g0602300 [Oryza sativa Japonica Group]
LOC_Os03g21850	3700	10	230	0.448514	9.94578	4.47086	Up	1.3432e-06	3.69401e-06	cDNA|nucleotidyltransferase, putative, expressed	-	-	-	gi|115452887|ref|NP_001050044.1|/0/Os03g0336700 [Oryza sativa Japonica Group]
LOC_Os12g02240	300	2	46	1.10633	24.5329	4.47086	Up	0.000111496	0.000242327	cDNA|expressed protein	-	-	-	gi|218185111|gb|EEC67538.1|/1.94018e-15/hypothetical protein OsI_34856 [Oryza sativa Indica Group]
LOC_Os08g28350	3669	3	69	0.135691	3.00894	4.47086	Up	6.96216e-05	0.000155986	cDNA|transposon protein, putative, CACTA, En/Spm sub-class, expressed	-	-	-	gi|53749287|gb|AAU90146.1|/0/putative polyprotein [Oryza sativa Japonica Group]
LOC_Os04g51090	8044	5	115	0.103151	2.28738	4.47086	Up	2.52028e-05	5.99841e-05	cDNA|tRNA-splicing endonuclease positive effector-related, putative, expressed	-	GO:0003676//nucleic acid binding;GO:0003678//DNA helicase activity;GO:0032559//adenyl ribonucleotide binding	GO:0006259//DNA metabolic process	gi|32492200|emb|CAE03468.1|/0/OSJNBa0083N12.5 [Oryza sativa Japonica Group]
LOC_Os07g29810	4003	4	92	0.165826	3.67718	4.47086	Up	4.26678e-05	9.89299e-05	cDNA|disease resistant protein, identical, putative, expressed	-	GO:0032559//adenyl ribonucleotide binding	GO:0012501//programmed cell death;GO:0006950//response to stress	gi|27261020|dbj|BAC45136.1|/0/putative nucleotide-binding leucine-rich-repeat protein 1 [Oryza sativa Japonica Group]
LOC_Os01g66120	2104	22	505	1.73522	38.4024	4.46801	Up	5.94124e-10	2.16067e-09	cDNA|No apical meristem protein, putative, expressed	-	-	-	gi|115441473|ref|NP_001045016.1|/2.17446e-155/Os01g0884300 [Oryza sativa Japonica Group]
LOC_Os07g49010	4595	13	298	0.4695	10.3763	4.46603	Up	2.05074e-07	6.07535e-07	cDNA|TOPBP1B - Similar to DNA replication protein TOPBP1 from, expressed	-	GO:0046872//metal ion binding	-	gi|297607836|ref|NP_001060709.2|/0/Os07g0689900 [Oryza sativa Japonica Group]
LOC_Os03g19020	3468	61	1398	2.91896	64.4972	4.46571	Up	1.9984e-15	1.35951e-14	cDNA|PHD-finger family protein, expressed	-	GO:0046872//metal ion binding;GO:0046872//metal ion binding;GO:0046872//metal ion binding	-	gi|115452537|ref|NP_001049869.1|/0/Os03g0302200 [Oryza sativa Japonica Group]
LOC_Os03g35849	2428	16	366	1.09358	24.1182	4.463	Up	2.99412e-08	9.50647e-08	cDNA|expressed protein	-	-	-	gi|108709274|gb|ABF97069.1|/2.08929e-64/expressed protein [Oryza sativa Japonica Group]
LOC_Os09g24440	4614	15	343	0.5395	11.894	4.46247	Up	5.70762e-08	1.77431e-07	cDNA|expressed protein	-	GO:0046914//transition metal ion binding;GO:0070011//peptidase activity, acting on L-amino acid peptides	-	gi|218202136|gb|EEC84563.1|/0/hypothetical protein OsI_31331 [Oryza sativa Indica Group]
LOC_Os08g10320	3575	17	387	0.789133	17.32	4.45603	Up	1.56587e-08	5.07599e-08	cDNA|SHR5-receptor-like kinase, putative, expressed	GO:0043231//intracellular membrane-bounded organelle;GO:0031410//cytoplasmic vesicle;GO:0043231//intracellular membrane-bounded organelle;GO:0031410//cytoplasmic vesicle;GO:0043231//intracellular membrane-bounded organelle;GO:0031410//cytoplasmic vesicle	GO:0004672//protein kinase activity;GO:0032559//adenyl ribonucleotide binding;GO:0004672//protein kinase activity;GO:0032559//adenyl ribonucleotide binding;GO:0004672//protein kinase activity;GO:0032559//adenyl ribonucleotide binding	GO:0006464//protein modification process;GO:0006464//protein modification process;GO:0006464//protein modification process	gi|115475253|ref|NP_001061223.1|/0/Os08g0203400 [Oryza sativa Japonica Group]
LOC_Os12g36270	2976	8	182	0.446102	9.78478	4.45509	Up	4.52242e-06	1.1735e-05	cDNA|expressed protein	GO:0044464//cell part	-	-	gi|222617245|gb|EEE53377.1|/0/hypothetical protein OsJ_36420 [Oryza sativa Japonica Group]
LOC_Os04g41490	5695	21	477	0.611932	13.401	4.45283	Up	1.14604e-09	4.08091e-09	cDNA|DNA-directed RNA polymerase III subunit RPC1, putative, expressed	GO:0043231//intracellular membrane-bounded organelle	GO:0034062//RNA polymerase activity;GO:0046914//transition metal ion binding;GO:0003676//nucleic acid binding;GO:0001882//nucleoside binding	GO:0010467//gene expression	gi|115459150|ref|NP_001053175.1|/0/Os04g0492300 [Oryza sativa Japonica Group]
LOC_Os07g37630	3669	7	159	0.316612	6.93365	4.45283	Up	8.1567e-06	2.05391e-05	cDNA|transposon protein, putative, unclassified, expressed	GO:0043231//intracellular membrane-bounded organelle	GO:0046914//transition metal ion binding;GO:0003676//nucleic acid binding	GO:0006351//transcription, DNA-dependent	gi|115472797|ref|NP_001059997.1|/0/Os07g0563600 [Oryza sativa Japonica Group]
LOC_Os01g61910	3151	3	68	0.157998	3.45281	4.4498	Up	6.96216e-05	0.000156608	cDNA|KIP1, putative, expressed	GO:0043231//intracellular membrane-bounded organelle	-	-	gi|56201946|dbj|BAD73396.1|/0/putative kinase interacting protein 1 [Oryza sativa Japonica Group]
LOC_Os04g35790	1502	5	113	0.55243	12.0371	4.44555	Up	2.52028e-05	5.99222e-05	cDNA|GLTP domain containing protein, putative, expressed	-	-	-	gi|222628917|gb|EEE61049.1|/8.01013e-106/hypothetical protein OsJ_14904 [Oryza sativa Japonica Group]
LOC_Os10g05069	3765	62	1400	2.73278	59.4944	4.44431	Up	0	0	cDNA|lysosomal alpha-mannosidase precursor, putative, expressed	GO:0031410//cytoplasmic vesicle;GO:0031410//cytoplasmic vesicle;GO:0031410//cytoplasmic vesicle	GO:0046914//transition metal ion binding;GO:0015923//mannosidase activity;GO:0046914//transition metal ion binding;GO:0015923//mannosidase activity;GO:0046914//transition metal ion binding;GO:0015923//mannosidase activity	GO:0019318//hexose metabolic process;GO:0019318//hexose metabolic process;GO:0019318//hexose metabolic process	gi|110288592|gb|ABG65906.1|/0/glycosyl hydrolase family 38 protein, putative, expressed [Oryza sativa Japonica Group]
LOC_Os01g51010	3969	32	722	1.33797	29.1051	4.44315	Up	1.06004e-12	4.69674e-12	cDNA|DUF292 domain containing protein, expressed	-	-	-	gi|297597467|ref|NP_001044016.2|/0/Os01g0706400 [Oryza sativa Japonica Group]
LOC_Os02g20970	2217	9	203	0.673681	14.6502	4.44271	Up	2.47686e-06	6.62981e-06	cDNA|C2 domain containing protein, putative, expressed	GO:0031410//cytoplasmic vesicle	-	-	gi|125581830|gb|EAZ22761.1|/0/hypothetical protein OsJ_06437 [Oryza sativa Japonica Group]
LOC_Os07g08190	2551	21	473	1.36611	29.6663	4.44068	Up	1.14604e-09	4.07671e-09	cDNA|cyclophilin, putative, expressed	-	GO:0016853//isomerase activity;GO:0005488//binding	GO:0044238//primary metabolic process;GO:0044260	gi|222636542|gb|EEE66674.1|/5.01821e-117/hypothetical protein OsJ_23316 [Oryza sativa Japonica Group]
LOC_Os08g08205	1811	2	45	0.183269	3.97564	4.43915	Up	0.000111496	0.000242747	cDNA|expressed protein	-	-	-	gi|222640020|gb|EEE68152.1|/0/hypothetical protein OsJ_26262 [Oryza sativa Japonica Group]
LOC_Os05g05300	3778	2	45	0.0878507	1.90574	4.43915	Up	0.000111496	0.000242099	cDNA|CRS1/YhbY domain containing protein, putative, expressed	-	-	-	gi|125550822|gb|EAY96531.1|/0/hypothetical protein OsI_18436 [Oryza sativa Indica Group]
LOC_Os08g21590	4625	8	180	0.287049	6.22692	4.43915	Up	4.52242e-06	1.17383e-05	cDNA|phosphatidylinositol 3-kinase, root isoform, putative, expressed	-	GO:0035004//phosphoinositide 3-kinase activity;GO:0000166//nucleotide binding;GO:0035004//phosphoinositide 3-kinase activity;GO:0000166//nucleotide binding	GO:0016192//vesicle-mediated transport;GO:0006970//response to osmotic stress;GO:0032502//developmental process;GO:0016192//vesicle-mediated transport;GO:0006970//response to osmotic stress;GO:0032502//developmental process	gi|115475820|ref|NP_001061506.1|/0/Os08g0307400 [Oryza sativa Japonica Group]
LOC_Os08g09300	1134	2	45	0.292681	6.3491	4.43915	Up	0.000111496	0.00024189	cDNA|expressed protein	-	-	-	gi|297726105|ref|NP_001175416.1|/4.43213e-63/Os08g0192200 [Oryza sativa Japonica Group]
LOC_Os05g30210	2424	2	45	0.136922	2.97025	4.43915	Up	0.000111496	0.000243034	cDNA|expressed protein	-	-	-	gi|222631309|gb|EEE63441.1|/0/hypothetical protein OsJ_18254 [Oryza sativa Japonica Group]
LOC_Os03g11900	2563	4	90	0.258993	5.61832	4.43915	Up	4.26678e-05	9.89963e-05	cDNA|transporter family protein, putative, expressed	GO:0031224//intrinsic to membrane	GO:0016628//oxidoreductase activity, acting on the CH-CH group of donors, NAD or NADP as acceptor;GO:0005356	GO:0008152//metabolic process;GO:0071702	gi|115451591|ref|NP_001049396.1|/0/Os03g0218400 [Oryza sativa Japonica Group]
LOC_Os02g05960	3419	2	45	0.0970752	2.10584	4.43915	Up	0.000111496	0.000242023	cDNA|phytosulfokine receptor precursor, putative, expressed	GO:0031410//cytoplasmic vesicle	-	-	gi|115444301|ref|NP_001045930.1|/0/Os02g0153900 [Oryza sativa Japonica Group]
LOC_Os04g59460	5636	9	202	0.265002	5.73447	4.43558	Up	2.47686e-06	6.59027e-06	cDNA|expressed protein	-	GO:0005488//binding	-	gi|125592164|gb|EAZ32514.1|/0/hypothetical protein OsJ_16734 [Oryza sativa Japonica Group]
LOC_Os01g73170	1468	43	965	4.86094	105.175	4.43542	Up	1.12799e-13	6.12991e-13	cDNA|peroxidase precursor, putative, expressed	GO:0005618//cell wall;GO:0043231//intracellular membrane-bounded organelle;GO:0031410//cytoplasmic vesicle	GO:0046872//metal ion binding;GO:0016209//antioxidant activity;GO:0003824//catalytic activity	-	gi|115442403|ref|NP_001045481.1|/2.99409e-174/Os01g0962700 [Oryza sativa Japonica Group]
LOC_Os09g04160	2681	7	157	0.43329	9.36948	4.43456	Up	8.1567e-06	2.05018e-05	cDNA|expressed protein	-	-	-	gi|222641085|gb|EEE69217.1|/0/hypothetical protein OsJ_28438 [Oryza sativa Japonica Group]
LOC_Os01g11900	6474	43	964	1.10223	23.8241	4.43392	Up	1.12799e-13	6.1263e-13	cDNA|hhH-GPD superfamily base excision DNA repair protein, expressed	GO:0043076	GO:0016835//carbon-oxygen lyase activity;GO:0051536//iron-sulfur cluster binding;GO:0016799//hydrolase activity, hydrolyzing N-glycosyl compounds;GO:0004518//nuclease activity	GO:0006281//DNA repair;GO:0006305;GO:0040029//regulation of gene expression, epigenetic;GO:0003006//reproductive developmental process	gi|218187756|gb|EEC70183.1|/0/hypothetical protein OsI_00912 [Oryza sativa Indica Group]
LOC_Os09g30414	2438	15	336	1.02102	22.0505	4.43273	Up	5.70762e-08	1.77014e-07	cDNA|aspartic proteinase nepenthesin-2 precursor, putative, expressed	-	GO:0016787//hydrolase activity	-	gi|115479815|ref|NP_001063501.1|/0/Os09g0482200 [Oryza sativa Japonica Group]
LOC_Os03g31026	3599	31	693	1.42941	30.808	4.42981	Up	1.8523e-12	8.03204e-12	cDNA|retrotransposon protein, putative, unclassified, expressed	-	-	-	gi|115457284|ref|NP_001052242.1|/1.18499e-85/Os04g0206200 [Oryza sativa Japonica Group]
LOC_Os02g43010	2071	20	447	1.60261	34.5335	4.4295	Up	2.20876e-09	7.70545e-09	cDNA|vacuolar-processing enzyme precursor, putative, expressed	GO:0031410//cytoplasmic vesicle;GO:0031410//cytoplasmic vesicle	GO:0004175//endopeptidase activity;GO:0004175//endopeptidase activity	GO:0016485//protein processing;GO:0016485//protein processing	gi|26006020|dbj|BAC41386.1|/0/asparaginyl endopeptidase REP-2 [Oryza sativa Japonica Group]
LOC_Os03g01110	5184	15	335	0.48018	10.3393	4.42843	Up	5.70762e-08	1.77911e-07	cDNA|RNA methyltransferase, TrmH family protein, putative, expressed	GO:0043231//intracellular membrane-bounded organelle	GO:0003676//nucleic acid binding;GO:0008168//methyltransferase activity	GO:0010467//gene expression;GO:0009451//RNA modification	gi|108705676|gb|ABF93471.1|/0/RNA methyltransferase, TrmH family protein, expressed [Oryza sativa Japonica Group]
LOC_Os05g05220	1683	30	670	2.95811	63.6947	4.42843	Up	3.36686e-12	1.43212e-11	cDNA|glioma tumor suppressor candidate region gene 2 protein, putative, expressed	-	-	-	gi|218196077|gb|EEC78504.1|/3.58809e-153/hypothetical protein OsI_18429 [Oryza sativa Indica Group]
LOC_Os09g38980	2608	3	67	0.190893	4.11036	4.42843	Up	6.96216e-05	0.000156138	cDNA|T-complex protein, putative, expressed	GO:0009536//plastid;GO:0009536//plastid	GO:0032559//adenyl ribonucleotide binding;GO:0032559//adenyl ribonucleotide binding	GO:0006457//protein folding;GO:0003006//reproductive developmental process;GO:0006457//protein folding;GO:0003006//reproductive developmental process	gi|222642102|gb|EEE70234.1|/0/hypothetical protein OsJ_30349 [Oryza sativa Japonica Group]
LOC_Os01g73530	4790	14	311	0.485032	10.3881	4.42071	Up	1.08414e-07	3.29761e-07	cDNA|ABC transporter, ATP-binding protein, putative, expressed	GO:0031224//intrinsic to membrane;GO:0043231//intracellular membrane-bounded organelle;GO:0031224//intrinsic to membrane;GO:0043231//intracellular membrane-bounded organelle	GO:0042626//ATPase activity, coupled to transmembrane movement of substances;GO:0032559//adenyl ribonucleotide binding;GO:0042626//ATPase activity, coupled to transmembrane movement of substances;GO:0032559//adenyl ribonucleotide binding	GO:0006810//transport;GO:0009207;GO:0006810//transport;GO:0009207	gi|57900168|dbj|BAD88253.1|/0/putative ABC transporter [Oryza sativa Japonica Group]
LOC_Os03g01750	2128	73	1621	5.69284	121.878	4.42014	Up	0	0	cDNA|dual specificity protein phosphatase, putative, expressed	GO:0009532//plastid stroma;GO:0009532//plastid stroma;GO:0009532//plastid stroma;GO:0009532//plastid stroma;GO:0009532//plastid stroma;GO:0009532//plastid stroma	GO:0004721//phosphoprotein phosphatase activity;GO:0001871;GO:0004721//phosphoprotein phosphatase activity;GO:0001871;GO:0004721//phosphoprotein phosphatase activity;GO:0001871;GO:0004721//phosphoprotein phosphatase activity;GO:0001871;GO:0004721//phosphoprotein phosphatase activity;GO:0001871;GO:0004721//phosphoprotein phosphatase activity;GO:0001871	GO:0006464//protein modification process;GO:0005982//starch metabolic process;GO:0006796//phosphate metabolic process;GO:0006464//protein modification process;GO:0005982//starch metabolic process;GO:0006796//phosphate metabolic process;GO:0006464//protein modification process;GO:0005982//starch metabolic process;GO:0006796//phosphate metabolic process;GO:0006464//protein modification process;GO:0…	gi|108705759|gb|ABF93554.1|/0/protein tyrosine phosphatase, putative, expressed [Oryza sativa Japonica Group]
LOC_Os04g11390	1486	10	222	1.11676	23.9027	4.41979	Up	1.3432e-06	3.67392e-06	cDNA|expressed protein	GO:0031410//cytoplasmic vesicle;GO:0031410//cytoplasmic vesicle	-	-	gi|115457204|ref|NP_001052202.1|/7.79807e-37/Os04g0191400 [Oryza sativa Japonica Group]
LOC_Os05g34270	2711	24	532	1.46913	31.3975	4.41762	Up	1.59601e-10	6.07253e-10	cDNA|inactive receptor kinase At1g27190 precursor, putative, expressed	GO:0031410//cytoplasmic vesicle	GO:0004871//signal transducer activity;GO:0016301//kinase activity;GO:0032559//adenyl ribonucleotide binding	GO:0006464//protein modification process	gi|297604508|ref|NP_001055553.2|/0/Os05g0414700 [Oryza sativa Japonica Group]
LOC_Os01g54910	2672	50	1102	3.10535	65.9869	4.40935	Up	2.4425e-14	1.53341e-13	cDNA|GTP-binding protein typA/bipA, putative, expressed	GO:0043231//intracellular membrane-bounded organelle	GO:0017111//nucleoside-triphosphatase activity;GO:0032561//guanyl ribonucleotide binding	GO:0009207	gi|115439977|ref|NP_001044268.1|/0/Os01g0752700 [Oryza sativa Japonica Group]
LOC_Os01g56490	4246	25	551	0.977096	20.7627	4.40935	Up	8.28056e-11	3.19766e-10	cDNA|ubiquitin carboxyl-terminal hydrolase, putative, expressed	-	GO:0019783//small conjugating protein-specific protease activity;GO:0016790//thiolester hydrolase activity	GO:0019941//modification-dependent protein catabolic process	gi|14209584|dbj|BAB56080.1|/0/putative ubiquitin carboxyl-terminal hydrolase 7 [Oryza sativa Japonica Group]
LOC_Os08g07850	3171	12	264	0.628004	13.3205	4.40673	Up	3.86032e-07	1.11091e-06	cDNA|PolI-like DNA polymerase, putative, expressed	GO:0043231//intracellular membrane-bounded organelle	GO:0004527//exonuclease activity;GO:0003676//nucleic acid binding;GO:0034061	GO:0006259//DNA metabolic process	gi|40253294|dbj|BAD05229.1|/0/putative PolI-like DNA polymerase [Oryza sativa Japonica Group]
LOC_Os01g66820	1763	2	44	0.188259	3.99313	4.40673	Up	0.000111496	0.000241644	cDNA|inactive receptor kinase At1g27190 precursor, putative, expressed	GO:0043231//intracellular membrane-bounded organelle;GO:0016020//membrane;GO:0031410//cytoplasmic vesicle	GO:0016301//kinase activity;GO:0032559//adenyl ribonucleotide binding	GO:0006464//protein modification process	gi|115441559|ref|NP_001045059.1|/1.14827e-138/Os01g0892300 [Oryza sativa Japonica Group]
LOC_Os03g49550	1884	2	44	0.176168	3.73667	4.40673	Up	0.000111496	0.000243475	cDNA|glucosyltransferase, putative, expressed	-	GO:0016757//transferase activity, transferring glycosyl groups	-	gi|115454819|ref|NP_001051010.1|/0/Os03g0702500 [Oryza sativa Japonica Group]
LOC_Os01g51634	1910	2	44	0.17377	3.6858	4.40673	Up	0.000111496	0.000242938	cDNA|myosin-2 heavy chain, non muscle, putative, expressed	GO:0015629//actin cytoskeleton	GO:0008092//cytoskeletal protein binding;GO:0017111//nucleoside-triphosphatase activity;GO:0032559//adenyl ribonucleotide binding	-	gi|222619157|gb|EEE55289.1|/0/hypothetical protein OsJ_03236 [Oryza sativa Japonica Group]
LOC_Os05g23440	1565	8	176	0.848307	17.9933	4.40673	Up	4.52242e-06	1.17416e-05	cDNA|solute carrier family 35 member F1, putative, expressed	GO:0043231//intracellular membrane-bounded organelle;GO:0043231//intracellular membrane-bounded organelle	-	-	gi|297604224|ref|NP_001055130.2|/0/Os05g0299500 [Oryza sativa Japonica Group]
LOC_Os11g47160	2529	2	44	0.131238	2.78366	4.40673	Up	0.000111496	0.000241795	cDNA|receptor kinase 1, putative, expressed	GO:0031410//cytoplasmic vesicle	-	-	gi|77552662|gb|ABA95459.1|/0/Leucine Rich Repeat family protein [Oryza sativa Japonica Group]
LOC_Os11g04910	826	5	110	1.00454	21.3071	4.40673	Up	2.52028e-05	6.01341e-05	cDNA|ankyrin repeat domain containing protein, expressed	-	-	-	gi|222615512|gb|EEE51644.1|/5.93497e-137/hypothetical protein OsJ_32949 [Oryza sativa Japonica Group]
LOC_Os05g49970	2588	14	380	1.10792	23.4927	4.40629	Up	1.08414e-07	3.3027e-07	cDNA|translation initiation factor IF-2, chloroplast precursor, putative, expressed	GO:0044464//cell part;GO:0044464//cell part;GO:0009536//plastid	GO:0017111//nucleoside-triphosphatase activity;GO:0008135//translation factor activity, nucleic acid binding;GO:0032561//guanyl ribonucleotide binding;GO:0005488//binding;GO:0017111//nucleoside-triphosphatase activity;GO:0008135//translation factor activity, nucleic acid binding;GO:0032561//guanyl ribonucleotide binding	GO:0006412//translation;GO:0009207;GO:0044238//primary metabolic process;GO:0044237//cellular metabolic process;GO:0006412//translation;GO:0009207	gi|50080257|gb|AAT69592.1|/0/'putative translation initiation factor IF-2, PF04760' [Oryza sativa Japonica Group]
LOC_Os03g44010	1610	36	790	3.71068	78.508	4.40308	Up	1.7697e-13	8.98359e-13	cDNA|nucleolar protein NOP5, putative, expressed	-	-	-	gi|115454295|ref|NP_001050748.1|/1.08092e-79/Os03g0641700 [Oryza sativa Japonica Group]
LOC_Os08g28400	830	41	898	8.19753	173.106	4.40032	Up	1.38778e-13	7.21431e-13	cDNA|expressed protein	GO:0043231//intracellular membrane-bounded organelle	-	-	gi|115476126|ref|NP_001061659.1|/5.72292e-61/Os08g0371200 [Oryza sativa Japonica Group]
LOC_Os11g32880	3228	7	153	0.359867	7.58352	4.39733	Up	8.1567e-06	2.05822e-05	cDNA|DEAD-box ATP-dependent RNA helicase, putative, expressed	-	GO:0042623//ATPase activity, coupled;GO:0001071;GO:0003677//DNA binding;GO:0032559//adenyl ribonucleotide binding;GO:0042623//ATPase activity, coupled;GO:0001071;GO:0003677//DNA binding;GO:0032559//adenyl ribonucleotide binding;GO:0042623//ATPase activity, coupled;GO:0001071;GO:0003677//DNA binding;GO:0032559//adenyl ribonucleotide binding	GO:0006259//DNA metabolic process;GO:0006351//transcription, DNA-dependent;GO:0006259//DNA metabolic process;GO:0006351//transcription, DNA-dependent;GO:0006259//DNA metabolic process;GO:0006351//transcription, DNA-dependent	gi|108864447|gb|ABA94063.2|/0/CarD-like transcriptional regulator family protein, expressed [Oryza sativa Japonica Group]
LOC_Os06g12160	3479	19	414	0.90631	19.0396	4.39286	Up	4.2512e-09	1.4425e-08	cDNA|AAA-type ATPase family protein, putative, expressed	-	GO:0032559//adenyl ribonucleotide binding;GO:0042623//ATPase activity, coupled	-	gi|218197837|gb|EEC80264.1|/0/hypothetical protein OsI_22232 [Oryza sativa Indica Group]
LOC_Os10g35070	1526	4	87	0.434994	9.12173	4.39024	Up	4.26678e-05	9.88885e-05	cDNA|alpha-galactosidase precursor, putative, expressed	GO:0005618//cell wall;GO:0005576//extracellular region;GO:0031410//cytoplasmic vesicle;GO:0005618//cell wall;GO:0005576//extracellular region;GO:0031410//cytoplasmic vesicle;GO:0005618//cell wall;GO:0005576//extracellular region;GO:0031410//cytoplasmic vesicle	GO:0043167//ion binding;GO:0015925;GO:0043167//ion binding;GO:0015925;GO:0043167//ion binding;GO:0015925	GO:0044238//primary metabolic process;GO:0044238//primary metabolic process;GO:0044238//primary metabolic process	gi|10140702|gb|AAG13536.1|AC023240_9/0/putative alpha-galactosidase [Oryza sativa Japonica Group]
LOC_Os01g06140	1359	4	87	0.488448	10.2427	4.39024	Up	4.26678e-05	9.8657e-05	cDNA|expressed protein	GO:0031410//cytoplasmic vesicle	-	-	gi|115434604|ref|NP_001042060.1|/1.07743e-130/Os01g0154500 [Oryza sativa Japonica Group]
LOC_Os01g29230	5558	27	587	0.806163	16.8979	4.38963	Up	2.24704e-11	8.98199e-11	cDNA|expressed protein	GO:0044464//cell part	-	-	gi|297719995|ref|NP_001172359.1|/0/Os01g0388566 [Oryza sativa Japonica Group]
LOC_Os02g54110	4192	26	565	1.02927	21.5645	4.38897	Up	4.30806e-11	1.69461e-10	cDNA|expressed protein	GO:0031410//cytoplasmic vesicle	-	-	gi|222623789|gb|EEE57921.1|/0/hypothetical protein OsJ_08619 [Oryza sativa Japonica Group]
LOC_Os03g17540	4505	10	217	0.368369	7.70686	4.38692	Up	1.3432e-06	3.67319e-06	cDNA|TBC domain containing protein, expressed	-	-	-	gi|24796828|gb|AAN64504.1|/0/putative lyncein [Oryza sativa Japonica Group]
LOC_Os03g60560	925	3	65	0.538216	11.2431	4.3847	Up	6.96216e-05	0.00015685	cDNA|ZOS3-21 - C2H2 zinc finger protein, expressed	GO:0043231//intracellular membrane-bounded organelle	GO:0005488//binding	-	gi|115456235|ref|NP_001051718.1|/1.62625e-62/Os03g0820300 [Oryza sativa Japonica Group]
LOC_Os11g07230	3946	6	130	0.252332	5.27107	4.3847	Up	1.44843e-05	3.54057e-05	cDNA|receptor kinase, putative, expressed	GO:0031410//cytoplasmic vesicle;GO:0031410//cytoplasmic vesicle;GO:0031410//cytoplasmic vesicle	GO:0004672//protein kinase activity;GO:0000166//nucleotide binding;GO:0004672//protein kinase activity;GO:0000166//nucleotide binding;GO:0004672//protein kinase activity;GO:0000166//nucleotide binding	-	gi|222615599|gb|EEE51731.1|/0/hypothetical protein OsJ_33139 [Oryza sativa Japonica Group]
LOC_Os01g37040	1369	3	65	0.36366	7.59666	4.3847	Up	6.96216e-05	0.00015591	cDNA|retrotransposon protein, putative, Ty1-copia subclass, expressed	-	-	-	gi|218188438|gb|EEC70865.1|/5.8098e-116/hypothetical protein OsI_02381 [Oryza sativa Indica Group]
LOC_Os01g41930	3887	3	65	0.128081	2.67554	4.3847	Up	6.96216e-05	0.000155721	cDNA|leucine rich repeat protein, putative, expressed	-	-	-	gi|215694948|dbj|BAG90139.1|/0/unnamed protein product [Oryza sativa Japonica Group]
LOC_Os07g23210	2941	5	108	0.282132	5.87545	4.38026	Up	2.52028e-05	6.00461e-05	cDNA|transposon protein, putative, unclassified, expressed	GO:0031410//cytoplasmic vesicle	-	-	gi|1091678|prf||2021344A/0/activator-like transposable element
LOC_Os02g52210	2241	29	626	2.1475	44.6936	4.37934	Up	6.2761e-12	2.60783e-11	cDNA|zinc finger, C3HC4 type domain containing protein, expressed	GO:0031410//cytoplasmic vesicle;GO:0031410//cytoplasmic vesicle	-	-	gi|115448803|ref|NP_001048181.1|/4.5532e-175/Os02g0759400 [Oryza sativa Japonica Group]
LOC_Os08g30510	180	11	237	10.1414	210.663	4.37661	Up	7.22526e-07	2.03791e-06	cDNA|expressed protein	-	-	-	gi|222640499|gb|EEE68631.1|/1.27379e-11/hypothetical protein OsJ_27196 [Oryza sativa Japonica Group]
LOC_Os02g44970	2064	2	43	0.160804	3.33328	4.37356	Up	0.000111496	0.000243552	cDNA|expressed protein	-	-	-	gi|297721495|ref|NP_001173110.1|/0/Os02g0670700 [Oryza sativa Japonica Group]
LOC_Os11g02389	799	2	43	0.415394	8.61062	4.37356	Up	0.000111496	0.000243513	cDNA|protease inhibitor/seed storage/LTP family, putative, expressed	GO:0031410//cytoplasmic vesicle	-	-	gi|108863933|gb|ABA91221.2|/6.04223e-28/Nonspecific lipid-transfer protein 1 precursor, putative, expressed [Oryza sativa Japonica Group]
LOC_Os02g02910	2480	6	129	0.401492	8.32244	4.37356	Up	1.44843e-05	3.54276e-05	cDNA|expressed protein	-	-	-	gi|218189946|gb|EEC72373.1|/0/hypothetical protein OsI_05637 [Oryza sativa Indica Group]
LOC_Os06g03520	1010	4	86	0.657228	13.6235	4.37356	Up	4.26678e-05	9.87726e-05	cDNA|DUF581 domain containing protein, expressed	-	-	-	gi|115466098|ref|NP_001056648.1|/1.73886e-52/Os06g0125200 [Oryza sativa Japonica Group]
LOC_Os06g40030	2807	9	193	0.532081	11.0009	4.36983	Up	2.47686e-06	6.61381e-06	cDNA|S-locus-like receptor protein kinase, putative, expressed	GO:0031410//cytoplasmic vesicle	GO:0030246//carbohydrate binding;GO:0004672//protein kinase activity;GO:0032559//adenyl ribonucleotide binding	GO:0006464//protein modification process;GO:0008037//cell recognition	gi|115468816|ref|NP_001058007.1|/0/Os06g0602500 [Oryza sativa Japonica Group]
LOC_Os06g30060	2648	89	1907	5.57763	115.225	4.36865	Up	0	0	cDNA|expressed protein	-	-	GO:0044238//primary metabolic process;GO:0044260	gi|115468188|ref|NP_001057693.1|/0/Os06g0496000 [Oryza sativa Japonica Group]
LOC_Os08g42740	3273	26	557	1.31827	27.2284	4.36839	Up	4.30806e-11	1.69437e-10	cDNA|IBR domain containing protein, putative, expressed	GO:0043231//intracellular membrane-bounded organelle;GO:0043231//intracellular membrane-bounded organelle;GO:0043231//intracellular membrane-bounded organelle;GO:0043231//intracellular membrane-bounded organelle;GO:0043231//intracellular membrane-bounded organelle;GO:0043231//intracellular membrane-bounded organelle	GO:0046914//transition metal ion binding;GO:0046914//transition metal ion binding;GO:0046914//transition metal ion binding;GO:0046914//transition metal ion binding;GO:0046914//transition metal ion binding;GO:0046914//transition metal ion binding	GO:0032446//protein modification by small protein conjugation;GO:0032446//protein modification by small protein conjugation;GO:0032446//protein modification by small protein conjugation;GO:0032446//protein modification by small protein conjugation;GO:0032446//protein modification by small protein conjugation;GO:0032446//protein modification by small protein conjugation	gi|115477573|ref|NP_001062382.1|/0/Os08g0540300 [Oryza sativa Japonica Group]
LOC_Os02g58554	3353	30	642	1.48479	30.6347	4.36684	Up	3.36686e-12	1.42992e-11	cDNA|expressed protein	GO:0043234//protein complex;GO:0044464//cell part	GO:0035251//UDP-glucosyltransferase activity	GO:0006074	gi|48716406|dbj|BAD23015.1|/0/putative callose synthase 1 catalytic subunit [Oryza sativa Japonica Group]
LOC_Os09g02810	3545	25	535	1.17031	24.1463	4.36684	Up	8.28056e-11	3.19276e-10	cDNA|CCAAT/enhancer-binding protein, putative, expressed	-	-	-	gi|125604741|gb|EAZ43777.1|/0/hypothetical protein OsJ_28399 [Oryza sativa Japonica Group]
LOC_Os10g31864	11520	8	171	0.115243	2.37496	4.36515	Up	4.52242e-06	1.17339e-05	cDNA|expressed protein	-	-	-	gi|110289182|gb|ABG66112.1|/0/expressed protein [Oryza sativa Japonica Group]
LOC_Os01g27730	2600	48	1025	3.06369	63.0759	4.36374	Up	9.57012e-14	5.35219e-13	cDNA|GTPase of unknown function domain containing protein, putative, expressed	GO:0044464//cell part	GO:0032561//guanyl ribonucleotide binding	-	gi|115436636|ref|NP_001043076.1|/0/Os01g0375000 [Oryza sativa Japonica Group]
LOC_Os10g34200	1642	6	128	0.606395	12.4724	4.36234	Up	1.44843e-05	3.53588e-05	cDNA|expressed protein	-	-	-	gi|115482582|ref|NP_001064884.1|/3.33377e-177/Os10g0483100 [Oryza sativa Japonica Group]
LOC_Os09g36080	1850	3	64	0.269108	5.53504	4.36234	Up	6.96216e-05	0.000155797	cDNA|cytochrome P450, putative, expressed	GO:0044464//cell part	GO:0046872//metal ion binding	-	gi|115480309|ref|NP_001063748.1|/0/Os09g0530300 [Oryza sativa Japonica Group]
LOC_Os11g10710	1959	3	64	0.254135	5.22707	4.36234	Up	6.96216e-05	0.000155759	cDNA|protein kinase domain containing protein, expressed	-	-	-	gi|77549333|gb|ABA92130.1|/0/Protein kinase domain containing protein, expressed [Oryza sativa Japonica Group]
LOC_Os12g02440	3211	3	64	0.155045	3.18898	4.36234	Up	6.96216e-05	0.000155999	cDNA|WRKY95, expressed	-	-	-	gi|108862101|gb|ABA95640.2|/2.87648e-148/WRKY DNA binding domain containing protein, expressed [Oryza sativa Japonica Group]
LOC_Os11g33090	2316	3	64	0.214961	4.42134	4.36234	Up	6.96216e-05	0.000155961	cDNA|amidase, putative, expressed	-	GO:0016879//ligase activity, forming carbon-nitrogen bonds;GO:0016811//hydrolase activity, acting on carbon-nitrogen (but not peptide) bonds, in linear amides	-	gi|115485767|ref|NP_001068027.1|/0/Os11g0536800 [Oryza sativa Japonica Group]
LOC_Os10g40250	3865	22	469	0.944606	19.4149	4.36131	Up	5.94124e-10	2.16694e-09	cDNA|expressed protein	-	-	-	gi|115483288|ref|NP_001065314.1|/0/Os10g0550000 [Oryza sativa Japonica Group]
LOC_Os08g34580	2979	18	381	1.00272	20.4629	4.35102	Up	8.16784e-09	2.72731e-08	cDNA|trehalose-6-phosphate synthase, putative, expressed	GO:0043231//intracellular membrane-bounded organelle;GO:0043231//intracellular membrane-bounded organelle	GO:0016757//transferase activity, transferring glycosyl groups;GO:0016787//hydrolase activity;GO:0016757//transferase activity, transferring glycosyl groups;GO:0016787//hydrolase activity	GO:0005991//trehalose metabolic process;GO:0005991//trehalose metabolic process	gi|115476658|ref|NP_001061925.1|/0/Os08g0445700 [Oryza sativa Japonica Group]
LOC_Os08g24420	4408	22	464	0.828244	16.8418	4.34585	Up	5.94124e-10	2.15557e-09	cDNA|SWP, putative, expressed	-	-	GO:0006355//regulation of transcription, DNA-dependent;GO:0008283//cell proliferation	gi|218200967|gb|EEC83394.1|/0/hypothetical protein OsI_28830 [Oryza sativa Indica Group]
LOC_Os01g68510	2317	13	274	0.931097	18.9207	4.34489	Up	2.05074e-07	6.09231e-07	cDNA|peptide transporter PTR2, putative, expressed	GO:0016020//membrane	GO:0015112//nitrate transmembrane transporter activity	GO:0048856//anatomical structure development;GO:0015706//nitrate transport;GO:0003006//reproductive developmental process;GO:0009791//post-embryonic development;GO:0031669//cellular response to nutrient levels	gi|115441781|ref|NP_001045170.1|/0/Os01g0913300 [Oryza sativa Japonica Group]
LOC_Os11g34750	2270	4	84	0.292423	5.92061	4.33962	Up	4.26678e-05	9.87561e-05	cDNA|ABC1 family domain containing protein, putative, expressed	-	GO:0003824//catalytic activity	-	gi|77551374|gb|ABA94171.1|/0/ABC1 family protein [Oryza sativa Japonica Group]
LOC_Os01g14810	2856	17	357	0.987798	19.9997	4.33962	Up	1.56587e-08	5.0915e-08	cDNA|5-nucleotidase domain-containing protein, putative, expressed	GO:0043231//intracellular membrane-bounded organelle;GO:0043231//intracellular membrane-bounded organelle;GO:0043231//intracellular membrane-bounded organelle	GO:0008252//nucleotidase activity;GO:0043169//cation binding;GO:0008252//nucleotidase activity;GO:0043169//cation binding;GO:0008252//nucleotidase activity;GO:0043169//cation binding	-	gi|218187894|gb|EEC70321.1|/0/hypothetical protein OsI_01190 [Oryza sativa Indica Group]
LOC_Os07g09310	1381	3	63	0.3605	7.29894	4.33962	Up	6.96216e-05	0.000155847	cDNA|thioredoxin, putative, expressed	GO:0043231//intracellular membrane-bounded organelle;GO:0044444//cytoplasmic part;GO:0016020//membrane;GO:0043231//intracellular membrane-bounded organelle;GO:0044444//cytoplasmic part;GO:0016020//membrane	GO:0016667//oxidoreductase activity, acting on sulfur group of donors;GO:0016667//oxidoreductase activity, acting on sulfur group of donors	-	gi|115470983|ref|NP_001059090.1|/1.21559e-63/Os07g0190800 [Oryza sativa Japonica Group]
LOC_Os04g39560	4873	40	839	1.3622	27.5472	4.3379	Up	9.90318e-14	5.48302e-13	cDNA|expressed protein	GO:0043231//intracellular membrane-bounded organelle;GO:0043231//intracellular membrane-bounded organelle;GO:0043231//intracellular membrane-bounded organelle	-	-	gi|115458912|ref|NP_001053056.1|/0/Os04g0471400 [Oryza sativa Japonica Group]
LOC_Os05g05780	4228	12	251	0.471003	9.49842	4.33388	Up	3.86032e-07	1.11953e-06	cDNA|chromatin-remodeling complex ATPase chain, putative, expressed	GO:0043234//protein complex;GO:0043231//intracellular membrane-bounded organelle	GO:0003676//nucleic acid binding;GO:0003682//chromatin binding;GO:0017111//nucleoside-triphosphatase activity;GO:0032559//adenyl ribonucleotide binding	GO:0006338//chromatin remodeling	gi|115462129|ref|NP_001054664.1|/0/Os05g0150300 [Oryza sativa Japonica Group]
LOC_Os10g33140	1810	8	167	0.733481	14.7622	4.331	Up	4.52242e-06	1.16834e-05	cDNA|hcrVf2 protein, putative, expressed	GO:0031410//cytoplasmic vesicle	-	-	gi|115482454|ref|NP_001064820.1|/0/Os10g0469700 [Oryza sativa Japonica Group]
LOC_Os08g19650	1685	47	981	4.62887	93.1498	4.33082	Up	0	0	cDNA|homeobox protein knotted-1, putative, expressed	GO:0043231//intracellular membrane-bounded organelle;GO:0043231//intracellular membrane-bounded organelle;GO:0044444//cytoplasmic part	GO:0003677//DNA binding;GO:0001071;GO:0030528//transcription regulator activity;GO:0001071;GO:0003677//DNA binding	GO:0006351//transcription, DNA-dependent;GO:0009314//response to radiation;GO:0009720//detection of hormone stimulus;GO:0034097//response to cytokine stimulus;GO:0006351//transcription, DNA-dependent	gi|221272018|sp|Q0J6N4.2|KNOSD_ORYSJ/8.01581e-142/RecName: Full=Homeobox protein knotted-1-like 13; AltName: Full=Homeobox protein OSH45
LOC_Os07g37560	4235	46	960	1.80253	36.2686	4.33063	Up	6.79456e-14	3.94096e-13	cDNA|myosin-Vb, putative, expressed	GO:0043231//intracellular membrane-bounded organelle;GO:0044444//cytoplasmic part;GO:0016020//membrane;GO:0015629//actin cytoskeleton;GO:0043231//intracellular membrane-bounded organelle;GO:0015629//actin cytoskeleton;GO:0043231//intracellular membrane-bounded organelle;GO:0015629//actin cytoskeleton	GO:0008092//cytoskeletal protein binding;GO:0017111//nucleoside-triphosphatase activity;GO:0032559//adenyl ribonucleotide binding;GO:0008092//cytoskeletal protein binding;GO:0017111//nucleoside-triphosphatase activity;GO:0032559//adenyl ribonucleotide binding;GO:0008092//cytoskeletal protein binding;GO:0017111//nucleoside-triphosphatase activity;GO:0032559//adenyl ribonucleotide binding	GO:0030029//actin filament-based process	gi|115472787|ref|NP_001059992.1|/0/Os07g0562800 [Oryza sativa Japonica Group]
LOC_Os03g38970	4644	22	459	0.786154	15.8137	4.33022	Up	5.94124e-10	2.16923e-09	cDNA|metal ion binding protein, putative, expressed	-	-	-	gi|115453941|ref|NP_001050571.1|/0/Os03g0586700 [Oryza sativa Japonica Group]
LOC_Os02g32590	2166	35	729	2.68156	53.8495	4.32779	Up	2.46026e-13	1.20705e-12	cDNA|HSF-type DNA-binding domain containing protein, expressed	GO:0043231//intracellular membrane-bounded organelle	GO:0003677//DNA binding;GO:0001071;GO:0003677//DNA binding	GO:0006351//transcription, DNA-dependent;GO:0050896//response to stimulus;GO:0006351//transcription, DNA-dependent	gi|125539709|gb|EAY86104.1|/0/hypothetical protein OsI_07474 [Oryza sativa Indica Group]
LOC_Os04g56630	3323	15	312	0.749098	15.0223	4.32581	Up	5.70762e-08	1.77252e-07	cDNA|transposon protein, putative, unclassified, expressed	-	-	-	gi|222629713|gb|EEE61845.1|/0/hypothetical protein OsJ_16503 [Oryza sativa Japonica Group]
LOC_Os09g07440	2439	4	83	0.272161	5.44476	4.32234	Up	4.26678e-05	9.83446e-05	cDNA|retrotransposon protein, putative, unclassified, expressed	-	-	-	gi|297608688|ref|NP_001061974.2|/0/Os08g0459400 [Oryza sativa Japonica Group]
LOC_Os07g48690	2905	11	228	0.628382	12.5574	4.32076	Up	7.22526e-07	2.03149e-06	cDNA|DUF630/DUF632 domains containing protein, putative, expressed	-	-	-	gi|115474171|ref|NP_001060684.1|/0/Os07g0686500 [Oryza sativa Japonica Group]
LOC_Os09g26530	2273	7	145	0.511065	10.2066	4.31985	Up	8.1567e-06	2.05654e-05	cDNA|expressed protein	-	-	-	gi|222641642|gb|EEE69774.1|/1.9004e-136/hypothetical protein OsJ_29490 [Oryza sativa Japonica Group]
LOC_Os05g05810	3168	10	207	0.523832	10.4544	4.31886	Up	1.3432e-06	3.67792e-06	cDNA|DEAD-box ATP-dependent RNA helicase, putative, expressed	-	GO:0003678//DNA helicase activity;GO:0042623//ATPase activity, coupled;GO:0032559//adenyl ribonucleotide binding;GO:0003678//DNA helicase activity;GO:0042623//ATPase activity, coupled;GO:0000166//nucleotide binding	GO:0006259//DNA metabolic process;GO:0006259//DNA metabolic process	gi|297603843|ref|NP_001054667.2|/0/Os05g0150600 [Oryza sativa Japonica Group]
LOC_Os11g15010	1838	3	62	0.270865	5.39708	4.31653	Up	6.96216e-05	0.000156557	cDNA|transposon protein, putative, Mutator sub-class, expressed	-	-	-	gi|222635562|gb|EEE65694.1|/0/hypothetical protein OsJ_21318 [Oryza sativa Japonica Group]
LOC_Os05g08900	1555	11	227	1.17392	23.3565	4.31442	Up	7.22526e-07	2.0427e-06	cDNA|expressed protein	GO:0043231//intracellular membrane-bounded organelle	-	-	gi|297723765|ref|NP_001174246.1|/1.35288e-71/Os05g0181800 [Oryza sativa Japonica Group]
LOC_Os07g33340	2629	19	392	1.19933	23.8566	4.31408	Up	4.2512e-09	1.44783e-08	cDNA|DEAD-box ATP-dependent RNA helicase, putative, expressed	GO:0031981//nuclear lumen	GO:0017111//nucleoside-triphosphatase activity;GO:0000166//nucleotide binding	-	gi|143455388|sp|Q0D622.2|RH32_ORYSJ/0/RecName: Full=DEAD-box ATP-dependent RNA helicase 32
LOC_Os03g12160	7020	14	288	0.330955	6.56399	4.30987	Up	1.08414e-07	3.29943e-07	cDNA|leucine-rich repeat family protein, putative, expressed	GO:0031410//cytoplasmic vesicle;GO:0031410//cytoplasmic vesicle	GO:0004672//protein kinase activity;GO:0000166//nucleotide binding;GO:0004672//protein kinase activity;GO:0000166//nucleotide binding	GO:0009987//cellular process;GO:0009987//cellular process	gi|108706908|gb|ABF94703.1|/0/Leucine Rich Repeat family protein, expressed [Oryza sativa Japonica Group]
LOC_Os05g34220	3728	7	144	0.311602	6.18015	4.30987	Up	8.1567e-06	2.0601e-05	cDNA|vrga1, putative, expressed	-	-	-	gi|51038234|gb|AAT94037.1|/0/unknown protein [Oryza sativa Japonica Group]
LOC_Os07g31450	6579	32	658	0.807175	16.0022	4.30924	Up	1.06004e-12	4.70503e-12	cDNA|CHR4/MI-2-LIKE, putative, expressed	GO:0031410//cytoplasmic vesicle	GO:0003676//nucleic acid binding;GO:0017111//nucleoside-triphosphatase activity;GO:0032559//adenyl ribonucleotide binding	-	gi|222637088|gb|EEE67220.1|/0/hypothetical protein OsJ_24338 [Oryza sativa Japonica Group]
LOC_Os01g44230	2688	79	1622	4.87725	96.546	4.30708	Up	0	0	cDNA|transcription factor X1, putative, expressed	-	-	-	gi|115438751|ref|NP_001043655.1|/0/Os01g0633200 [Oryza sativa Japonica Group]
LOC_Os09g33940	2264	2	41	0.146599	2.89748	4.30485	Up	0.000111496	0.000241625	cDNA|expressed protein	-	-	-	gi|125564362|gb|EAZ09742.1|/0/hypothetical protein OsI_32030 [Oryza sativa Indica Group]
LOC_Os03g05900	1955	2	41	0.16977	3.35544	4.30485	Up	0.000111496	0.000241606	cDNA|expressed protein	-	GO:0016491//oxidoreductase activity;GO:0016491//oxidoreductase activity	GO:0008152//metabolic process;GO:0008152//metabolic process	gi|115450799|ref|NP_001049000.1|/0/Os03g0153900 [Oryza sativa Japonica Group]
LOC_Os12g29350	5995	4	82	0.110726	2.18845	4.30485	Up	4.26678e-05	9.86818e-05	cDNA|ATP binding protein, putative, expressed	-	-	-	gi|77555433|gb|ABA98229.1|/0/expressed protein [Oryza sativa Japonica Group]
LOC_Os05g15770	1315	85	1742	10.7268	211.951	4.30444	Up	0	0	cDNA|glycosyl hydrolase, putative, expressed	GO:0031410//cytoplasmic vesicle	GO:0003824//catalytic activity	-	gi|297604125|ref|NP_001055017.2|/1.74289e-162/Os05g0247100 [Oryza sativa Japonica Group]
LOC_Os07g45570	3395	29	594	1.41754	27.9936	4.30364	Up	6.2761e-12	2.60587e-11	cDNA|expressed protein	GO:0044464//cell part	-	-	gi|115473771|ref|NP_001060484.1|/0/Os07g0650600 [Oryza sativa Japonica Group]
LOC_Os02g01490	4545	21	430	0.766766	15.1373	4.30317	Up	1.14604e-09	4.08143e-09	cDNA|expressed protein	-	-	-	gi|222622009|gb|EEE56141.1|/0/hypothetical protein OsJ_05021 [Oryza sativa Japonica Group]
LOC_Os03g42770	2162	13	266	0.99785	19.6851	4.30214	Up	2.05074e-07	6.08121e-07	cDNA|expressed protein	GO:0031981//nuclear lumen;GO:0031461//cullin-RING ubiquitin ligase complex;GO:0030529//ribonucleoprotein complex;GO:0000152//nuclear ubiquitin ligase complex	GO:0005488//binding	GO:0048229//gametophyte development;GO:0042254//ribosome biogenesis;GO:0007005//mitochondrion organization;GO:0048544//recognition of pollen;GO:0003006//reproductive developmental process	gi|115454195|ref|NP_001050698.1|/0/Os03g0625900 [Oryza sativa Japonica Group]
LOC_Os11g04220	5526	7	143	0.210215	4.14036	4.29981	Up	8.1567e-06	2.05242e-05	cDNA|HEAT repeat family protein, putative, expressed	-	-	-	gi|108863968|gb|ABA91356.2|/0/HEAT repeat family protein, expressed [Oryza sativa Japonica Group]
LOC_Os09g14610	3306	12	245	0.60236	11.857	4.29897	Up	3.86032e-07	1.11917e-06	cDNA|DCL2, putative, expressed	GO:0044464//cell part;GO:0044464//cell part	GO:0003723//RNA binding;GO:0016891//endoribonuclease activity, producing 5'-phosphomonoesters;GO:0017111//nucleoside-triphosphatase activity;GO:0003723//RNA binding;GO:0016891//endoribonuclease activity, producing 5'-phosphomonoesters;GO:0042623//ATPase activity, coupled;GO:0032559//adenyl ribonucleotide binding;GO:0003723//RNA binding;GO:0016891//endoribonuclease activity, producing 5'-phosphomo…	GO:0010467//gene expression;GO:0010467//gene expression	gi|251764794|sp|Q69LX2.2|DCL2B_ORYSJ/0/RecName: Full=Endoribonuclease Dicer homolog 2b; AltName: Full=Dicer-like protein 2b; Short=OsDCL2b
LOC_Os12g04030	3078	3	61	0.161745	3.17084	4.29307	Up	6.96216e-05	0.000156468	cDNA|HEAT repeat family protein, putative, expressed	-	-	-	gi|222615484|gb|EEE51616.1|/0/hypothetical protein OsJ_32889 [Oryza sativa Japonica Group]
LOC_Os06g41100	1892	3	61	0.263134	5.15848	4.29307	Up	6.96216e-05	0.000156214	cDNA|transcription factor, putative, expressed	-	GO:0005488//binding	-	gi|115468954|ref|NP_001058076.1|/0/Os06g0614100 [Oryza sativa Japonica Group]
LOC_Os02g36340	2247	55	1117	4.06197	79.5358	4.29135	Up	0	0	cDNA|riboflavin biosynthesis protein ribAB, chloroplast precursor, putative, expressed	GO:0009536//plastid;GO:0009536//plastid	GO:0003933//GTP cyclohydrolase activity;GO:0046914//transition metal ion binding;GO:0016830//carbon-carbon lyase activity;GO:0003933//GTP cyclohydrolase activity;GO:0046914//transition metal ion binding;GO:0016830//carbon-carbon lyase activity	GO:0006771;GO:0006771	gi|115446831|ref|NP_001047195.1|/0/Os02g0572400 [Oryza sativa Japonica Group]
LOC_Os09g29200	1252	7	142	0.927836	18.1467	4.28969	Up	8.1567e-06	2.05373e-05	cDNA|glutathione S-transferase, putative, expressed	-	GO:0016765//transferase activity, transferring alkyl or aryl (other than methyl) groups	-	gi|115479659|ref|NP_001063423.1|/1.71111e-127/Os09g0467200 [Oryza sativa Japonica Group]
LOC_Os03g02160	3207	35	710	1.81112	35.4219	4.28969	Up	2.46026e-13	1.20726e-12	cDNA|zinc finger C-x8-C-x5-C-x3-H type family protein, expressed	-	-	-	gi|125584667|gb|EAZ25331.1|/0/hypothetical protein OsJ_09143 [Oryza sativa Japonica Group]
LOC_Os07g49480	4664	8	162	0.284648	5.55737	4.28715	Up	4.52242e-06	1.16736e-05	cDNA|KIP1, putative, expressed	GO:0043231//intracellular membrane-bounded organelle;GO:0043231//intracellular membrane-bounded organelle	-	-	gi|115474293|ref|NP_001060745.1|/0/Os07g0695400 [Oryza sativa Japonica Group]
LOC_Os09g12800	1813	6	121	0.5492	10.6783	4.2812	Up	1.44843e-05	3.54967e-05	cDNA|zinc finger Ran-binding domain-containing protein 2, putative, expressed	-	GO:0005488//binding	-	gi|218201876|gb|EEC84303.1|/1.40159e-164/hypothetical protein OsI_30792 [Oryza sativa Indica Group]
LOC_Os11g40340	3114	12	242	0.639499	12.434	4.2812	Up	3.86032e-07	1.1116e-06	cDNA|expressed protein	-	-	-	gi|77551959|gb|ABA94756.1|/0/expressed protein [Oryza sativa Japonica Group]
LOC_Os06g23190	3072	7	141	0.378141	7.34363	4.27949	Up	8.1567e-06	2.05804e-05	cDNA|receptor-like protein kinase 5 precursor, putative, expressed	-	GO:0016740//transferase activity	-	gi|54291075|dbj|BAD61751.1|/0/putative protein kinase Xa21 [Oryza sativa Japonica Group]
LOC_Os04g34170	1799	273	5469	25.1831	486.395	4.2716	Up	1.04583e-13	5.70698e-13	cDNA|retrotransposon protein, putative, unclassified, expressed	-	-	-	-
LOC_Os01g56980	3528	3	60	0.141114	2.72104	4.26923	Up	6.96216e-05	0.000155784	cDNA|histidine acid phosphatase, putative, expressed	-	GO:0016791//phosphatase activity	-	gi|222619347|gb|EEE55479.1|/0/hypothetical protein OsJ_03661 [Oryza sativa Japonica Group]
LOC_Os11g31950	2121	4	80	0.312966	6.03479	4.26923	Up	4.26678e-05	9.84184e-05	cDNA|expressed protein	GO:0043231//intracellular membrane-bounded organelle	-	-	gi|77551168|gb|ABA93965.1|/0/expressed protein [Oryza sativa Japonica Group]
LOC_Os05g11428	2790	6	120	0.356882	6.8816	4.26923	Up	1.44843e-05	3.5547e-05	cDNA|expressed protein	GO:0043231//intracellular membrane-bounded organelle	-	-	gi|115462581|ref|NP_001054890.1|/0/Os05g0203900 [Oryza sativa Japonica Group]
LOC_Os10g37110	2080	2	40	0.159567	3.07687	4.26923	Up	0.000111497	0.000241588	cDNA|transposon protein, putative, unclassified, expressed	GO:0031410//cytoplasmic vesicle	GO:0016491//oxidoreductase activity;GO:0005506//iron ion binding	GO:0006091//generation of precursor metabolites and energy	gi|115482926|ref|NP_001065056.1|/0/Os10g0515200 [Oryza sativa Japonica Group]
LOC_Os01g25320	3474	8	160	0.382153	7.3689	4.26923	Up	4.52242e-06	1.17064e-05	cDNA|auxilin, putative, expressed	GO:0044444//cytoplasmic part;GO:0016020//membrane	GO:0005515//protein binding	-	gi|222618411|gb|EEE54543.1|/0/hypothetical protein OsJ_01716 [Oryza sativa Japonica Group]
LOC_Os11g24170	4248	4	80	0.156262	3.01313	4.26923	Up	4.26678e-05	9.88388e-05	cDNA|CC-NBS-LRR protein, putative, expressed	-	-	-	gi|115485283|ref|NP_001067785.1|/0/Os11g0429100 [Oryza sativa Japonica Group]
LOC_Os01g25990	2840	12	240	0.701197	13.5209	4.26923	Up	3.86032e-07	1.11392e-06	cDNA|expressed protein	GO:0043231//intracellular membrane-bounded organelle;GO:0043231//intracellular membrane-bounded organelle	-	-	gi|115436530|ref|NP_001043023.1|/0/Os01g0361500 [Oryza sativa Japonica Group]
LOC_Os03g10180	2537	14	279	0.915767	17.5953	4.26406	Up	1.08414e-07	3.29653e-07	cDNA|expressed protein	-	GO:0005515//protein binding	-	gi|115451353|ref|NP_001049277.1|/0/Os03g0198300 [Oryza sativa Japonica Group]
LOC_Os01g36670	4383	10	199	0.378622	7.26431	4.26199	Up	1.3432e-06	3.68193e-06	cDNA|expressed protein	GO:0031410//cytoplasmic vesicle	-	-	gi|218188422|gb|EEC70849.1|/0/hypothetical protein OsI_02356 [Oryza sativa Indica Group]
LOC_Os03g40010	2680	44	875	2.72455	52.2379	4.26101	Up	7.28306e-14	4.20929e-13	cDNA|DEK C terminal domain containing protein, expressed	-	-	-	gi|115454007|ref|NP_001050604.1|/0/Os03g0596900 [Oryza sativa Japonica Group]
LOC_Os04g27250	2293	8	159	0.57898	11.0944	4.26018	Up	4.52242e-06	1.17559e-05	cDNA|expressed protein	GO:0043231//intracellular membrane-bounded organelle;GO:0043231//intracellular membrane-bounded organelle;GO:0043231//intracellular membrane-bounded organelle;GO:0043231//intracellular membrane-bounded organelle	-	-	gi|222630541|gb|EEE62673.1|/2.42391e-65/hypothetical protein OsJ_17476 [Oryza sativa Japonica Group]
LOC_Os01g67810	2022	8	159	0.656578	12.5814	4.26018	Up	4.52242e-06	1.17427e-05	cDNA|transposon protein, putative, unclassified, expressed	-	-	-	gi|115441693|ref|NP_001045126.1|/0/Os01g0905200 [Oryza sativa Japonica Group]
LOC_Os08g24930	2164	7	139	0.536807	10.2771	4.25888	Up	8.1567e-06	2.05093e-05	cDNA|expressed protein	-	-	-	gi|222640381|gb|EEE68513.1|/0/hypothetical protein OsJ_26947 [Oryza sativa Japonica Group]
LOC_Os08g07774	4109	11	218	0.444257	8.48854	4.25605	Up	7.22526e-07	2.03916e-06	cDNA|disease resistance protein RPM1, putative, expressed	GO:0031224//intrinsic to membrane;GO:0031410//cytoplasmic vesicle	GO:0004871//signal transducer activity;GO:0016491//oxidoreductase activity;GO:0004672//protein kinase activity;GO:0032559//adenyl ribonucleotide binding	GO:0006464//protein modification process	gi|125560322|gb|EAZ05770.1|/0/hypothetical protein OsI_28004 [Oryza sativa Indica Group]
LOC_Os12g09580	2181	46	911	3.50009	66.8306	4.25504	Up	6.79456e-14	3.95839e-13	cDNA|leafbladeless1, putative, expressed	-	-	GO:0009791//post-embryonic development;GO:0030422//production of siRNA involved in RNA interference;GO:0002252	gi|125578786|gb|EAZ19932.1|/0/hypothetical protein OsJ_35525 [Oryza sativa Japonica Group]
LOC_Os07g23990	6206	20	396	0.534805	10.2093	4.25473	Up	2.20876e-09	7.67641e-09	cDNA|tetratricopeptide repeat domain containing protein, putative, expressed	-	-	-	gi|222636924|gb|EEE67056.1|/0/hypothetical protein OsJ_24005 [Oryza sativa Japonica Group]
LOC_Os11g13410	3291	5	99	0.252127	4.81305	4.25473	Up	2.52028e-05	5.99583e-05	cDNA|mla1, putative, expressed	-	-	-	gi|77549500|gb|ABA92297.1|/0/NB-ARC domain containing protein, expressed [Oryza sativa Japonica Group]
LOC_Os02g04170	2600	5	99	0.319135	6.09221	4.25473	Up	2.52028e-05	6.00305e-05	cDNA|L-aspartate oxidase 1, putative, expressed	GO:0009536//plastid;GO:0009536//plastid;GO:0009536//plastid	GO:0015922;GO:0015922;GO:0015922	GO:0019359;GO:0019359;GO:0019359	gi|218190004|gb|EEC72431.1|/0/hypothetical protein OsI_05751 [Oryza sativa Indica Group]
LOC_Os03g01250	2069	15	297	1.20312	22.9672	4.25473	Up	5.70762e-08	1.77372e-07	cDNA|expressed protein	-	-	-	gi|108705699|gb|ABF93494.1|/2.09169e-164/2-phosphoglycerate kinase, putative, expressed [Oryza sativa Japonica Group]
LOC_Os07g22024	2626	22	435	1.39029	26.5037	4.25274	Up	5.94124e-10	2.16808e-09	cDNA|zinc finger family protein, putative, expressed	-	GO:0005488//binding	-	gi|115471657|ref|NP_001059427.1|/0/Os07g0404300 [Oryza sativa Japonica Group]
LOC_Os01g16124	2932	4	79	0.226398	4.31098	4.25108	Up	4.26678e-05	9.84677e-05	cDNA|retrotransposon protein, putative, unclassified, expressed	-	-	-	gi|115435836|ref|NP_001042676.1|/0/Os01g0266200 [Oryza sativa Japonica Group]
LOC_Os10g34430	5198	4	79	0.127703	2.43166	4.25108	Up	4.26678e-05	9.89714e-05	cDNA|Dicer, putative, expressed	GO:0005634//nucleus	GO:0003723//RNA binding;GO:0016891//endoribonuclease activity, producing 5'-phosphomonoesters;GO:0042623//ATPase activity, coupled;GO:0032559//adenyl ribonucleotide binding	GO:0030422//production of siRNA involved in RNA interference	gi|251764789|sp|Q7XD96.2|DCL3B_ORYSJ/0/RecName: Full=Endoribonuclease Dicer homolog 3b; AltName: Full=Dicer-like protein 3b; Short=OsDCL3b
LOC_Os12g32820	2707	4	79	0.245216	4.6693	4.25108	Up	4.26678e-05	9.89051e-05	cDNA|pleiotropic drug resistance protein 3, putative, expressed	GO:0044464//cell part;GO:0044464//cell part	GO:0016787//hydrolase activity;GO:0016787//hydrolase activity	-	gi|115488776|ref|NP_001066875.1|/0/Os12g0512700 [Oryza sativa Japonica Group]
LOC_Os05g50380	2311	1468	28944	105.415	2003.88	4.24864	Up	2.84218e-14	1.77989e-13	cDNA|glucose-1-phosphate adenylyltransferase large subunit, chloroplast precursor, putative, expressed	GO:0009536//plastid;GO:0009536//plastid	GO:0070566//adenylyltransferase activity;GO:0032559//adenyl ribonucleotide binding;GO:0070566//adenylyltransferase activity;GO:0032559//adenyl ribonucleotide binding	GO:0005982//starch metabolic process;GO:0005977//glycogen metabolic process;GO:0005982//starch metabolic process;GO:0005977//glycogen metabolic process	gi|297604962|ref|NP_001056424.2|/0/Os05g0580000 [Oryza sativa Japonica Group]
LOC_Os02g26294	4617	14	276	0.503206	9.56449	4.24847	Up	1.08414e-07	3.30488e-07	cDNA|expressed protein	GO:0043231//intracellular membrane-bounded organelle;GO:0043231//intracellular membrane-bounded organelle;GO:0043231//intracellular membrane-bounded organelle;GO:0043231//intracellular membrane-bounded organelle;GO:0043231//intracellular membrane-bounded organelle;GO:0043231//intracellular membrane-bounded organelle	-	-	gi|218190689|gb|EEC73116.1|/4.1635e-18/hypothetical protein OsI_07117 [Oryza sativa Indica Group]
LOC_Os05g34900	2683	9	177	0.556672	10.5552	4.24498	Up	2.47686e-06	6.60679e-06	cDNA|wound-responsive family protein, putative, expressed	-	-	-	gi|53980846|gb|AAV24767.1|/0/unknow protein [Oryza sativa Japonica Group]
LOC_Os08g38800	2448	3	59	0.20337	3.85614	4.24498	Up	6.96216e-05	0.000156341	cDNA|retrotransposon protein, putative, unclassified, expressed	GO:0043231//intracellular membrane-bounded organelle	-	-	gi|125603880|gb|EAZ43205.1|/5.22048e-164/hypothetical protein OsJ_27804 [Oryza sativa Japonica Group]
LOC_Os12g30540	4198	61	1198	2.41138	45.6591	4.24297	Up	1.9984e-15	1.35418e-14	cDNA|ubiquitin carboxyl-terminal hydrolase, putative, expressed	-	GO:0016790//thiolester hydrolase activity	GO:0019941//modification-dependent protein catabolic process	gi|108862691|gb|ABA98280.2|/0/ubiquitin-specific protease 12, putative, expressed [Oryza sativa Japonica Group]
LOC_Os05g50370	4636	19	373	0.680123	12.873	4.2424	Up	4.2512e-09	1.44285e-08	cDNA|dnaJ domain containing protein, expressed	-	GO:0005515//protein binding	-	gi|222632684|gb|EEE64816.1|/0/hypothetical protein OsJ_19672 [Oryza sativa Japonica Group]
LOC_Os10g21418	2205	8	157	0.602086	11.3921	4.24192	Up	4.52242e-06	1.17097e-05	cDNA|NADPH-dependent oxidoreductase, putative, expressed	GO:0031224//intrinsic to membrane;GO:0009534//chloroplast thylakoid;GO:0031410//cytoplasmic vesicle	GO:0048037//cofactor binding;GO:0050136//NADH dehydrogenase (quinone) activity	GO:0051234//establishment of localization;GO:0022904//respiratory electron transport chain	gi|50234035|ref|YP_052812.1|/0/NADH dehydrogenase subunit 5 [Oryza nivara]
LOC_Os02g03840	9464	72	1411	1.26251	23.8542	4.23988	Up	0	0	cDNA|expressed protein	-	-	-	gi|222622109|gb|EEE56241.1|/0/hypothetical protein OsJ_05250 [Oryza sativa Japonica Group]
LOC_Os02g10790	4007	27	529	1.11821	21.1227	4.23953	Up	2.24704e-11	8.95998e-11	cDNA|expressed protein	-	-	-	gi|218190272|gb|EEC72699.1|/0/hypothetical protein OsI_06283 [Oryza sativa Indica Group]
LOC_Os05g05230	3806	17	333	0.741238	13.9987	4.23921	Up	1.56587e-08	5.08612e-08	cDNA|expressed protein	-	GO:0017111//nucleoside-triphosphatase activity;GO:0003676//nucleic acid binding;GO:0032559//adenyl ribonucleotide binding	-	gi|115462049|ref|NP_001054624.1|/0/Os05g0144300 [Oryza sativa Japonica Group]
LOC_Os03g21964	2634	9	176	0.567028	10.6908	4.23681	Up	2.47686e-06	6.60424e-06	cDNA|expressed protein	-	-	-	gi|115452907|ref|NP_001050054.1|/2.07222e-57/Os03g0338200 [Oryza sativa Japonica Group]
LOC_Os06g46366	2172	12	234	0.916851	17.2373	4.2327	Up	3.86032e-07	1.11999e-06	cDNA|zinc finger, C3HC4 type, domain containing protein, expressed	GO:0043231//intracellular membrane-bounded organelle	GO:0046914//transition metal ion binding	-	gi|297606355|ref|NP_001058355.2|/0/Os06g0677300 [Oryza sativa Japonica Group]
LOC_Os04g16740	1651	2	39	0.20103	3.77946	4.2327	Up	0.000111497	0.00024157	cDNA|ATP synthase subunit alpha, putative, expressed	GO:0019866//organelle inner membrane;GO:0009534//chloroplast thylakoid;GO:0033178//proton-transporting two-sector ATPase complex, catalytic domain	GO:0004558//alpha-glucosidase activity;GO:0015078//hydrogen ion transmembrane transporter activity;GO:0019829//cation-transporting ATPase activity;GO:0032559//adenyl ribonucleotide binding	GO:0015986//ATP synthesis coupled proton transport;GO:0015988//energy coupled proton transport, against electrochemical gradient	gi|42795485|gb|AAS46052.1|/0/ATP synthase CF1 alpha chain [Oryza sativa Indica Group]
LOC_Os03g21740	3624	16	311	0.732671	13.7305	4.22807	Up	2.99412e-08	9.51302e-08	cDNA|valyl-tRNA synthetase, putative, expressed	GO:0044424//intracellular part	GO:0004812//aminoacyl-tRNA ligase activity;GO:0032559//adenyl ribonucleotide binding	GO:0006418//tRNA aminoacylation for protein translation	gi|222624881|gb|EEE59013.1|/0/hypothetical protein OsJ_10749 [Oryza sativa Japonica Group]
LOC_Os08g29660	2274	5	97	0.364886	6.82486	4.22528	Up	2.52028e-05	6.0103e-05	cDNA|WRKY69, expressed	-	-	-	gi|115476222|ref|NP_001061707.1|/1.32123e-129/Os08g0386200 [Oryza sativa Japonica Group]
LOC_Os01g40980	3638	8	155	0.364926	6.81682	4.22342	Up	4.52242e-06	1.17207e-05	cDNA|helicase, putative, expressed	GO:0043231//intracellular membrane-bounded organelle;GO:0043231//intracellular membrane-bounded organelle	GO:0003678//DNA helicase activity;GO:0003676//nucleic acid binding;GO:0042623//ATPase activity, coupled;GO:0032559//adenyl ribonucleotide binding;GO:0003678//DNA helicase activity;GO:0003676//nucleic acid binding;GO:0042623//ATPase activity, coupled;GO:0032559//adenyl ribonucleotide binding	GO:0034641//cellular nitrogen compound metabolic process;GO:0034641//cellular nitrogen compound metabolic process	gi|222618779|gb|EEE54911.1|/0/hypothetical protein OsJ_02439 [Oryza sativa Japonica Group]
LOC_Os11g12810	3803	13	251	0.567276	10.5599	4.2184	Up	2.05074e-07	6.09166e-07	cDNA|sucrose-phosphate synthase, putative, expressed	GO:0016020//membrane	GO:0035251//UDP-glucosyltransferase activity	GO:0008152//metabolic process	gi|218185500|gb|EEC67927.1|/0/hypothetical protein OsI_35637 [Oryza sativa Indica Group]
LOC_Os02g02290	7021	55	1060	1.29999	24.1557	4.21579	Up	0	0	cDNA|SNF2 family N-terminal domain containing protein, expressed	-	GO:0003676//nucleic acid binding;GO:0016818//hydrolase activity, acting on acid anhydrides, in phosphorus-containing anhydrides	-	gi|41052581|dbj|BAD07923.1|/0/SNF2 domain/helicase domain-containing protein-like [Oryza sativa Japonica Group]
LOC_Os05g22920	2405	13	250	0.897027	16.6317	4.21264	Up	2.05074e-07	6.10017e-07	cDNA|digestive organ expansion factor, putative, expressed	GO:0031981//nuclear lumen;GO:0031981//nuclear lumen;GO:0031981//nuclear lumen	-	GO:0006351//transcription, DNA-dependent;GO:0048229//gametophyte development;GO:0006351//transcription, DNA-dependent;GO:0048229//gametophyte development;GO:0006351//transcription, DNA-dependent;GO:0048229//gametophyte development	gi|115463019|ref|NP_001055109.1|/0/Os05g0295100 [Oryza sativa Japonica Group]
LOC_Os05g48790	2134	9	173	0.699883	12.9707	4.212	Up	2.47686e-06	6.62788e-06	cDNA|expressed protein	-	-	-	gi|218197266|gb|EEC79693.1|/1.61675e-156/hypothetical protein OsI_20975 [Oryza sativa Indica Group]
LOC_Os03g16369	3209	63	1210	3.25798	60.3293	4.21081	Up	0	0	cDNA|retrotransposon protein, putative, unclassified, expressed	GO:0031410//cytoplasmic vesicle;GO:0031410//cytoplasmic vesicle	-	GO:0006396//RNA processing;GO:0006396//RNA processing	gi|222624640|gb|EEE58772.1|/8.92463e-137/hypothetical protein OsJ_10288 [Oryza sativa Japonica Group]
LOC_Os01g43030	3557	70	1344	3.26582	60.4544	4.21033	Up	0	0	cDNA|tetratricopeptide repeat domain containing protein, expressed	-	GO:0004871//signal transducer activity;GO:0004871//signal transducer activity	-	gi|222618859|gb|EEE54991.1|/0/hypothetical protein OsJ_02617 [Oryza sativa Japonica Group]
LOC_Os08g40250	4625	52	998	1.86582	34.5248	4.20975	Up	3.81916e-14	2.31164e-13	cDNA|expressed protein	-	-	-	gi|115477260|ref|NP_001062226.1|/0/Os08g0513600 [Oryza sativa Japonica Group]
LOC_Os03g54150	3624	22	422	1.00742	18.631	4.20897	Up	5.94124e-10	2.16608e-09	cDNA|expressed protein	GO:0043231//intracellular membrane-bounded organelle;GO:0043231//intracellular membrane-bounded organelle	-	-	gi|115455397|ref|NP_001051299.1|/0/Os03g0752700 [Oryza sativa Japonica Group]
LOC_Os07g35690	2382	7	134	0.487679	9.00069	4.20603	Up	8.1567e-06	2.05037e-05	cDNA|TKL_IRAK_DUF26-lc.3 - DUF26 kinases have homology to DUF26 containing loci, expressed	GO:0043231//intracellular membrane-bounded organelle;GO:0031410//cytoplasmic vesicle;GO:0043231//intracellular membrane-bounded organelle;GO:0031410//cytoplasmic vesicle	GO:0004672//protein kinase activity;GO:0000166//nucleotide binding;GO:0004672//protein kinase activity;GO:0000166//nucleotide binding	-	gi|115472595|ref|NP_001059896.1|/0/Os07g0541400 [Oryza sativa Japonica Group]
LOC_Os06g03930	1997	53	1014	4.40428	81.2405	4.20522	Up	3.13082e-14	1.93178e-13	cDNA|cytochrome P450 86A1, putative, expressed	GO:0043231//intracellular membrane-bounded organelle;GO:0031410//cytoplasmic vesicle;GO:0043231//intracellular membrane-bounded organelle;GO:0031410//cytoplasmic vesicle	GO:0003676//nucleic acid binding;GO:0004497//monooxygenase activity;GO:0005506//iron ion binding;GO:0016491//oxidoreductase activity;GO:0003676//nucleic acid binding;GO:0005506//iron ion binding	GO:0006259//DNA metabolic process;GO:0006091//generation of precursor metabolites and energy;GO:0006259//DNA metabolic process;GO:0006091//generation of precursor metabolites and energy	gi|115466172|ref|NP_001056685.1|/0/Os06g0129900 [Oryza sativa Japonica Group]
LOC_Os05g51500	4406	48	917	1.8079	33.2995	4.20311	Up	9.57012e-14	5.3511e-13	cDNA|eukaryotic translation initiation factor 5B, putative, expressed	-	GO:0017111//nucleoside-triphosphatase activity;GO:0032561//guanyl ribonucleotide binding	GO:0009207	gi|222632768|gb|EEE64900.1|/0/hypothetical protein OsJ_19759 [Oryza sativa Japonica Group]
LOC_Os07g09400	4119	29	554	1.16838	21.5194	4.20306	Up	6.2761e-12	2.62043e-11	cDNA|RNA ligase isoform 1, putative, expressed	-	GO:0016773//phosphotransferase activity, alcohol group as acceptor;GO:0008452;GO:0004112//cyclic-nucleotide phosphodiesterase activity;GO:0032559//adenyl ribonucleotide binding	GO:0000394//RNA splicing, via endonucleolytic cleavage and ligation	gi|218199243|gb|EEC81670.1|/0/hypothetical protein OsI_25224 [Oryza sativa Indica Group]
LOC_Os06g34710	3366	20	382	0.986037	18.1577	4.2028	Up	2.20876e-09	7.69187e-09	cDNA|expressed protein	-	-	-	gi|297605963|ref|NP_001057797.2|/0/Os06g0538200 [Oryza sativa Japonica Group]
LOC_Os02g40460	1409	11	210	1.29556	23.8463	4.20211	Up	7.22526e-07	2.03563e-06	cDNA|S1 RNA binding domain containing protein, expressed	GO:0044424//intracellular part	GO:0003676//nucleic acid binding;GO:0016779//nucleotidyltransferase activity	GO:0016070//RNA metabolic process	gi|222623250|gb|EEE57382.1|/0/hypothetical protein OsJ_07542 [Oryza sativa Japonica Group]
LOC_Os01g72530	999	15	286	2.49174	45.805	4.20028	Up	5.70762e-08	1.76815e-07	cDNA|OsCML31 - Calmodulin-related calcium sensor protein, expressed	-	GO:0046872//metal ion binding	-	gi|115442313|ref|NP_001045436.1|/6.6481e-81/Os01g0955100 [Oryza sativa Japonica Group]
LOC_Os03g58910	8015	17	324	0.351984	6.46776	4.19969	Up	1.56587e-08	5.0975e-08	cDNA|expressed protein	-	-	-	gi|108711621|gb|ABF99416.1|/0/expressed protein [Oryza sativa Japonica Group]
LOC_Os03g07220	4014	6	114	0.248057	4.54402	4.19523	Up	1.44843e-05	3.5566e-05	cDNA|PPR repeat domain containing protein, putative, expressed	GO:0043231//intracellular membrane-bounded organelle	-	-	gi|115450979|ref|NP_001049090.1|/0/Os03g0168400 [Oryza sativa Japonica Group]
LOC_Os10g35290	3443	24	456	1.15678	21.1905	4.19523	Up	1.59601e-10	6.06585e-10	cDNA|DNA-directed RNA polymerase I subunit RPA2, putative, expressed	-	GO:0005488//binding;GO:0016779//nucleotidyltransferase activity	-	gi|222613075|gb|EEE51207.1|/0/hypothetical protein OsJ_32024 [Oryza sativa Japonica Group]
LOC_Os05g42220	2807	2	38	0.11824	2.16598	4.19523	Up	0.000111498	0.000241552	cDNA|leucine rich repeat domain containing protein, putative, expressed	GO:0043231//intracellular membrane-bounded organelle	-	-	gi|115464743|ref|NP_001055971.1|/0/Os05g0501600 [Oryza sativa Japonica Group]
LOC_Os03g06710	3133	2	38	0.105937	1.9406	4.19523	Up	0.000111498	0.000241477	cDNA|PPR repeat domain containing protein, putative, expressed	GO:0009536//plastid	-	-	gi|115450907|ref|NP_001049054.1|/0/Os03g0162900 [Oryza sativa Japonica Group]
LOC_Os01g09100	962	2	38	0.345011	6.32006	4.19523	Up	0.000111498	0.000241515	cDNA|WRKY10, expressed	-	GO:0003677//DNA binding;GO:0001071	GO:0010467//gene expression	gi|46394274|tpg|DAA05075.1|/5.36728e-72/TPA: TPA_inf: WRKY transcription factor 10 [Oryza sativa (japonica cultivar-group)]
LOC_Os07g10970	3001	3	57	0.165895	3.03894	4.19523	Up	6.96216e-05	0.000156239	cDNA|leucine zipper protein-like, putative, expressed	-	-	-	gi|125599526|gb|EAZ39102.1|/0/hypothetical protein OsJ_23534 [Oryza sativa Japonica Group]
LOC_Os03g51920	2066	6	114	0.481946	8.82851	4.19523	Up	1.44843e-05	3.53619e-05	cDNA|peptidase, M50 family, putative, expressed	GO:0043231//intracellular membrane-bounded organelle	GO:0008233//peptidase activity	GO:0009642//response to light intensity;GO:0000302//response to reactive oxygen species	gi|115455101|ref|NP_001051151.1|/0/Os03g0729000 [Oryza sativa Japonica Group]
LOC_Os03g62040	2550	2	38	0.130157	2.38427	4.19523	Up	0.000111498	0.000241496	cDNA|retrotransposon protein, putative, unclassified, expressed	-	-	-	gi|108711971|gb|ABF99766.1|/8.55182e-125/retrotransposon protein, putative, unclassified, expressed [Oryza sativa Japonica Group]
LOC_Os04g34370	2748	2	38	0.120779	2.21248	4.19523	Up	0.000111498	0.000241533	cDNA|serine/threonine-protein kinase receptor precursor, putative, expressed	GO:0031410//cytoplasmic vesicle	GO:0030246//carbohydrate binding;GO:0004672//protein kinase activity;GO:0032559//adenyl ribonucleotide binding	GO:0006464//protein modification process;GO:0008037//cell recognition	gi|115458368|ref|NP_001052784.1|/0/Os04g0420900 [Oryza sativa Japonica Group]
LOC_Os02g15660	3109	20	379	1.06755	19.5043	4.19142	Up	2.20876e-09	7.67737e-09	cDNA|tetratricopeptide repeat, putative, expressed	-	-	-	gi|125581526|gb|EAZ22457.1|/0/hypothetical protein OsJ_06127 [Oryza sativa Japonica Group]
LOC_Os05g51130	1914	16	303	1.38725	25.3287	4.19047	Up	2.99412e-08	9.48469e-08	cDNA|mitochondrial chaperone BCS1, putative, expressed	GO:0043231//intracellular membrane-bounded organelle	GO:0017111//nucleoside-triphosphatase activity;GO:0032559//adenyl ribonucleotide binding	-	gi|47777364|gb|AAT37998.1|/0/putative AAA-type ATPase [Oryza sativa Japonica Group]
LOC_Os03g22730	1707	82	1551	7.97183	145.375	4.18873	Up	0	0	cDNA|nucleolar protein NOP5-1, putative, expressed	GO:0031981//nuclear lumen	-	-	gi|108708130|gb|ABF95925.1|/0/Nucleolar protein NOP5, putative, expressed [Oryza sativa Japonica Group]
LOC_Os03g19570	3258	8	151	0.407489	7.41547	4.1857	Up	4.52242e-06	1.17229e-05	cDNA|fip1 motif family protein, expressed	-	-	-	gi|125586011|gb|EAZ26675.1|/0/hypothetical protein OsJ_10579 [Oryza sativa Japonica Group]
LOC_Os07g27180	3038	8	151	0.436998	7.95247	4.1857	Up	4.52242e-06	1.1678e-05	cDNA|tetratricopeptide repeat domain containing protein, expressed	-	-	-	gi|28971999|dbj|BAC65407.1|/0/tetratricopeptide repeat (TPR)-containing protein-like protein [Oryza sativa Japonica Group]
LOC_Os09g30120	2461	23	433	1.55094	28.1507	4.18196	Up	3.0786e-10	1.14106e-09	cDNA|CSLE1 - cellulose synthase-like family E, expressed	GO:0031224//intrinsic to membrane;GO:0031224//intrinsic to membrane	GO:0016759//cellulose synthase activity;GO:0016759//cellulose synthase activity	GO:0045229//external encapsulating structure organization;GO:0009250//glucan biosynthetic process;GO:0045229//external encapsulating structure organization;GO:0009250//glucan biosynthetic process	gi|115479751|ref|NP_001063469.1|/0/Os09g0478100 [Oryza sativa Japonica Group]
LOC_Os09g06634	4287	39	733	1.50969	27.3567	4.17957	Up	1.13909e-13	6.1205e-13	cDNA|transposon protein, putative, Pong sub-class, expressed	GO:0043231//intracellular membrane-bounded organelle;GO:0043231//intracellular membrane-bounded organelle	-	-	gi|215686896|dbj|BAG89746.1|/0/unnamed protein product [Oryza sativa Japonica Group]
LOC_Os12g36680	2090	18	338	1.42924	25.8752	4.17825	Up	8.16784e-09	2.72337e-08	cDNA|expressed protein	-	-	-	gi|125579675|gb|EAZ20821.1|/6.90176e-170/hypothetical protein OsJ_36446 [Oryza sativa Japonica Group]
LOC_Os03g18150	1739	89	1670	8.49313	153.649	4.1772	Up	0	0	cDNA|protein phosphatase 2C, putative, expressed	GO:0043231//intracellular membrane-bounded organelle	GO:0004721//phosphoprotein phosphatase activity	-	gi|122247179|sp|Q10MX1.1|P2C32_ORYSJ/1.01108e-171/RecName: Full=Probable protein phosphatase 2C 32; Short=OsPP2C32
LOC_Os02g02120	2858	4	75	0.23226	4.19867	4.17612	Up	4.26678e-05	9.83283e-05	cDNA|OsWAK11 - OsWAK receptor-like protein kinase, expressed	-	GO:0046872//metal ion binding;GO:0004672//protein kinase activity;GO:0032559//adenyl ribonucleotide binding	GO:0006464//protein modification process	gi|115443749|ref|NP_001045654.1|/0/Os02g0111600 [Oryza sativa Japonica Group]
LOC_Os12g44360	4222	30	562	1.17918	21.2976	4.17483	Up	3.36686e-12	1.43521e-11	cDNA|sodium/hydrogen exchanger 7, putative, expressed	GO:0031224//intrinsic to membrane;GO:0031224//intrinsic to membrane;GO:0031224//intrinsic to membrane;GO:0031224//intrinsic to membrane	GO:0015078//hydrogen ion transmembrane transporter activity;GO:0015078//hydrogen ion transmembrane transporter activity;GO:0015078//hydrogen ion transmembrane transporter activity;GO:0015078//hydrogen ion transmembrane transporter activity	GO:0030001//metal ion transport;GO:0030001//metal ion transport;GO:0030001//metal ion transport;GO:0030001//metal ion transport	gi|57117296|gb|AAW33875.1|/0/Na+/H+ antiporter [Oryza sativa Japonica Group]
LOC_Os01g56000	4417	15	281	0.563561	10.1787	4.17483	Up	5.70762e-08	1.77511e-07	cDNA|RNA recognition motif containing protein, expressed	GO:0043231//intracellular membrane-bounded organelle	GO:0005488//binding	-	gi|222619300|gb|EEE55432.1|/0/hypothetical protein OsJ_03570 [Oryza sativa Japonica Group]
LOC_Os01g40250	7661	41	767	0.888129	16.0185	4.17283	Up	1.38778e-13	7.22789e-13	cDNA|down-regulated in metastasis family protein, expressed	-	-	-	gi|222618747|gb|EEE54879.1|/0/hypothetical protein OsJ_02376 [Oryza sativa Japonica Group]
LOC_Os08g03360	1949	28	523	2.3841	42.9341	4.17061	Up	1.17861e-11	4.82343e-11	cDNA|ATBET9, putative, expressed	-	-	-	gi|125560007|gb|EAZ05455.1|/0/hypothetical protein OsI_27669 [Oryza sativa Indica Group]
LOC_Os09g04810	2799	12	224	0.711469	12.8044	4.16969	Up	3.86032e-07	1.11241e-06	cDNA|myosin heavy chain-related, putative, expressed	-	-	-	gi|115478076|ref|NP_001062633.1|/0/Os09g0133800 [Oryza sativa Japonica Group]
LOC_Os02g47605	3765	6	112	0.264462	4.75955	4.16969	Up	1.44843e-05	3.53963e-05	cDNA|expressed protein	GO:0043231//intracellular membrane-bounded organelle	GO:0003676//nucleic acid binding	GO:0006259//DNA metabolic process	gi|218191427|gb|EEC73854.1|/0/hypothetical protein OsI_08618 [Oryza sativa Indica Group]
LOC_Os07g32420	2223	81	1510	6.04676	108.68	4.16778	Up	2.93098e-14	1.82147e-13	cDNA|bromodomain domain containing protein, expressed	-	GO:0005488//binding;GO:0030528//transcription regulator activity;GO:0005488//binding;GO:0030528//transcription regulator activity;GO:0005488//binding;GO:0030528//transcription regulator activity	-	gi|222637108|gb|EEE67240.1|/0/hypothetical protein OsJ_24385 [Oryza sativa Japonica Group]
LOC_Os04g14510	3625	25	466	1.14448	20.5679	4.16763	Up	8.28056e-11	3.19811e-10	cDNA|expressed protein	GO:0043231//intracellular membrane-bounded organelle;GO:0043231//intracellular membrane-bounded organelle	GO:0046914//transition metal ion binding;GO:0046914//transition metal ion binding	-	gi|38605788|emb|CAD39984.3|/0/OSJNBb0045P24.2 [Oryza sativa Japonica Group]
LOC_Os02g08360	3688	32	596	1.43991	25.8564	4.16647	Up	1.06004e-12	4.72246e-12	cDNA|RNA recognition motif, putative, expressed	-	GO:0003676//nucleic acid binding	GO:0010467//gene expression	gi|222622307|gb|EEE56439.1|/0/hypothetical protein OsJ_05621 [Oryza sativa Japonica Group]
LOC_Os10g08570	2570	8	149	0.516576	9.27611	4.16647	Up	4.52242e-06	1.1746e-05	cDNA|RNA recognition motif family protein, expressed	-	-	-	gi|31430385|gb|AAP52302.1|/0/RNA recognition motif family protein, expressed [Oryza sativa Japonica Group]
LOC_Os06g51524	1202	10	186	1.38062	24.7583	4.16453	Up	1.3432e-06	3.6896e-06	cDNA|expressed protein	-	-	-	gi|297725297|ref|NP_001175012.1|/3.2046e-59/Os06g0731950 [Oryza sativa Japonica Group]
LOC_Os04g43070	2476	10	186	0.670235	12.0192	4.16453	Up	1.3432e-06	3.6929e-06	cDNA|ammonium transporter protein, putative, expressed	GO:0031224//intrinsic to membrane	GO:0015101//organic cation transmembrane transporter activity	GO:0015696//ammonium transport	gi|115459360|ref|NP_001053280.1|/0/Os04g0509600 [Oryza sativa Japonica Group]
LOC_Os07g48520	4592	5	93	0.180695	3.24036	4.16453	Up	2.52028e-05	6.00254e-05	cDNA|gamete-specific hydroxyproline-rich glycoprotein a2, putative, expressed	GO:0043231//intracellular membrane-bounded organelle;GO:0043231//intracellular membrane-bounded organelle;GO:0043231//intracellular membrane-bounded organelle	-	-	gi|115474143|ref|NP_001060670.1|/2.99063e-86/Os07g0684400 [Oryza sativa Japonica Group]
LOC_Os02g27110	9893	45	837	0.754852	13.5366	4.16453	Up	9.992e-15	6.51399e-14	cDNA|expressed protein	-	-	-	gi|222622839|gb|EEE56971.1|/0/hypothetical protein OsJ_06690 [Oryza sativa Japonica Group]
LOC_Os01g74410	1583	22	409	2.30632	41.3385	4.16382	Up	5.94124e-10	2.16951e-09	cDNA|MYB family transcription factor, putative, expressed	GO:0043231//intracellular membrane-bounded organelle;GO:0043231//intracellular membrane-bounded organelle	GO:0003676//nucleic acid binding;GO:0003676//nucleic acid binding	-	gi|52550775|gb|AAU84433.1|/2.05388e-113/MYB transcription factor [Oryza sativa Japonica Group]
LOC_Os11g06020	2578	19	353	1.22306	21.9081	4.1629	Up	4.2512e-09	1.44908e-08	cDNA|homeobox domain containing protein, expressed	GO:0043231//intracellular membrane-bounded organelle	GO:0042802//identical protein binding;GO:0001071;GO:0003677//DNA binding;GO:0046983//protein dimerization activity	GO:0009725//response to hormone stimulus;GO:0000741//karyogamy;GO:0009608//response to symbiont;GO:0006351//transcription, DNA-dependent;GO:0010218//response to far red light	gi|297611276|ref|NP_001065808.2|/0/Os11g0158600 [Oryza sativa Japonica Group]
LOC_Os03g45280	925	23	427	4.12633	73.8582	4.16183	Up	3.0786e-10	1.14213e-09	cDNA|dehydrin, putative, expressed	-	-	-	-
LOC_Os01g47530	3301	79	1466	3.97154	71.0561	4.16119	Up	0	0	cDNA|CGMC_MAPKCMGC_2.6 - CGMC includes CDA, MAPK, GSK3, and CLKC kinases, expressed	-	GO:0004702//receptor signaling protein serine/threonine kinase activity;GO:0032559//adenyl ribonucleotide binding;GO:0004702//receptor signaling protein serine/threonine kinase activity;GO:0032559//adenyl ribonucleotide binding;GO:0004702//receptor signaling protein serine/threonine kinase activity;GO:0032559//adenyl ribonucleotide binding;GO:0004702//receptor signaling protein serine/threonine k…	GO:0006464//protein modification process;GO:0006464//protein modification process;GO:0006464//protein modification process;GO:0006464//protein modification process	gi|115439029|ref|NP_001043794.1|/0/Os01g0665200 [Oryza sativa Japonica Group]
LOC_Os05g18650	339	2	37	0.979056	17.4628	4.15675	Up	0.000111499	0.000241442	cDNA|expressed protein	-	-	-	gi|297723899|ref|NP_001174313.1|/2.51651e-07/Os05g0269000 [Oryza sativa Japonica Group]
LOC_Os06g17970	4245	10	185	0.390931	6.97279	4.15675	Up	1.3432e-06	3.6812e-06	cDNA|NBS-LRR disease resistance protein, putative, expressed	GO:0031410//cytoplasmic vesicle	-	-	gi|90969890|gb|ABE02736.1|/0/NBS-LRR type R protein Nbs9-75 [Oryza sativa Japonica Group]
LOC_Os08g33154	3657	2	37	0.0907575	1.61879	4.15675	Up	0.000111499	0.000241423	cDNA|expressed protein	-	-	-	gi|115476504|ref|NP_001061848.1|/5.49698e-27/Os08g0428300 [Oryza sativa Japonica Group]
LOC_Os01g71114	2097	2	37	0.158274	2.82303	4.15675	Up	0.000111499	0.00024146	cDNA|disease resistance protein RGA4, putative, expressed	-	-	-	gi|115442111|ref|NP_001045335.1|/0/Os01g0937400 [Oryza sativa Japonica Group]
LOC_Os03g38950	1338	10	185	1.24028	22.1222	4.15675	Up	1.3432e-06	3.68558e-06	cDNA|chloroplast post-illumination chlorophyll fluorescence increase protein, putative, expressed	GO:0043231//intracellular membrane-bounded organelle;GO:0043231//intracellular membrane-bounded organelle	-	-	gi|115453937|ref|NP_001050569.1|/1.31588e-135/Os03g0586500 [Oryza sativa Japonica Group]
LOC_Os11g06980	2255	390	7209	28.7009	511.495	4.15555	Up	1.55875e-13	7.98753e-13	cDNA|BURP domain containing protein, expressed	GO:0031410//cytoplasmic vesicle;GO:0031410//cytoplasmic vesicle	-	-	gi|77548829|gb|ABA91626.1|/0/BURP domain containing protein, expressed [Oryza sativa Japonica Group]
LOC_Os01g67054	1894	47	868	4.11809	73.3251	4.15426	Up	0	0	cDNA|calreticulin precursor protein, putative, expressed	GO:0043231//intracellular membrane-bounded organelle;GO:0043231//intracellular membrane-bounded organelle;GO:0043231//intracellular membrane-bounded organelle	GO:0046872//metal ion binding;GO:0005515//protein binding;GO:0046872//metal ion binding;GO:0005515//protein binding;GO:0046872//metal ion binding;GO:0005515//protein binding	GO:0044267//cellular protein metabolic process;GO:0044267//cellular protein metabolic process;GO:0044267//cellular protein metabolic process	gi|125572957|gb|EAZ14472.1|/0/hypothetical protein OsJ_04395 [Oryza sativa Japonica Group]
LOC_Os07g29330	2309	18	332	1.29368	23.0052	4.15241	Up	8.16784e-09	2.7237e-08	cDNA|serine/threonine-protein kinase CTR1, putative, expressed	GO:0043231//intracellular membrane-bounded organelle;GO:0043231//intracellular membrane-bounded organelle;GO:0043231//intracellular membrane-bounded organelle;GO:0043231//intracellular membrane-bounded organelle;GO:0043231//intracellular membrane-bounded organelle	GO:0031406//carboxylic acid binding;GO:0004672//protein kinase activity;GO:0032559//adenyl ribonucleotide binding;GO:0031406//carboxylic acid binding;GO:0004672//protein kinase activity;GO:0032559//adenyl ribonucleotide binding;GO:0031406//carboxylic acid binding;GO:0004672//protein kinase activity;GO:0032559//adenyl ribonucleotide binding;GO:0005488//binding;GO:0004672//protein kinase activity;G…	GO:0006464//protein modification process;GO:0006464//protein modification process;GO:0006464//protein modification process;GO:0008152//metabolic process;GO:0006464//protein modification process	gi|218199587|gb|EEC82014.1|/0/hypothetical protein OsI_25968 [Oryza sativa Indica Group]
LOC_Os09g36220	2475	68	1254	4.55944	81.0653	4.15216	Up	0	0	cDNA|response regulator receiver domain containing protein, expressed	-	GO:0004871//signal transducer activity;GO:0004871//signal transducer activity	GO:0007165//signal transduction;GO:0006351//transcription, DNA-dependent;GO:0009639//response to red or far red light;GO:0007165//signal transduction;GO:0006351//transcription, DNA-dependent;GO:0009639//response to red or far red light	gi|115480333|ref|NP_001063760.1|/0/Os09g0532400 [Oryza sativa Japonica Group]
LOC_Os03g47610	3682	35	645	1.57747	28.0278	4.15117	Up	2.46026e-13	1.20576e-12	cDNA|thiamine biosynthesis protein thiC, putative, expressed	GO:0009532//plastid stroma;GO:0009532//plastid stroma;GO:0009532//plastid stroma;GO:0009532//plastid stroma;GO:0009532//plastid stroma;GO:0009532//plastid stroma;GO:0009532//plastid stroma	GO:0019144//ADP-sugar diphosphatase activity;GO:0051540;GO:0019144//ADP-sugar diphosphatase activity;GO:0051540;GO:0019144//ADP-sugar diphosphatase activity;GO:0051540;GO:0019144//ADP-sugar diphosphatase activity;GO:0051540;GO:0019144//ADP-sugar diphosphatase activity;GO:0051540;GO:0019144//ADP-sugar diphosphatase activity;GO:0051540;GO:0019144//ADP-sugar diphosphatase activity;GO:0051540	GO:0006772//thiamin metabolic process;GO:0033273//response to vitamin;GO:0009581;GO:0006772//thiamin metabolic process;GO:0033273//response to vitamin;GO:0009581;GO:0006772//thiamin metabolic process;GO:0033273//response to vitamin;GO:0009581;GO:0006772//thiamin metabolic process;GO:0033273//response to vitamin;GO:0009581;GO:0006772//thiamin metabolic process;GO:0033273//response to vitamin;GO:00…	gi|115454593|ref|NP_001050897.1|/0/Os03g0679700 [Oryza sativa Japonica Group]
LOC_Os10g25290	965	15	276	2.57953	45.7609	4.14893	Up	5.70762e-08	1.77891e-07	cDNA|ZIM domain containing protein, putative, expressed	-	-	-	gi|115481840|ref|NP_001064513.1|/1.04788e-83/Os10g0392400 [Oryza sativa Japonica Group]
LOC_Os02g39180	725	29	533	6.638	117.626	4.14731	Up	6.2761e-12	2.62003e-11	cDNA|expressed protein	-	-	-	gi|125582797|gb|EAZ23728.1|/2.6791e-45/hypothetical protein OsJ_07432 [Oryza sativa Japonica Group]
LOC_Os04g24410	3557	3	55	0.139964	2.47395	4.1437	Up	6.96216e-05	0.000156328	cDNA|kinesin heavy chain isolog, putative, expressed	GO:0031224//intrinsic to membrane;GO:0009534//chloroplast thylakoid	GO:0048037//cofactor binding;GO:0050136//NADH dehydrogenase (quinone) activity	GO:0051234//establishment of localization;GO:0022904//respiratory electron transport chain	gi|215697338|dbj|BAG91332.1|/2.70574e-63/unnamed protein product [Oryza sativa Japonica Group]
LOC_Os03g10420	2391	3	55	0.208218	3.68041	4.1437	Up	6.96216e-05	0.000156163	cDNA|PPR repeat containing protein, expressed	-	-	-	gi|297721877|ref|NP_001173302.1|/0/Os03g0201300 [Oryza sativa Japonica Group]
LOC_Os02g47860	2753	23	421	1.38643	24.4674	4.14141	Up	3.0786e-10	1.14459e-09	cDNA|uridine kinase, putative, expressed	-	GO:0009975//cyclase activity;GO:0032559//adenyl ribonucleotide binding;GO:0019206//nucleoside kinase activity;GO:0009975//cyclase activity;GO:0032559//adenyl ribonucleotide binding;GO:0019206//nucleoside kinase activity	GO:0006164//purine nucleotide biosynthetic process;GO:0009725//response to hormone stimulus;GO:0006796//phosphate metabolic process;GO:0006164//purine nucleotide biosynthetic process;GO:0009725//response to hormone stimulus;GO:0006796//phosphate metabolic process	gi|115448203|ref|NP_001047881.1|/0/Os02g0708200 [Oryza sativa Japonica Group]
LOC_Os01g02860	3042	7	128	0.381871	6.7323	4.13994	Up	8.1567e-06	2.05429e-05	cDNA|expressed protein	GO:0043231//intracellular membrane-bounded organelle	-	-	gi|125568807|gb|EAZ10322.1|/0/hypothetical protein OsJ_00157 [Oryza sativa Japonica Group]
LOC_Os04g41550	2397	7	128	0.484627	8.54387	4.13994	Up	8.1567e-06	2.05766e-05	cDNA|CRS1/YhbY domain containing protein, putative, expressed	GO:0043231//intracellular membrane-bounded organelle	GO:0003676//nucleic acid binding	-	gi|115459160|ref|NP_001053180.1|/0/Os04g0492900 [Oryza sativa Japonica Group]
LOC_Os08g01780	3103	15	274	0.802208	14.128	4.13844	Up	5.70762e-08	1.77571e-07	cDNA|OsIAA25 - Auxin-responsive Aux/IAA gene family member, expressed	-	-	-	gi|115474429|ref|NP_001060811.1|/4.35608e-139/Os08g0109400 [Oryza sativa Japonica Group]
LOC_Os07g12810	1873	4	73	0.354405	6.23588	4.13712	Up	4.26678e-05	9.90129e-05	cDNA|expressed protein	GO:0043231//intracellular membrane-bounded organelle	-	-	gi|222636708|gb|EEE66840.1|/0/hypothetical protein OsJ_23622 [Oryza sativa Japonica Group]
LOC_Os01g66890	2101	4	73	0.315945	5.55916	4.13712	Up	4.26678e-05	9.86323e-05	cDNA|BTBZ1 - Bric-a-Brac, Tramtrack, and Broad Complex BTB domain with TAZ zinc finger and Calmodulin-binding domains, expressed	GO:0043231//intracellular membrane-bounded organelle;GO:0031090//organelle membrane;GO:0043231//intracellular membrane-bounded organelle;GO:0031090//organelle membrane;GO:0043231//intracellular membrane-bounded organelle;GO:0031090//organelle membrane	GO:0005515//protein binding;GO:0005515//protein binding;GO:0005515//protein binding	GO:0009725//response to hormone stimulus;GO:0000302//response to reactive oxygen species;GO:0006970//response to osmotic stress;GO:0009725//response to hormone stimulus;GO:0000302//response to reactive oxygen species;GO:0006970//response to osmotic stress;GO:0009725//response to hormone stimulus;GO:0000302//response to reactive oxygen species;GO:0006970//response to osmotic stress	gi|115441569|ref|NP_001045064.1|/0/Os01g0893400 [Oryza sativa Japonica Group]
LOC_Os03g53170	3041	8	146	0.436567	7.68155	4.13712	Up	4.52242e-06	1.16878e-05	cDNA|pentatricopeptide, putative, expressed	-	GO:0016741//transferase activity, transferring one-carbon groups	GO:0006730//one-carbon metabolic process;GO:0006396//RNA processing	gi|30017569|gb|AAP12991.1|/0/hypothetical protein [Oryza sativa Japonica Group]
LOC_Os03g18360	2877	5	91	0.288408	5.06074	4.13317	Up	2.52028e-05	5.98861e-05	cDNA|BTBT1 - Bric-a-Brac, Tramtrack, Broad Complex BTB domain with tetratricopeptide repeats, expressed	-	GO:0005488//binding	-	gi|222624738|gb|EEE58870.1|/0/hypothetical protein OsJ_10470 [Oryza sativa Japonica Group]
LOC_Os11g16290	3014	21	382	1.15625	20.2784	4.13241	Up	1.14604e-09	4.08249e-09	cDNA|NIN, putative, expressed	-	-	-	gi|108864209|gb|ABG22437.1|/3.31438e-162/RWP-RK domain containing protein, expressed [Oryza sativa Japonica Group]
LOC_Os05g10754	1787	12	218	1.11438	19.5184	4.13052	Up	3.86032e-07	1.1159e-06	cDNA|expressed protein	GO:0043231//intracellular membrane-bounded organelle	-	-	gi|115462533|ref|NP_001054866.1|/3.77712e-48/Os05g0196400 [Oryza sativa Japonica Group]
LOC_Os03g49210	2288	112	2034	8.12343	142.235	4.13005	Up	0	0	cDNA|BRCA1 C Terminus domain containing protein, expressed	GO:0031981//nuclear lumen	-	GO:0042254//ribosome biogenesis	gi|115454771|ref|NP_001050986.1|/0/Os03g0699200 [Oryza sativa Japonica Group]
LOC_Os12g37860	5038	32	581	1.05407	18.4515	4.12969	Up	1.06004e-12	4.71942e-12	cDNA|expressed protein	GO:0043231//intracellular membrane-bounded organelle	-	-	gi|222617311|gb|EEE53443.1|/0/hypothetical protein OsJ_36535 [Oryza sativa Japonica Group]
LOC_Os10g21810	5006	35	634	1.16026	20.2633	4.12635	Up	2.46026e-13	1.20812e-12	cDNA|histidine kinase, putative, expressed	GO:0044464//cell part;GO:0044464//cell part	GO:0004673//protein histidine kinase activity;GO:0019901//protein kinase binding;GO:0016791//phosphatase activity;GO:0004888//transmembrane receptor activity;GO:0004673//protein histidine kinase activity;GO:0019901//protein kinase binding;GO:0016791//phosphatase activity;GO:0004888//transmembrane receptor activity	GO:0009908//flower development;GO:0044260;GO:0009888//tissue development;GO:0040007//growth;GO:0010260//organ senescence;GO:0009755//hormone-mediated signaling pathway;GO:0006826//iron ion transport;GO:0016310//phosphorylation;GO:2000026//regulation of multicellular organismal development;GO:0006970//response to osmotic stress;GO:0015996//chlorophyll catabolic process;GO:0009845//seed germination…	gi|110288960|gb|AAP53311.2|/0/histidine kinase 3, putative, expressed [Oryza sativa Japonica Group]
LOC_Os01g56350	2905	14	253	0.799759	13.9344	4.12294	Up	1.08414e-07	3.30525e-07	cDNA|PTAC12, putative, expressed	GO:0043231//intracellular membrane-bounded organelle;GO:0043231//intracellular membrane-bounded organelle;GO:0043231//intracellular membrane-bounded organelle	-	-	gi|115440187|ref|NP_001044373.1|/0/Os01g0769900 [Oryza sativa Japonica Group]
LOC_Os12g19040	1983	15	271	1.2553	21.8655	4.12256	Up	5.70762e-08	1.77232e-07	cDNA|expressed protein	-	-	-	gi|222616930|gb|EEE53062.1|/0/hypothetical protein OsJ_35798 [Oryza sativa Japonica Group]
LOC_Os03g36760	4181	4	72	0.158766	2.75528	4.11722	Up	4.26678e-05	9.87644e-05	cDNA|expressed protein	-	-	-	gi|115453799|ref|NP_001050500.1|/0/Os03g0565300 [Oryza sativa Japonica Group]
LOC_Os11g16540	3114	11	198	0.586208	10.1732	4.11722	Up	7.22526e-07	2.03211e-06	cDNA|tetratricopeptide repeat domain containing protein, expressed	-	-	-	gi|115485047|ref|NP_001067667.1|/0/Os11g0266800 [Oryza sativa Japonica Group]
LOC_Os03g26870	3358	5	90	0.247097	4.28819	4.11722	Up	2.52028e-05	5.99995e-05	cDNA|WD-40 repeat family protein, putative, expressed	GO:0031461//cullin-RING ubiquitin ligase complex;GO:0031234//extrinsic to internal side of plasma membrane;GO:0031461//cullin-RING ubiquitin ligase complex;GO:0031234//extrinsic to internal side of plasma membrane	-	-	gi|50881464|gb|AAT85309.1|/0/WD domain, G-beta repeat containing protein [Oryza sativa Japonica Group]
LOC_Os02g50790	2302	29	522	2.0906	36.2809	4.11722	Up	6.2761e-12	2.61175e-11	cDNA|nuclear-pore anchor, putative, expressed	GO:0012505//endomembrane system;GO:0044428//nuclear part	-	GO:0009987//cellular process	gi|222623651|gb|EEE57783.1|/0/hypothetical protein OsJ_08332 [Oryza sativa Japonica Group]
LOC_Os03g10600	3601	17	306	0.783435	13.596	4.11722	Up	1.56587e-08	5.08075e-08	cDNA|expressed protein	-	-	-	gi|222624399|gb|EEE58531.1|/0/hypothetical protein OsJ_09822 [Oryza sativa Japonica Group]
LOC_Os01g40260	1094	2	36	0.303382	5.26499	4.11722	Up	0.000111502	0.00024139	cDNA|WRKY77, expressed	GO:0043231//intracellular membrane-bounded organelle	GO:0003677//DNA binding;GO:0001071	GO:0010467//gene expression	gi|115437956|ref|NP_001043422.1|/2.11666e-115/Os01g0584900 [Oryza sativa Japonica Group]
LOC_Os04g38042	3078	2	36	0.10783	1.87131	4.11722	Up	0.000111502	0.000241409	cDNA|retrotransposon protein, putative, unclassified, expressed	-	GO:0003676//nucleic acid binding;GO:0034061	GO:0006260//DNA replication	gi|58532025|emb|CAD41563.3|/0/OSJNBa0006A01.18 [Oryza sativa Japonica Group]
LOC_Os01g25720	5381	2	36	0.06168	1.07042	4.11722	Up	0.000111502	0.000241372	cDNA|disease resistance protein RGA4, putative, expressed	-	-	-	gi|53791619|dbj|BAD52966.1|/0/putative powdery mildew resistance protein PM3b [Oryza sativa Japonica Group]
LOC_Os08g41400	4056	3	54	0.122744	2.13014	4.11722	Up	6.96216e-05	0.000156875	cDNA|expressed protein	-	GO:0005515//protein binding;GO:0016859//cis-trans isomerase activity	GO:0044267//cellular protein metabolic process;GO:0050896//response to stimulus	gi|115477395|ref|NP_001062293.1|/0/Os08g0525700 [Oryza sativa Japonica Group]
LOC_Os04g28090	3576	40	718	1.85626	32.1247	4.11321	Up	9.90318e-14	5.48083e-13	cDNA|MYB family transcription factor, putative, expressed	GO:0009536//plastid	GO:0003676//nucleic acid binding;GO:0001071	GO:0002218//activation of innate immune response;GO:0006351//transcription, DNA-dependent	gi|125589965|gb|EAZ30315.1|/0/hypothetical protein OsJ_14362 [Oryza sativa Japonica Group]
LOC_Os01g73560	1810	64	1148	5.86785	101.479	4.11221	Up	0	0	cDNA|leucine rich repeat domain containing protein, putative, expressed	-	-	-	gi|115442445|ref|NP_001045502.1|/0/Os01g0966400 [Oryza sativa Japonica Group]
LOC_Os05g30010	4251	15	269	0.585568	10.1245	4.11187	Up	5.70762e-08	1.76934e-07	cDNA|WD domain, G-beta repeat domain containing protein, expressed	-	-	-	gi|218196644|gb|EEC79071.1|/0/hypothetical protein OsI_19654 [Oryza sativa Indica Group]
LOC_Os01g11650	2962	44	789	2.46516	42.6191	4.11175	Up	7.28306e-14	4.19876e-13	cDNA|GDSL-like lipase/acylhydrolase, putative, expressed	GO:0031410//cytoplasmic vesicle;GO:0043231//intracellular membrane-bounded organelle;GO:0031410//cytoplasmic vesicle;GO:0043231//intracellular membrane-bounded organelle	GO:0016787//hydrolase activity;GO:0016787//hydrolase activity	GO:0044238//primary metabolic process;GO:0044238//primary metabolic process	gi|115435266|ref|NP_001042391.1|/0/Os01g0214800 [Oryza sativa Japonica Group]
LOC_Os05g04620	1518	42	753	4.5915	79.3663	4.11149	Up	1.00364e-13	5.52802e-13	cDNA|expressed protein	-	-	-	gi|115461971|ref|NP_001054585.1|/1.79219e-145/Os05g0137300 [Oryza sativa Japonica Group]
LOC_Os04g40740	2408	22	393	1.51616	26.1125	4.10625	Up	5.94124e-10	2.15698e-09	cDNA|kelch repeat protein, putative, expressed	-	-	-	gi|218195078|gb|EEC77505.1|/0/hypothetical protein OsI_16364 [Oryza sativa Indica Group]
LOC_Os01g41780	3235	5	89	0.256492	4.40178	4.1011	Up	2.52028e-05	6.01652e-05	cDNA|expressed protein	-	-	-	gi|215701399|dbj|BAG92823.1|/0/unnamed protein product [Oryza sativa Japonica Group]
LOC_Os01g48790	3164	48	854	2.51757	43.1851	4.10043	Up	9.57012e-14	5.35977e-13	cDNA|YT521-B-like family domain containing protein, expressed	-	-	-	gi|125571577|gb|EAZ13092.1|/0/hypothetical protein OsJ_03012 [Oryza sativa Japonica Group]
LOC_Os04g39240	2644	23	409	1.44359	24.75	4.09969	Up	3.0786e-10	1.14551e-09	cDNA|expressed protein	-	-	-	gi|115458870|ref|NP_001053035.1|/0/Os04g0467100 [Oryza sativa Japonica Group]
LOC_Os07g26440	3629	139	2470	6.35631	108.899	4.09865	Up	1.33005e-13	6.98907e-13	cDNA|expressed protein	-	-	-	gi|218199527|gb|EEC81954.1|/0/hypothetical protein OsI_25833 [Oryza sativa Indica Group]
LOC_Os02g45450	1272	21	373	2.73974	46.9175	4.09801	Up	1.14604e-09	4.08512e-09	cDNA|dehydration-responsive element-binding protein, putative, expressed	-	-	-	gi|115447895|ref|NP_001047727.1|/4.21867e-89/Os02g0677300 [Oryza sativa Japonica Group]
LOC_Os01g68120	5199	29	515	0.925669	15.8489	4.09775	Up	6.2761e-12	2.61687e-11	cDNA|DCL3, putative, expressed	GO:0005634//nucleus	GO:0017111//nucleoside-triphosphatase activity;GO:0003723//RNA binding;GO:0016891//endoribonuclease activity, producing 5'-phosphomonoesters	GO:0030422//production of siRNA involved in RNA interference	gi|222619725|gb|EEE55857.1|/0/hypothetical protein OsJ_04485 [Oryza sativa Japonica Group]
LOC_Os07g09814	1765	20	355	1.88045	32.1808	4.09705	Up	2.20876e-09	7.69768e-09	cDNA|OsFBX221 - F-box domain containing protein, expressed	-	-	-	gi|115471043|ref|NP_001059120.1|/0/Os07g0196300 [Oryza sativa Japonica Group]
LOC_Os08g21879	3108	4	71	0.213578	3.65502	4.09705	Up	4.26678e-05	9.8402e-05	cDNA|expressed protein	-	-	-	-
LOC_Os07g41310	1988	4	71	0.333904	5.71419	4.09705	Up	4.26678e-05	9.87148e-05	cDNA|COBRA, putative, expressed	GO:0031410//cytoplasmic vesicle	-	-	gi|297607586|ref|NP_001060219.2|/0/Os07g0604300 [Oryza sativa Japonica Group]
LOC_Os05g24160	1903	19	337	1.65688	28.3337	4.09598	Up	4.2512e-09	1.44711e-08	cDNA|double-stranded RNA binding motif containing protein, expressed	-	GO:0003723//RNA binding;GO:0003723//RNA binding	-	gi|115463113|ref|NP_001055156.1|/0/Os05g0307400 [Oryza sativa Japonica Group]
LOC_Os01g37050	1480	7	124	0.784899	13.4052	4.09414	Up	8.1567e-06	2.04944e-05	cDNA|ribonuclease III domain protein, putative, expressed	-	-	-	gi|115437482|ref|NP_001043306.1|/1.53046e-109/Os01g0551100 [Oryza sativa Japonica Group]
LOC_Os06g16050	2988	46	814	2.55479	43.587	4.09262	Up	6.79456e-14	3.94013e-13	cDNA|transposon protein, putative, CACTA, En/Spm sub-class, expressed	-	-	-	gi|32489459|emb|CAE05813.1|/0/OSJNBa0028M15.5 [Oryza sativa Japonica Group]
LOC_Os04g36890	2216	53	937	3.96902	67.6523	4.09128	Up	3.13082e-14	1.93006e-13	cDNA|peptidyl-prolyl cis-trans isomerase, FKBP-type, putative, expressed	GO:0009534//chloroplast thylakoid;GO:0005634//nucleus	GO:0016859//cis-trans isomerase activity;GO:0005527//macrolide binding;GO:0016859//cis-trans isomerase activity;GO:0005488//binding	GO:0044267//cellular protein metabolic process;GO:0044267//cellular protein metabolic process	gi|115458620|ref|NP_001052910.1|/0/Os04g0446500 [Oryza sativa Japonica Group]
LOC_Os09g28040	2760	3	53	0.180381	3.07241	4.09026	Up	6.96216e-05	0.000156773	cDNA|OsPOP18 - Putative Prolyl Oligopeptidase homologue, expressed	-	GO:0004175//endopeptidase activity	GO:0019538//protein metabolic process	gi|222641706|gb|EEE69838.1|/7.86344e-140/hypothetical protein OsJ_29605 [Oryza sativa Japonica Group]
LOC_Os11g02100	1184	3	53	0.420482	7.16204	4.09026	Up	6.96216e-05	0.000155948	cDNA|peroxidase precursor, putative, expressed	GO:0031410//cytoplasmic vesicle	GO:0016209//antioxidant activity;GO:0005506//iron ion binding;GO:0003824//catalytic activity	GO:0042743//hydrogen peroxide metabolic process;GO:0006950//response to stress	gi|115483809|ref|NP_001065566.1|/1.83651e-175/Os11g0112200 [Oryza sativa Japonica Group]
LOC_Os04g48040	2667	3	53	0.18667	3.17955	4.09026	Up	6.96216e-05	0.000156633	cDNA|expressed protein	-	-	-	gi|222629390|gb|EEE61522.1|/1.30493e-91/hypothetical protein OsJ_15823 [Oryza sativa Japonica Group]
LOC_Os03g08310	1042	6	106	0.955567	16.2761	4.09026	Up	1.44843e-05	3.55218e-05	cDNA|ZIM domain containing protein, putative, expressed	-	-	-	gi|125542649|gb|EAY88788.1|/6.25567e-53/hypothetical protein OsI_10262 [Oryza sativa Indica Group]
LOC_Os06g44034	2020	25	441	2.05384	34.9301	4.08808	Up	8.28056e-11	3.19365e-10	cDNA|expressed protein	-	-	-	-
LOC_Os03g01710	4964	44	776	1.47095	25.0117	4.08778	Up	7.28306e-14	4.18916e-13	cDNA|expressed protein	-	-	-	gi|108705750|gb|ABF93545.1|/0/expressed protein [Oryza sativa Japonica Group]
LOC_Os09g04440	4790	24	423	0.831483	14.1292	4.08685	Up	1.59601e-10	6.05089e-10	cDNA|DNA-binding protein, putative, expressed	-	GO:0003676//nucleic acid binding;GO:0016462//pyrophosphatase activity;GO:0032559//adenyl ribonucleotide binding;GO:0003676//nucleic acid binding;GO:0016462//pyrophosphatase activity;GO:0032559//adenyl ribonucleotide binding	-	gi|115478052|ref|NP_001062621.1|/0/Os09g0130800 [Oryza sativa Japonica Group]
LOC_Os03g50900	2600	12	211	0.765923	12.9844	4.08344	Up	3.86032e-07	1.11672e-06	cDNA|transposon protein, putative, unclassified, expressed	-	-	-	gi|218193650|gb|EEC76077.1|/0/hypothetical protein OsI_13302 [Oryza sativa Indica Group]
LOC_Os12g09120	2601	22	386	1.40365	23.7443	4.08032	Up	5.94124e-10	2.16523e-09	cDNA|mRNA-capping enzyme, putative, expressed	GO:0043231//intracellular membrane-bounded organelle	GO:0008192;GO:0019204//nucleotide phosphatase activity;GO:0004721//phosphoprotein phosphatase activity	GO:0006259//DNA metabolic process;GO:0006796//phosphate metabolic process;GO:0006397//mRNA processing;GO:0006464//protein modification process	gi|115487716|ref|NP_001066345.1|/0/Os12g0193200 [Oryza sativa Japonica Group]
LOC_Os02g54010	2733	24	421	1.4573	24.6465	4.08001	Up	1.59601e-10	6.0393e-10	cDNA|lipase class 3 family protein, putative, expressed	-	GO:0004091//carboxylesterase activity	GO:0006629//lipid metabolic process	gi|115449053|ref|NP_001048306.1|/0/Os02g0780700 [Oryza sativa Japonica Group]
LOC_Os10g10990	2305	51	894	3.67178	62.0554	4.079	Up	0	0	cDNA|transcription initiation factor IIF, alpha subunit domain containing protein, expressed	-	GO:0030528//transcription regulator activity;GO:0003676//nucleic acid binding;GO:0005515//protein binding;GO:0030528//transcription regulator activity;GO:0003676//nucleic acid binding;GO:0005515//protein binding;GO:0030528//transcription regulator activity;GO:0003676//nucleic acid binding;GO:0005515//protein binding	GO:0034645//cellular macromolecule biosynthetic process;GO:0010467//gene expression;GO:0044238//primary metabolic process;GO:0034645//cellular macromolecule biosynthetic process;GO:0010467//gene expression;GO:0044238//primary metabolic process;GO:0034645//cellular macromolecule biosynthetic process;GO:0010467//gene expression;GO:0044238//primary metabolic process	gi|62733661|gb|AAX95773.1|/0/putative transcription initiation factor [Oryza sativa Japonica Group]
LOC_Os12g18140	3435	23	403	1.11116	18.7712	4.07837	Up	3.0786e-10	1.14829e-09	cDNA|superkiller viralicidic activity 2-like 2, putative, expressed	-	GO:0032559//adenyl ribonucleotide binding;GO:0042623//ATPase activity, coupled	-	gi|77554317|gb|ABA97113.1|/0/Superkiller viralicidic activity 2-like 2, putative, expressed [Oryza sativa Japonica Group]
LOC_Os10g21560	2111	39	683	3.06587	51.7661	4.07764	Up	1.13909e-13	6.1348e-13	cDNA|no apical meristem protein, putative, expressed	GO:0031410//cytoplasmic vesicle;GO:0031410//cytoplasmic vesicle	-	-	gi|222612687|gb|EEE50819.1|/0/hypothetical protein OsJ_31218 [Oryza sativa Japonica Group]
LOC_Os03g04620	1830	2	35	0.181366	3.06006	4.07658	Up	0.000111506	0.000241306	cDNA|CCT motif family protein, expressed	-	-	-	gi|115450631|ref|NP_001048916.1|/0/Os03g0139500 [Oryza sativa Japonica Group]
LOC_Os05g45440	698	2	35	0.475502	8.02279	4.07658	Up	0.000111506	0.000241325	cDNA|expressed protein	-	-	-	gi|115465061|ref|NP_001056130.1|/8.20872e-65/Os05g0531000 [Oryza sativa Japonica Group]
LOC_Os12g42640	1647	2	35	0.201518	3.40006	4.07658	Up	0.000111506	0.000241363	cDNA|retrotransposon protein, putative, Ty3-gypsy subclass, expressed	-	-	-	gi|77557110|gb|ABA99906.1|/0/retrotransposon protein, putative, Ty3-gypsy subclass, expressed [Oryza sativa Japonica Group]
LOC_Os12g09670	1370	4	70	0.484526	8.17505	4.07658	Up	4.26678e-05	9.88719e-05	cDNA|expressed protein	-	-	-	gi|77553868|gb|ABA96664.1|/0/expressed protein [Oryza sativa Japonica Group]
LOC_Os12g12664	3510	2	35	0.0945584	1.59541	4.07658	Up	0.000111506	0.000241344	cDNA|expressed protein	GO:0043231//intracellular membrane-bounded organelle;GO:0043231//intracellular membrane-bounded organelle	GO:0005515//protein binding;GO:0032559//adenyl ribonucleotide binding	GO:0006457//protein folding;GO:0050896//response to stimulus	gi|115487900|ref|NP_001066437.1|/3.16663e-59/Os12g0228400 [Oryza sativa Japonica Group]
LOC_Os04g48330	471	2	35	0.704671	11.8894	4.07658	Up	0.000111506	0.000241287	cDNA|ethylene-responsive transcription factor ERF027, putative, expressed	-	-	-	gi|222629401|gb|EEE61533.1|/2.16269e-19/hypothetical protein OsJ_15841 [Oryza sativa Japonica Group]
[truncated: 9,989 more rows]
